# Supplementary material for: Crystal structures of [μ2-(Ra,Sa,3aR,7aR)-1,3-bis­(2,7-di­cyclo­hexyl­naphthalen-1-yl)octa­hydro-1H-benzo[d]imidazolidin-2-yl­idene]chlorido­(η4-1,5-cyclo­octa­diene)iridium di­chloro­methane monosolvate and [μ2-(Sa,Sa,3aR,7aR)-1,3-bis­(2,7-di­cyclo­hexyl­naphthalen-1-yl)octa­hydro-1H-benzo[d]imidazolidin-2-yl­idene]chlorido­(η4-1,5-cyclo­octa­diene)iridium
Source: Acta Crystallogr E Crystallogr Commun. 2020 Sep 4;76(Pt 10):1543–7. doi: 10.1107/S2056989020011603 (PMC7534235; doi:10.1107/S2056989020011603)
Supplement: Supplementary file 1 [file e-76-01543-sup1.cif]

##############################################################################
#                                                                            #
# This CIF contains the data in a paper accepted for publication in          #
# Acta Crystallographica Section E. It conforms to the requirements of       #
# Notes for Authors for Acta Crystallographica Section E, and has been       #
# peer reviewed under the auspices of the IUCr Commission on Journals.       #
#                                                                            #
# Full details of the Crystallographic Information File format               #
# are given in the paper "The Crystallographic Information File (CIF):       #
# a New Standard Archive File for Crystallography" by S. R. Hall, F. H.      #
# Allen and I. D. Brown [Acta Cryst. (1991), A47, 655-685].                  #
#                                                                            #
# The current version of the core CIF dictionary is obtainable from          #
# ftp://ftp.iucr.org/pub/cif_core.dic.                                       #
#                                                                            #
# Software is freely available for graphical display of the structure(s)     #
# in this CIF. For information consult the CIF software page                 #
# http://www.iucr.org/resources/cif/software.                                #
#                                                                            #
# This file may be used for bona fide research purposes within the           #
# scientific community so long as proper attribution is given to the journal # 
# article from which it was obtained.                                        #
#                                                                            #
##############################################################################
data_I
_audit_creation_method
;
Olex2 1.3
(compiled 2020.02.04 svn.rd84adfe8 for OlexSys, GUI svn.r6032)
;
_chemical_name_systematic
;\
[\m~2~-(<i>R</i>~a~,<i>S</i>~a~,3a<i>R</i>,7a<i>R</i>)-1,3-bis(2,7-\
Dicyclohexylnaphthalen-1-yl)octahydro-1<i>H</i>-benzo[<i>d</i>]\
imidazolidin-2-ylidene]chlorido(\h^4^-1,5-cyclooctadiene)iridium
dichloromethane monosolvate
;
_chemical_formula_moiety     'C59 H76 Cl Ir N2'
_chemical_formula_sum     'C59 H76 Cl Ir N2'
_chemical_formula_iupac     ' [Ir (C51 H64 N2) Cl (C8 H12)]'
_chemical_formula_weight     1040.86
_chemical_absolute_configuration     syn
_space_group_crystal_system     monoclinic
_space_group_name_H-M_alt     'P 1 21 1'
_space_group_name_Hall     'P 2yb'
loop_
    _space_group_symop_operation_xyz
    'x, y, z'
    '-x, y+1/2, -z'
_cell_length_a     19.0004(2)
_cell_length_b     10.45200(10)
_cell_length_c     28.7168(4)
_cell_angle_alpha     90
_cell_angle_beta     107.5130(10)
_cell_angle_gamma     90
_cell_volume     5438.59(11)
_cell_formula_units_Z     4
_cell_measurement_reflns_used     82075
_cell_measurement_theta_min     3.2830
_cell_measurement_theta_max     31.6430
_cell_measurement_temperature     102(2)
_exptl_crystal_description     block
_exptl_crystal_colour     'clear light yellow'
_exptl_crystal_size_max     0.414
_exptl_crystal_size_mid     0.197
_exptl_crystal_size_min     0.097
_exptl_crystal_density_diffrn     1.271
_exptl_crystal_F_000     2152
loop_
    _exptl_crystal_face_index_h
    _exptl_crystal_face_index_k
    _exptl_crystal_face_index_l
    _exptl_crystal_face_perp_dist
    27 -2 -13 0.0815
    -27 0 13 0.1042
    1 0 38 0.0462
    -1 0 -38 0.0469
    10 -14 -8 0.1791
    27 -1 -13 0.0817
    1 15 3 0.1588
    -27 0 13 0.1023
_exptl_absorpt_coefficient_mu     2.541
_exptl_absorpt_correction_type     multi-scan
_exptl_absorpt_process_details
;
CrysAlisPro (Rigaku OD, 2019)
;
_exptl_absorpt_correction_T_min     0.80815
_exptl_absorpt_correction_T_max     1.00000
_diffrn_ambient_temperature     102(2)
_diffrn_source     'fine-focus sealed X-ray tube'
_diffrn_radiation_type     'Mo K\a'
_diffrn_radiation_wavelength     0.71073
_diffrn_radiation_monochromator     graphite
_diffrn_measurement_device_type
                               'Oxford Diffraction Xcalibur, Ruby, Gemini ultra'
_diffrn_measurement_device     'four-circle diffractometer'
_diffrn_measurement_method     '\w scans'
_diffrn_detector     'CCD plate'
_diffrn_detector_area_resol_mean     10.4738
_diffrn_reflns_number     349557
_diffrn_reflns_av_R_equivalents     0.0686
_diffrn_reflns_av_unetI/netI     0.0477
_diffrn_reflns_theta_min     3.227
_diffrn_reflns_theta_max     32.788
_diffrn_reflns_theta_full     25.242
_diffrn_measured_fraction_theta_max     0.963
_diffrn_measured_fraction_theta_full     0.997
_diffrn_reflns_limit_h_min     -28
_diffrn_reflns_limit_h_max     27
_diffrn_reflns_limit_k_min     -15
_diffrn_reflns_limit_k_max     15
_diffrn_reflns_limit_l_min     -43
_diffrn_reflns_limit_l_max     43
_diffrn_standards_number     0
_diffrn_radiation_probe     x-ray
_refine_special_details
;
A solvent mask was calculated and 151 electrons were
found in a volume of 927\%A^3^ in 6 voids per unit cell.
This is consistent with the presence of
two 0.5[CH2Cl2]occupied DCM molecules per Formula Unit
which account for 168 electrons
per unit cell.
;
_reflns_number_total     38134
_reflns_number_gt     32830
_reflns_threshold_expression     'I > 2\s(I)'
_refine_ls_structure_factor_coef     Fsqd
_refine_ls_matrix_type     full
_refine_ls_R_factor_all     0.0526
_refine_ls_R_factor_gt     0.0398
_refine_ls_wR_factor_gt     0.0787
_refine_ls_wR_factor_ref     0.0830
_refine_ls_goodness_of_fit_ref     1.039
_refine_ls_restrained_S_all     1.039
_refine_ls_number_reflns     38134
_refine_ls_number_parameters     1026
_refine_ls_number_restraints     0
_refine_ls_hydrogen_treatment     constr
_refine_ls_weighting_scheme     calc
_refine_ls_weighting_details
             'w=1/[\s^2^(Fo^2^)+(0.0273P)^2^+10.0086P] where P=(Fo^2^+2Fc^2^)/3'
_atom_sites_solution_hydrogens     geom
_atom_sites_solution_primary     iterative
_atom_sites_solution_secondary     ?
_refine_ls_shift/su_max     0.003
_refine_ls_shift/su_mean     0.000
_refine_diff_density_max     1.571
_refine_diff_density_min     -0.898
_refine_ls_extinction_method     none
_refine_ls_extinction_coef     .
_refine_ls_abs_structure_details
;
Flack <i>x</i> determined using 13600 quotients
[(<i>I</i>^+^)-(<i>I</i>^-^)]/[(<i>I</i>^+^)+(<i>I</i>^-^)]
(Parsons <i>et al.</i>, 2013)
;
_refine_ls_abs_structure_Flack     0.074(4)
loop_
    _atom_type_symbol
    _atom_type_description
    _atom_type_scat_dispersion_real
    _atom_type_scat_dispersion_imag
    _atom_type_scat_source
    'C' 'C' 0.0033 0.0016
                         'International Tables Vol C Tables 4.2.6.8 and 6.1.1.4'
    'H' 'H' 0.0000 0.0000
                         'International Tables Vol C Tables 4.2.6.8 and 6.1.1.4'
    'Cl' 'Cl' 0.1484 0.1585
                         'International Tables Vol C Tables 4.2.6.8 and 6.1.1.4'
    'Ir' 'Ir' -1.4442 7.9887
                         'International Tables Vol C Tables 4.2.6.8 and 6.1.1.4'
    'N' 'N' 0.0061 0.0033
                         'International Tables Vol C Tables 4.2.6.8 and 6.1.1.4'
_computing_data_collection
;
CrysAlisPro (Rigaku OD, 2019)
;
_computing_cell_refinement
;
CrysAlisPro (Rigaku OD, 2019)
;
_computing_data_reduction
;
CrysAlisPro (Rigaku OD, 2019)
;
_computing_structure_solution
;
<i>OLEX2.solve</i> (Bourhis <i>et al.</i>,  2015)
;
_computing_structure_refinement
;
<i>SHELXL2018/3</i> (Sheldrick, 2015<i>b</i>)
;
_computing_molecular_graphics
;
<i>DIAMOND</i> (Brandenburg, 1999)
;
_computing_publication_material
;
<i>OLEX2</i> (Dolomanov <i>et al.</i>,  2009)
;
loop_
    _atom_site_type_symbol
    _atom_site_label
    _atom_site_fract_x
    _atom_site_fract_y
    _atom_site_fract_z
    _atom_site_U_iso_or_equiv
    _atom_site_adp_type
    _atom_site_calc_flag
    _atom_site_occupancy
    _atom_site_disorder_assembly
    _atom_site_disorder_group
    Ir Ir2 0.24765(2) 0.56306(2) 0.18270(2) 0.01703(5) Uani d 1 . .
    Cl Cl2 0.34192(8) 0.47528(14) 0.24718(5) 0.0213(3) Uani d 1 . .
    N N212 0.2086(2) 0.7846(5) 0.24086(18) 0.0157(9) Uani d 1 . .
    N N215 0.3131(2) 0.8131(5) 0.22408(18) 0.0171(9) Uani d 1 . .
    C C211 0.2562(3) 0.7306(6) 0.21910(19) 0.0148(10) Uani d 1 . .
    C C213 0.2441(3) 0.8964(5) 0.2698(2) 0.0174(9) Uani d 1 . .
    H H213 0.276027 0.864194 0.302075 0.021 Uiso calc 1 . .
    C C214 0.2935(3) 0.9375(7) 0.2411(2) 0.0197(10) Uani d 1 . .
    H H214 0.262407 0.984438 0.211772 0.024 Uiso calc 1 . .
    C C216 0.1974(3) 1.0048(6) 0.2798(2) 0.0237(12) Uani d 1 . .
    H H21A 0.165361 0.973654 0.298941 0.028 Uiso calc 1 . .
    H H21B 0.165754 1.041541 0.248734 0.028 Uiso calc 1 . .
    C C217 0.2519(3) 1.1053(5) 0.3088(2) 0.0245(12) Uani d 1 . .
    H H21C 0.277873 1.070509 0.341499 0.029 Uiso calc 1 . .
    H H21D 0.224096 1.182019 0.313317 0.029 Uiso calc 1 . .
    C C218 0.3092(3) 1.1449(6) 0.2835(2) 0.0213(12) Uani d 1 . .
    H H21E 0.283755 1.191601 0.253062 0.026 Uiso calc 1 . .
    H H21F 0.344964 1.204336 0.305086 0.026 Uiso calc 1 . .
    C C219 0.3513(3) 1.0317(5) 0.2709(2) 0.0213(10) Uani d 1 . .
    H H21G 0.383503 1.061116 0.251582 0.026 Uiso calc 1 . .
    H H21H 0.382432 0.990358 0.301072 0.026 Uiso calc 1 . .
    C C301 0.2809(3) 0.4337(7) 0.1343(2) 0.0326(5) Uani d 1 . .
    H H301 0.331788 0.398933 0.148996 0.039 Uiso calc 1 . .
    C C302 0.2287(4) 0.3690(7) 0.1491(2) 0.0326(5) Uani d 1 . .
    H H302 0.248050 0.296566 0.172121 0.039 Uiso calc 1 . .
    C C303 0.1382(4) 0.5878(7) 0.1378(2) 0.0326(5) Uani d 1 . .
    H H303 0.109562 0.650836 0.151056 0.039 Uiso calc 1 . .
    C C304 0.1855(4) 0.6441(8) 0.1157(3) 0.0326(5) Uani d 1 . .
    H H304 0.184228 0.739747 0.115761 0.039 Uiso calc 1 . .
    C C305 0.2073(4) 0.5859(7) 0.0722(2) 0.0326(5) Uani d 1 . .
    H H30A 0.164564 0.537322 0.051454 0.039 Uiso calc 1 . .
    H H30B 0.217229 0.656811 0.052220 0.039 Uiso calc 1 . .
    C C306 0.2714(4) 0.5013(6) 0.0855(2) 0.0326(5) Uani d 1 . .
    H H30C 0.316295 0.551869 0.087611 0.039 Uiso calc 1 . .
    H H30D 0.265900 0.436224 0.059581 0.039 Uiso calc 1 . .
    C C307 0.1493(3) 0.3533(6) 0.1165(2) 0.0326(5) Uani d 1 . .
    H H30E 0.129584 0.271135 0.124365 0.039 Uiso calc 1 . .
    H H30F 0.148994 0.349415 0.081972 0.039 Uiso calc 1 . .
    C C308 0.0981(4) 0.4625(8) 0.1222(3) 0.0326(5) Uani d 1 . .
    H H30G 0.059173 0.475408 0.090699 0.039 Uiso calc 1 . .
    H H30H 0.073541 0.437128 0.146714 0.039 Uiso calc 1 . .
    C C320 0.0765(3) 0.7522(6) 0.2270(2) 0.0185(11) Uani d 1 . .
    C C321 0.1508(3) 0.7195(6) 0.2540(2) 0.0171(11) Uani d 1 . .
    C C322 0.1659(3) 0.6387(6) 0.2938(2) 0.0182(11) Uani d 1 . .
    C C323 0.1056(3) 0.5879(6) 0.3077(2) 0.0218(11) Uani d 1 . .
    H H323 0.115414 0.533010 0.335226 0.026 Uiso calc 1 . .
    C C324 0.0339(4) 0.6161(6) 0.2823(3) 0.0257(13) Uani d 1 . .
    H H324 -0.005102 0.580103 0.292345 0.031 Uiso calc 1 . .
    C C325 0.0175(3) 0.6978(6) 0.2416(2) 0.0212(12) Uani d 1 . .
    C C326 -0.0562(3) 0.7260(6) 0.2137(3) 0.0252(13) Uani d 1 . .
    H H326 -0.095944 0.690231 0.223021 0.030 Uiso calc 1 . .
    C C327 -0.0704(3) 0.8017(6) 0.1748(3) 0.0252(13) Uani d 1 . .
    H H327 -0.120250 0.818701 0.156767 0.030 Uiso calc 1 . .
    C C328 -0.0130(3) 0.8581(6) 0.1594(2) 0.0214(12) Uani d 1 . .
    C C329 0.0584(3) 0.8335(6) 0.1857(2) 0.0221(12) Uani d 1 . .
    H H329 0.097067 0.872056 0.176020 0.026 Uiso calc 1 . .
    C C331 -0.0335(3) 0.9401(8) 0.1143(2) 0.0276(12) Uani d 1 . .
    H H331 -0.087982 0.931782 0.098749 0.033 Uiso calc 1 . .
    C C332 -0.0168(6) 1.0809(11) 0.1260(4) 0.0668(14) Uani d 1 . .
    H H33A 0.036657 1.092562 0.142358 0.080 Uiso calc 1 . .
    H H33B -0.044019 1.111534 0.148309 0.080 Uiso calc 1 . .
    C C333 -0.0413(6) 1.1610(12) 0.0762(4) 0.0668(14) Uani d 1 . .
    H H33C -0.095792 1.159754 0.062872 0.080 Uiso calc 1 . .
    H H33D -0.025659 1.251165 0.083220 0.080 Uiso calc 1 . .
    C C334 -0.0095(6) 1.1103(11) 0.0396(4) 0.0668(14) Uani d 1 . .
    H H33E -0.029482 1.158349 0.008755 0.080 Uiso calc 1 . .
    H H33F 0.044661 1.122848 0.050962 0.080 Uiso calc 1 . .
    C C335 -0.0256(6) 0.9748(11) 0.0306(4) 0.0668(14) Uani d 1 . .
    H H33G -0.003291 0.944026 0.005620 0.080 Uiso calc 1 . .
    H H33H -0.079701 0.962507 0.017657 0.080 Uiso calc 1 . .
    C C336 0.0043(6) 0.8972(11) 0.0769(4) 0.0668(14) Uani d 1 . .
    H H33I 0.058296 0.910038 0.090309 0.080 Uiso calc 1 . .
    H H33J -0.005086 0.805091 0.069702 0.080 Uiso calc 1 . .
    C C337 0.2434(3) 0.6096(6) 0.3265(2) 0.0194(12) Uani d 1 . .
    H H337 0.279248 0.640793 0.309745 0.023 Uiso calc 1 . .
    C C338 0.2581(3) 0.6820(7) 0.3750(2) 0.0243(13) Uani d 1 . .
    H H33K 0.251686 0.774933 0.368387 0.029 Uiso calc 1 . .
    H H33L 0.221895 0.654875 0.391601 0.029 Uiso calc 1 . .
    C C339 0.3360(4) 0.6565(7) 0.4083(3) 0.0291(15) Uani d 1 . .
    H H33M 0.371970 0.693501 0.393222 0.035 Uiso calc 1 . .
    H H33N 0.342634 0.700327 0.439857 0.035 Uiso calc 1 . .
    C C340 0.3523(4) 0.5174(8) 0.4175(3) 0.0336(17) Uani d 1 . .
    H H34A 0.321712 0.482930 0.437101 0.040 Uiso calc 1 . .
    H H34B 0.404778 0.506554 0.436659 0.040 Uiso calc 1 . .
    C C341 0.3365(3) 0.4414(9) 0.3696(2) 0.0261(11) Uani d 1 . .
    H H34C 0.343004 0.348873 0.377063 0.031 Uiso calc 1 . .
    H H34D 0.372105 0.466728 0.352248 0.031 Uiso calc 1 . .
    C C342 0.2565(3) 0.4666(6) 0.3363(2) 0.0223(13) Uani d 1 . .
    H H34E 0.248431 0.420790 0.304934 0.027 Uiso calc 1 . .
    H H34F 0.220830 0.433152 0.352264 0.027 Uiso calc 1 . .
    C C350 0.3637(3) 0.8268(6) 0.1541(2) 0.0176(11) Uani d 1 . .
    C C351 0.3742(3) 0.7975(5) 0.2046(2) 0.0150(10) Uani d 1 . .
    C C352 0.4427(3) 0.7559(6) 0.2348(2) 0.0173(11) Uani d 1 . .
    C C353 0.4986(3) 0.7294(6) 0.2127(2) 0.0212(12) Uani d 1 . .
    H H353 0.545076 0.699386 0.232618 0.025 Uiso calc 1 . .
    C C354 0.4880(3) 0.7452(6) 0.1640(2) 0.0214(12) Uani d 1 . .
    H H354 0.525825 0.721479 0.150292 0.026 Uiso calc 1 . .
    C C355 0.4218(3) 0.7964(7) 0.1339(2) 0.0212(12) Uani d 1 . .
    C C356 0.4110(4) 0.8240(8) 0.0834(2) 0.0275(14) Uani d 1 . .
    H H356 0.447671 0.799724 0.068817 0.033 Uiso calc 1 . .
    C C357 0.3493(4) 0.8843(7) 0.0563(2) 0.0306(15) Uani d 1 . .
    H H357 0.344795 0.905294 0.023313 0.037 Uiso calc 1 . .
    C C358 0.2913(3) 0.9169(7) 0.0754(2) 0.0240(14) Uani d 1 . .
    C C359 0.2997(3) 0.8877(6) 0.1238(2) 0.0201(11) Uani d 1 . .
    H H359 0.261152 0.909279 0.137134 0.024 Uiso calc 1 . .
    C C361 0.2239(4) 0.9894(8) 0.0436(3) 0.0315(16) Uani d 1 . .
    H H361 0.186886 0.995606 0.061959 0.038 Uiso calc 1 . .
    C C362 0.2448(4) 1.1234(8) 0.0332(3) 0.0377(17) Uani d 1 . .
    H H36A 0.285622 1.118723 0.018411 0.045 Uiso calc 1 . .
    H H36B 0.263095 1.170796 0.064346 0.045 Uiso calc 1 . .
    C C363 0.1799(6) 1.1978(9) -0.0015(3) 0.047(2) Uani d 1 . .
    H H36C 0.196748 1.283784 -0.007909 0.056 Uiso calc 1 . .
    H H36D 0.140237 1.208607 0.013994 0.056 Uiso calc 1 . .
    C C364 0.1497(5) 1.1238(9) -0.0502(3) 0.045(2) Uani d 1 . .
    H H36E 0.107051 1.170183 -0.072058 0.054 Uiso calc 1 . .
    H H36F 0.188442 1.117692 -0.066712 0.054 Uiso calc 1 . .
    C C365 0.1258(4) 0.9889(8) -0.0399(3) 0.0357(16) Uani d 1 . .
    H H36G 0.083824 0.995367 -0.026343 0.043 Uiso calc 1 . .
    H H36H 0.109041 0.940228 -0.070884 0.043 Uiso calc 1 . .
    C C366 0.1880(4) 0.9188(9) -0.0046(3) 0.0348(18) Uani d 1 . .
    H H36I 0.226388 0.901344 -0.020652 0.042 Uiso calc 1 . .
    H H36J 0.169318 0.835322 0.002894 0.042 Uiso calc 1 . .
    C C367 0.4631(3) 0.7462(6) 0.2898(2) 0.0185(11) Uani d 1 . .
    H H367 0.416957 0.752250 0.299600 0.022 Uiso calc 1 . .
    C C368 0.5148(3) 0.8574(5) 0.3138(2) 0.0211(11) Uani d 1 . .
    H H36K 0.561480 0.850079 0.305386 0.025 Uiso calc 1 . .
    H H36L 0.491312 0.939632 0.300637 0.025 Uiso calc 1 . .
    C C369 0.5319(3) 0.8575(6) 0.3689(2) 0.0273(12) Uani d 1 . .
    H H36M 0.564908 0.930145 0.382945 0.033 Uiso calc 1 . .
    H H36N 0.485669 0.868168 0.377628 0.033 Uiso calc 1 . .
    C C370 0.5687(4) 0.7335(7) 0.3898(2) 0.0282(13) Uani d 1 . .
    H H37A 0.576180 0.732214 0.425389 0.034 Uiso calc 1 . .
    H H37B 0.617801 0.728805 0.384539 0.034 Uiso calc 1 . .
    C C371 0.5236(4) 0.6172(7) 0.3666(2) 0.0272(14) Uani d 1 . .
    H H37C 0.477787 0.614127 0.376275 0.033 Uiso calc 1 . .
    H H37D 0.552231 0.538570 0.378936 0.033 Uiso calc 1 . .
    C C372 0.5036(3) 0.6210(6) 0.3107(2) 0.0222(12) Uani d 1 . .
    H H37E 0.471582 0.547056 0.296726 0.027 Uiso calc 1 . .
    H H37F 0.549141 0.613733 0.300914 0.027 Uiso calc 1 . .
    Ir Ir1 0.75763(2) 0.442289(6) 0.31455(2) 0.01599(5) Uani d 1 . .
    Cl Cl1 0.65873(8) 0.51820(14) 0.25058(5) 0.0196(3) Uani d 1 . .
    N N12 0.6958(2) 0.1776(4) 0.28132(17) 0.0137(8) Uani d 1 . .
    N N15 0.7916(2) 0.2176(5) 0.25652(18) 0.0160(9) Uani d 1 . .
    C C11 0.7485(3) 0.2672(5) 0.2814(2) 0.0152(10) Uani d 1 . .
    C C13 0.6977(3) 0.0714(6) 0.24819(19) 0.0165(9) Uani d 1 . .
    H H13 0.666707 0.096789 0.214734 0.020 Uiso calc 1 . .
    C C14 0.7777(3) 0.0774(5) 0.24884(19) 0.0178(9) Uani d 1 . .
    H H14 0.808040 0.032034 0.278832 0.021 Uiso calc 1 . .
    C C16 0.6759(3) -0.0611(5) 0.25724(18) 0.0194(9) Uani d 1 . .
    H H16A 0.623923 -0.063286 0.257438 0.023 Uiso calc 1 . .
    H H16B 0.707814 -0.093463 0.288972 0.023 Uiso calc 1 . .
    C C17 0.6861(3) -0.1428(6) 0.2143(2) 0.0200(12) Uani d 1 . .
    H H17A 0.676466 -0.233818 0.219790 0.024 Uiso calc 1 . .
    H H17B 0.649442 -0.115434 0.183455 0.024 Uiso calc 1 . .
    C C18 0.7640(3) -0.1302(5) 0.2091(2) 0.0232(12) Uani d 1 . .
    H H18A 0.765699 -0.177227 0.179535 0.028 Uiso calc 1 . .
    H H18B 0.799635 -0.171321 0.237626 0.028 Uiso calc 1 . .
    C C19 0.7884(3) 0.0101(6) 0.2054(2) 0.0239(13) Uani d 1 . .
    H H19A 0.840850 0.013483 0.206178 0.029 Uiso calc 1 . .
    H H19B 0.757875 0.050061 0.174721 0.029 Uiso calc 1 . .
    C C101 0.7843(3) 0.6404(6) 0.3353(2) 0.0279(4) Uani d 1 . .
    H H101 0.757692 0.702551 0.309509 0.033 Uiso calc 1 . .
    C C102 0.7402(3) 0.5923(5) 0.3623(2) 0.0279(4) Uani d 1 . .
    H H102 0.688958 0.627573 0.353075 0.033 Uiso calc 1 . .
    C C103 0.8192(4) 0.3609(7) 0.3818(2) 0.0279(4) Uani d 1 . .
    H H103 0.821375 0.265374 0.381298 0.033 Uiso calc 1 . .
    C C104 0.8667(4) 0.4199(6) 0.3602(2) 0.0279(4) Uani d 1 . .
    H H104 0.896129 0.357933 0.347071 0.033 Uiso calc 1 . .
    C C105 0.9076(3) 0.5452(7) 0.3779(2) 0.0279(4) Uani d 1 . .
    H H10A 0.915995 0.553441 0.413484 0.033 Uiso calc 1 . .
    H H10B 0.956511 0.542038 0.372246 0.033 Uiso calc 1 . .
    C C106 0.8665(3) 0.6616(5) 0.3527(2) 0.0279(4) Uani d 1 . .
    H H10C 0.877760 0.734934 0.375571 0.033 Uiso calc 1 . .
    H H10D 0.883792 0.683545 0.324398 0.033 Uiso calc 1 . .
    C C107 0.7722(3) 0.5569(6) 0.4158(2) 0.0279(4) Uani d 1 . .
    H H10E 0.734874 0.574246 0.432690 0.033 Uiso calc 1 . .
    H H10F 0.815462 0.612149 0.430722 0.033 Uiso calc 1 . .
    C C108 0.7964(4) 0.4145(6) 0.4240(2) 0.0279(4) Uani d 1 . .
    H H10G 0.838336 0.407369 0.454338 0.033 Uiso calc 1 . .
    H H10H 0.755082 0.363125 0.428341 0.033 Uiso calc 1 . .
    C C120 0.6444(3) 0.1727(6) 0.3502(2) 0.0166(10) Uani d 1 . .
    C C121 0.6343(3) 0.2016(6) 0.2999(2) 0.0158(10) Uani d 1 . .
    C C122 0.5662(3) 0.2416(5) 0.2694(2) 0.0164(10) Uani d 1 . .
    C C123 0.5090(3) 0.2659(6) 0.2904(2) 0.0195(11) Uani d 1 . .
    H H123 0.461811 0.291032 0.269861 0.023 Uiso calc 1 . .
    C C124 0.5198(3) 0.2541(6) 0.3394(2) 0.0213(12) Uani d 1 . .
    H H124 0.481766 0.278862 0.352735 0.026 Uiso calc 1 . .
    C C125 0.5871(3) 0.2053(6) 0.3706(2) 0.0181(11) Uani d 1 . .
    C C126 0.5963(4) 0.1806(7) 0.4203(2) 0.0251(13) Uani d 1 . .
    H H126 0.558198 0.203617 0.433844 0.030 Uiso calc 1 . .
    C C127 0.6585(3) 0.1246(6) 0.4493(2) 0.0231(12) Uani d 1 . .
    H H127 0.664435 0.112452 0.483034 0.028 Uiso calc 1 . .
    C C128 0.7152(3) 0.0840(6) 0.4294(2) 0.0204(12) Uani d 1 . .
    C C129 0.7081(3) 0.1103(6) 0.3814(2) 0.0184(11) Uani d 1 . .
    H H129 0.746641 0.086152 0.368446 0.022 Uiso calc 1 . .
    C C131 0.7810(3) 0.0144(6) 0.4618(2) 0.0202(12) Uani d 1 . .
    H H131 0.818482 0.007301 0.443812 0.024 Uiso calc 1 . .
    C C132 0.8168(4) 0.0867(7) 0.5096(2) 0.0253(14) Uani d 1 . .
    H H13A 0.778291 0.108987 0.525029 0.030 Uiso calc 1 . .
    H H13B 0.838418 0.167509 0.502192 0.030 Uiso calc 1 . .
    C C133 0.8781(4) 0.0075(8) 0.5463(3) 0.0317(15) Uani d 1 . .
    H H13C 0.920313 -0.003124 0.533209 0.038 Uiso calc 1 . .
    H H13D 0.895755 0.054703 0.577571 0.038 Uiso calc 1 . .
    C C134 0.8511(4) -0.1199(7) 0.5554(3) 0.0303(15) Uani d 1 . .
    H H13E 0.811455 -0.109400 0.570918 0.036 Uiso calc 1 . .
    H H13F 0.891970 -0.167986 0.578314 0.036 Uiso calc 1 . .
    C C135 0.8220(4) -0.1948(8) 0.5090(3) 0.0309(16) Uani d 1 . .
    H H13G 0.804220 -0.279133 0.516311 0.037 Uiso calc 1 . .
    H H13H 0.862370 -0.209503 0.494357 0.037 Uiso calc 1 . .
    C C136 0.7595(4) -0.1240(7) 0.4728(2) 0.0249(13) Uani d 1 . .
    H H13I 0.716941 -0.119382 0.485869 0.030 Uiso calc 1 . .
    H H13J 0.743763 -0.173030 0.441867 0.030 Uiso calc 1 . .
    C C137 0.5481(3) 0.2554(6) 0.2145(2) 0.0181(10) Uani d 1 . .
    H H137 0.595409 0.268188 0.206612 0.022 Uiso calc 1 . .
    C C138 0.4966(3) 0.3689(6) 0.1929(2) 0.0217(12) Uani d 1 . .
    H H13K 0.448862 0.356975 0.199691 0.026 Uiso calc 1 . .
    H H13L 0.519068 0.449219 0.208873 0.026 Uiso calc 1 . .
    C C139 0.4831(4) 0.3792(7) 0.1384(3) 0.0271(13) Uani d 1 . .
    H H13M 0.530398 0.397925 0.131948 0.033 Uiso calc 1 . .
    H H13N 0.449066 0.451340 0.125555 0.033 Uiso calc 1 . .
    C C140 0.4501(4) 0.2559(7) 0.1116(3) 0.0343(15) Uani d 1 . .
    H H14A 0.399638 0.243385 0.114057 0.041 Uiso calc 1 . .
    H H14B 0.446470 0.263555 0.076614 0.041 Uiso calc 1 . .
    C C141 0.4977(4) 0.1405(6) 0.1335(2) 0.0300(13) Uani d 1 . .
    H H14C 0.545604 0.147017 0.126618 0.036 Uiso calc 1 . .
    H H14D 0.472884 0.061398 0.117918 0.036 Uiso calc 1 . .
    C C142 0.5115(3) 0.1321(5) 0.1889(2) 0.0231(11) Uani d 1 . .
    H H14E 0.543882 0.058023 0.202082 0.028 Uiso calc 1 . .
    H H14F 0.464054 0.118437 0.195802 0.028 Uiso calc 1 . .
    C C150 0.9256(3) 0.2418(6) 0.2704(2) 0.0157(11) Uani d 1 . .
    C C151 0.8521(3) 0.2766(6) 0.2433(2) 0.0163(11) Uani d 1 . .
    C C152 0.8374(3) 0.3537(6) 0.2028(2) 0.0177(11) Uani d 1 . .
    C C153 0.8989(3) 0.3978(6) 0.1882(2) 0.0225(12) Uani d 1 . .
    H H153 0.889622 0.451170 0.160189 0.027 Uiso calc 1 . .
    C C154 0.9695(3) 0.3671(6) 0.2124(2) 0.0219(12) Uani d 1 . .
    H H154 1.008483 0.398263 0.201170 0.026 Uiso calc 1 . .
    C C155 0.9853(3) 0.2884(6) 0.2544(2) 0.0194(11) Uani d 1 . .
    C C156 1.0585(3) 0.2584(6) 0.2821(2) 0.0219(12) Uani d 1 . .
    H H156 1.098346 0.288936 0.271654 0.026 Uiso calc 1 . .
    C C157 1.0729(3) 0.1853(6) 0.3241(2) 0.0201(11) Uani d 1 . .
    H H157 1.122563 0.165820 0.341997 0.024 Uiso calc 1 . .
    C C158 1.0152(3) 0.1396(6) 0.3407(2) 0.0177(11) Uani d 1 . .
    C C159 0.9426(3) 0.1659(6) 0.3134(2) 0.0146(10) Uani d 1 . .
    H H159 0.903411 0.132154 0.323795 0.018 Uiso calc 1 . .
    C C161 1.0328(3) 0.0626(8) 0.3876(2) 0.0219(11) Uani d 1 . .
    H H161 1.087167 0.070403 0.403622 0.026 Uiso calc 1 . .
    C C162 0.9954(4) 0.1150(6) 0.4237(2) 0.0249(11) Uani d 1 . .
    H H16C 0.941226 0.106265 0.409687 0.030 Uiso calc 1 . .
    H H16D 1.006904 0.207243 0.429120 0.030 Uiso calc 1 . .
    C C163 1.0206(4) 0.0449(8) 0.4727(2) 0.0358(15) Uani d 1 . .
    H H16E 1.074072 0.058787 0.488154 0.043 Uiso calc 1 . .
    H H16F 0.993940 0.079033 0.494781 0.043 Uiso calc 1 . .
    C C164 1.0049(4) -0.0978(8) 0.4644(3) 0.0399(17) Uani d 1 . .
    H H16G 0.950892 -0.111594 0.452852 0.048 Uiso calc 1 . .
    H H16H 1.024759 -0.143590 0.495820 0.048 Uiso calc 1 . .
    C C165 1.0394(4) -0.1538(7) 0.4270(4) 0.051(2) Uani d 1 . .
    H H16I 1.023792 -0.244145 0.420551 0.061 Uiso calc 1 . .
    H H16J 1.093797 -0.152271 0.440771 0.061 Uiso calc 1 . .
    C C166 1.0165(4) -0.0789(6) 0.3789(3) 0.0310(13) Uani d 1 . .
    H H16K 1.043491 -0.112587 0.356936 0.037 Uiso calc 1 . .
    H H16L 0.963020 -0.091047 0.362649 0.037 Uiso calc 1 . .
    C C167 0.7610(3) 0.3886(6) 0.1711(2) 0.0180(11) Uani d 1 . .
    H H167 0.724884 0.357210 0.187564 0.022 Uiso calc 1 . .
    C C168 0.7433(4) 0.3232(7) 0.1212(2) 0.0250(13) Uani d 1 . .
    H H16M 0.779700 0.350791 0.104780 0.030 Uiso calc 1 . .
    H H16N 0.748168 0.229443 0.126012 0.030 Uiso calc 1 . .
    C C169 0.6663(4) 0.3534(8) 0.0883(3) 0.0324(16) Uani d 1 . .
    H H16O 0.629369 0.316970 0.102692 0.039 Uiso calc 1 . .
    H H16P 0.658892 0.313254 0.055992 0.039 Uiso calc 1 . .
    C C170 0.6546(4) 0.4982(7) 0.0821(3) 0.0287(14) Uani d 1 . .
    H H17C 0.686052 0.532260 0.062991 0.034 Uiso calc 1 . .
    H H17D 0.602499 0.515576 0.063474 0.034 Uiso calc 1 . .
    C C171 0.6735(3) 0.5670(8) 0.1313(2) 0.0248(11) Uani d 1 . .
    H H17E 0.669617 0.660517 0.125714 0.030 Uiso calc 1 . .
    H H17F 0.637146 0.542439 0.148241 0.030 Uiso calc 1 . .
    C C172 0.7499(3) 0.5351(6) 0.1634(2) 0.0236(14) Uani d 1 . .
    H H17G 0.758504 0.577230 0.195502 0.028 Uiso calc 1 . .
    H H17H 0.786598 0.568840 0.148317 0.028 Uiso calc 1 . .
loop_
    _atom_site_aniso_label
    _atom_site_aniso_U_11
    _atom_site_aniso_U_22
    _atom_site_aniso_U_33
    _atom_site_aniso_U_12
    _atom_site_aniso_U_13
    _atom_site_aniso_U_23
    Ir2 0.01774(9) 0.01498(12) 0.01705(10) -0.00075(8) 0.00323(8) -0.00294(9)
    Cl2 0.0221(6) 0.0206(8) 0.0192(6) 0.0038(5) 0.0034(5) 0.0006(5)
    N212 0.016(2) 0.012(2) 0.020(2) 0.0001(17) 0.0070(18) -0.0019(18)
    N215 0.0160(19) 0.013(2) 0.025(2) 0.0010(16) 0.0098(18) -0.0027(17)
    C211 0.014(2) 0.020(3) 0.009(2) 0.0009(19) 0.0018(18) 0.002(2)
    C213 0.017(2) 0.014(2) 0.024(2) -0.0019(17) 0.0103(19) -0.0039(18)
    C214 0.018(2) 0.015(2) 0.028(3) -0.002(2) 0.0114(19) -0.004(2)
    C216 0.020(2) 0.017(3) 0.039(3) -0.003(2) 0.016(2) -0.008(2)
    C217 0.026(3) 0.014(2) 0.039(3) -0.0016(19) 0.019(3) -0.008(2)
    C218 0.022(3) 0.016(3) 0.027(3) -0.004(2) 0.009(2) -0.007(2)
    C219 0.020(2) 0.016(2) 0.030(3) -0.0033(17) 0.011(2) -0.0051(19)
    C301 0.0349(11) 0.0321(12) 0.0269(10) 0.0001(10) 0.0032(9) -0.0072(9)
    C302 0.0349(11) 0.0321(12) 0.0269(10) 0.0001(10) 0.0032(9) -0.0072(9)
    C303 0.0349(11) 0.0321(12) 0.0269(10) 0.0001(10) 0.0032(9) -0.0072(9)
    C304 0.0349(11) 0.0321(12) 0.0269(10) 0.0001(10) 0.0032(9) -0.0072(9)
    C305 0.0349(11) 0.0321(12) 0.0269(10) 0.0001(10) 0.0032(9) -0.0072(9)
    C306 0.0349(11) 0.0321(12) 0.0269(10) 0.0001(10) 0.0032(9) -0.0072(9)
    C307 0.0349(11) 0.0321(12) 0.0269(10) 0.0001(10) 0.0032(9) -0.0072(9)
    C308 0.0349(11) 0.0321(12) 0.0269(10) 0.0001(10) 0.0032(9) -0.0072(9)
    C320 0.019(2) 0.017(3) 0.021(3) 0.002(2) 0.009(2) -0.003(2)
    C321 0.016(2) 0.016(3) 0.022(3) -0.0013(19) 0.009(2) -0.003(2)
    C322 0.020(2) 0.015(3) 0.022(3) 0.000(2) 0.010(2) -0.001(2)
    C323 0.024(2) 0.017(3) 0.026(3) 0.000(2) 0.009(2) 0.001(2)
    C324 0.026(3) 0.023(3) 0.036(3) -0.007(2) 0.021(3) -0.004(2)
    C325 0.017(2) 0.022(3) 0.029(3) -0.001(2) 0.013(2) -0.006(2)
    C326 0.016(2) 0.025(3) 0.038(3) 0.000(2) 0.012(2) -0.002(3)
    C327 0.016(2) 0.025(3) 0.036(3) -0.001(2) 0.008(2) -0.010(3)
    C328 0.019(3) 0.018(3) 0.027(3) 0.001(2) 0.006(2) -0.003(2)
    C329 0.021(3) 0.016(3) 0.033(3) 0.000(2) 0.014(3) -0.002(3)
    C331 0.017(2) 0.025(3) 0.037(3) -0.004(3) 0.003(2) 0.001(4)
    C332 0.061(3) 0.068(3) 0.061(3) -0.010(2) 0.003(2) 0.024(2)
    C333 0.061(3) 0.068(3) 0.061(3) -0.010(2) 0.003(2) 0.024(2)
    C334 0.061(3) 0.068(3) 0.061(3) -0.010(2) 0.003(2) 0.024(2)
    C335 0.061(3) 0.068(3) 0.061(3) -0.010(2) 0.003(2) 0.024(2)
    C336 0.061(3) 0.068(3) 0.061(3) -0.010(2) 0.003(2) 0.024(2)
    C337 0.023(3) 0.018(3) 0.020(3) -0.002(2) 0.010(2) -0.001(2)
    C338 0.026(3) 0.028(3) 0.022(3) 0.000(2) 0.010(2) 0.002(3)
    C339 0.028(3) 0.035(4) 0.025(3) -0.011(3) 0.009(3) -0.006(3)
    C340 0.028(3) 0.050(5) 0.022(3) -0.001(3) 0.006(3) 0.002(3)
    C341 0.026(3) 0.028(3) 0.023(3) -0.001(3) 0.007(2) -0.002(3)
    C342 0.027(3) 0.020(4) 0.022(3) -0.006(2) 0.010(2) -0.002(2)
    C350 0.020(2) 0.015(3) 0.020(2) -0.004(2) 0.008(2) -0.002(2)
    C351 0.015(2) 0.012(3) 0.019(2) -0.0049(18) 0.0077(19) -0.0050(19)
    C352 0.016(2) 0.013(3) 0.025(3) 0.0007(18) 0.010(2) -0.002(2)
    C353 0.019(2) 0.019(3) 0.030(3) 0.004(2) 0.013(2) 0.003(2)
    C354 0.018(2) 0.022(3) 0.028(3) -0.001(2) 0.012(2) -0.008(2)
    C355 0.021(3) 0.026(3) 0.019(3) -0.007(2) 0.011(2) -0.007(2)
    C356 0.023(3) 0.041(4) 0.023(3) -0.001(3) 0.013(2) -0.004(3)
    C357 0.032(3) 0.044(4) 0.019(3) -0.011(3) 0.012(2) -0.005(3)
    C358 0.024(3) 0.030(4) 0.019(3) -0.005(2) 0.008(2) -0.001(2)
    C359 0.019(2) 0.025(3) 0.018(2) -0.004(2) 0.008(2) -0.002(2)
    C361 0.028(3) 0.044(4) 0.022(3) -0.008(3) 0.006(3) -0.004(3)
    C362 0.039(4) 0.034(4) 0.030(3) 0.000(3) -0.004(3) -0.007(3)
    C363 0.063(5) 0.027(4) 0.040(4) 0.000(4) 0.000(4) -0.008(3)
    C364 0.050(5) 0.044(5) 0.033(4) 0.010(4) 0.000(4) 0.006(4)
    C365 0.036(4) 0.038(4) 0.028(3) -0.008(3) 0.002(3) -0.002(3)
    C366 0.035(3) 0.040(5) 0.024(3) -0.007(3) 0.000(3) 0.002(3)
    C367 0.015(2) 0.021(3) 0.021(3) -0.0001(19) 0.008(2) 0.000(2)
    C368 0.021(2) 0.018(3) 0.027(3) -0.001(2) 0.011(2) -0.002(2)
    C369 0.028(3) 0.027(3) 0.027(3) -0.003(2) 0.008(2) -0.008(2)
    C370 0.033(3) 0.025(3) 0.026(3) 0.002(2) 0.008(3) -0.001(2)
    C371 0.023(3) 0.029(4) 0.024(3) -0.002(2) 0.000(2) 0.002(3)
    C372 0.023(3) 0.016(3) 0.027(3) 0.001(2) 0.006(2) 0.001(2)
    Ir1 0.01665(9) 0.01127(10) 0.01773(10) -0.00002(8) 0.00169(8) -0.00114(9)
    Cl1 0.0182(6) 0.0165(7) 0.0216(6) 0.0027(5) 0.0024(5) 0.0001(5)
    N12 0.0149(18) 0.009(2) 0.018(2) 0.0004(15) 0.0059(16) 0.0004(16)
    N15 0.0120(19) 0.015(2) 0.021(2) -0.0045(17) 0.0054(18) -0.0008(19)
    C11 0.014(2) 0.009(2) 0.021(3) 0.0026(18) 0.003(2) 0.003(2)
    C13 0.0161(19) 0.014(2) 0.020(2) -0.0041(19) 0.0071(17) -0.005(2)
    C14 0.0148(19) 0.014(2) 0.028(2) 0.0013(18) 0.0111(18) -0.002(2)
    C16 0.019(2) 0.015(2) 0.026(2) -0.0051(19) 0.0086(18) -0.001(2)
    C17 0.022(3) 0.014(3) 0.028(3) -0.004(2) 0.014(2) -0.004(2)
    C18 0.024(3) 0.012(2) 0.040(3) 0.0004(19) 0.019(2) -0.005(2)
    C19 0.026(3) 0.020(3) 0.032(3) -0.004(2) 0.020(3) -0.007(2)
    C101 0.0309(10) 0.0198(10) 0.0278(10) 0.0019(8) 0.0009(8) -0.0049(8)
    C102 0.0309(10) 0.0198(10) 0.0278(10) 0.0019(8) 0.0009(8) -0.0049(8)
    C103 0.0309(10) 0.0198(10) 0.0278(10) 0.0019(8) 0.0009(8) -0.0049(8)
    C104 0.0309(10) 0.0198(10) 0.0278(10) 0.0019(8) 0.0009(8) -0.0049(8)
    C105 0.0309(10) 0.0198(10) 0.0278(10) 0.0019(8) 0.0009(8) -0.0049(8)
    C106 0.0309(10) 0.0198(10) 0.0278(10) 0.0019(8) 0.0009(8) -0.0049(8)
    C107 0.0309(10) 0.0198(10) 0.0278(10) 0.0019(8) 0.0009(8) -0.0049(8)
    C108 0.0309(10) 0.0198(10) 0.0278(10) 0.0019(8) 0.0009(8) -0.0049(8)
    C120 0.016(2) 0.015(3) 0.022(3) -0.0012(18) 0.009(2) -0.002(2)
    C121 0.014(2) 0.014(3) 0.021(2) 0.0025(18) 0.0070(19) 0.001(2)
    C122 0.018(2) 0.011(2) 0.020(2) -0.0026(18) 0.006(2) 0.0008(19)
    C123 0.015(2) 0.014(3) 0.030(3) 0.0000(19) 0.007(2) -0.003(2)
    C124 0.020(3) 0.018(3) 0.032(3) 0.002(2) 0.017(2) 0.001(2)
    C125 0.017(2) 0.015(3) 0.024(3) 0.0005(19) 0.008(2) -0.001(2)
    C126 0.031(3) 0.024(3) 0.027(3) -0.001(2) 0.018(3) -0.004(3)
    C127 0.023(3) 0.028(3) 0.020(3) 0.001(2) 0.008(2) -0.002(2)
    C128 0.022(2) 0.019(3) 0.020(2) 0.000(2) 0.006(2) 0.001(2)
    C129 0.015(2) 0.016(3) 0.023(3) -0.0028(18) 0.003(2) -0.001(2)
    C131 0.022(3) 0.021(3) 0.019(3) 0.003(2) 0.009(2) 0.003(2)
    C132 0.032(3) 0.018(4) 0.023(3) -0.005(2) 0.004(2) -0.002(2)
    C133 0.025(3) 0.043(4) 0.023(3) 0.006(3) 0.001(2) 0.009(3)
    C134 0.032(3) 0.032(4) 0.028(3) 0.007(3) 0.011(3) 0.005(3)
    C135 0.031(3) 0.029(4) 0.033(4) 0.010(3) 0.010(3) 0.009(3)
    C136 0.028(3) 0.021(3) 0.026(3) -0.001(2) 0.008(2) 0.004(2)
    C137 0.018(2) 0.014(3) 0.022(3) 0.0007(18) 0.004(2) -0.001(2)
    C138 0.017(2) 0.022(3) 0.023(3) 0.001(2) 0.001(2) -0.002(2)
    C139 0.023(3) 0.024(3) 0.032(3) 0.002(2) 0.006(3) 0.004(3)
    C140 0.035(3) 0.036(4) 0.026(3) -0.001(3) 0.001(3) -0.003(3)
    C141 0.037(3) 0.024(3) 0.028(3) -0.005(3) 0.008(3) -0.005(2)
    C142 0.022(3) 0.014(3) 0.031(3) 0.000(2) 0.004(2) 0.001(2)
    C150 0.013(2) 0.013(3) 0.022(3) -0.0020(18) 0.008(2) -0.003(2)
    C151 0.017(2) 0.012(3) 0.022(3) -0.0062(19) 0.010(2) -0.005(2)
    C152 0.018(2) 0.016(3) 0.020(3) -0.0024(19) 0.008(2) -0.003(2)
    C153 0.026(3) 0.024(3) 0.023(3) -0.005(2) 0.014(2) 0.000(2)
    C154 0.019(2) 0.027(3) 0.023(3) -0.004(2) 0.012(2) 0.000(2)
    C155 0.019(2) 0.019(3) 0.022(3) -0.002(2) 0.009(2) -0.002(2)
    C156 0.015(2) 0.027(3) 0.028(3) -0.002(2) 0.013(2) -0.004(2)
    C157 0.013(2) 0.019(3) 0.029(3) 0.0035(19) 0.009(2) 0.001(2)
    C158 0.016(2) 0.014(3) 0.024(3) 0.002(2) 0.008(2) -0.003(2)
    C159 0.015(2) 0.013(3) 0.016(2) -0.0013(19) 0.004(2) 0.001(2)
    C161 0.013(2) 0.023(3) 0.027(3) -0.002(3) 0.003(2) 0.011(3)
    C162 0.029(3) 0.024(3) 0.019(2) 0.005(2) 0.004(2) 0.002(2)
    C163 0.032(3) 0.046(4) 0.026(3) -0.008(3) 0.003(2) 0.009(3)
    C164 0.027(3) 0.050(4) 0.036(3) -0.013(3) -0.002(3) 0.017(3)
    C165 0.033(3) 0.011(3) 0.091(6) 0.005(2) -0.007(4) 0.013(3)
    C166 0.036(3) 0.009(3) 0.043(3) 0.004(2) 0.005(3) -0.001(2)
    C167 0.017(2) 0.017(3) 0.019(3) -0.003(2) 0.005(2) 0.003(2)
    C168 0.031(3) 0.021(3) 0.023(3) -0.008(2) 0.008(3) -0.006(2)
    C169 0.032(3) 0.040(5) 0.023(3) -0.006(3) 0.005(3) -0.004(3)
    C170 0.027(3) 0.034(4) 0.019(3) 0.002(3) -0.001(2) 0.006(3)
    C171 0.024(2) 0.025(3) 0.023(3) 0.004(3) 0.005(2) 0.006(3)
    C172 0.025(3) 0.023(4) 0.021(3) 0.000(2) 0.004(2) 0.004(2)
_geom_special_details
;
 All esds (except the esd in the dihedral angle between two l.s. planes)
 are estimated using the full covariance matrix.  The cell esds are taken
 into account individually in the estimation of esds in distances, angles
 and torsion angles; correlations between esds in cell parameters are only
 used when they are defined by crystal symmetry.  An approximate (isotropic)
 treatment of cell esds is used for estimating esds involving l.s. planes.
;
loop_
    _geom_bond_atom_site_label_1
    _geom_bond_atom_site_label_2
    _geom_bond_site_symmetry_2
    _geom_bond_distance
    _geom_bond_publ_flag
    Ir2 Cl2 . 2.3415(15) ?
    Ir2 C211 . 2.021(6) ?
    Ir2 C301 . 2.165(6) ?
    Ir2 C302 . 2.228(6) ?
    Ir2 C303 . 2.106(7) ?
    Ir2 C304 . 2.109(7) ?
    N212 C211 . 1.367(6) ?
    N212 C213 . 1.475(7) ?
    N212 C321 . 1.434(7) ?
    N215 C211 . 1.357(7) ?
    N215 C214 . 1.476(8) ?
    N215 C351 . 1.439(6) ?
    C213 H213 . 1.0000 ?
    C213 C214 . 1.487(7) ?
    C213 C216 . 1.519(7) ?
    C214 H214 . 1.0000 ?
    C214 C219 . 1.530(8) ?
    C216 H21A . 0.9900 ?
    C216 H21B . 0.9900 ?
    C216 C217 . 1.534(8) ?
    C217 H21C . 0.9900 ?
    C217 H21D . 0.9900 ?
    C217 C218 . 1.536(7) ?
    C218 H21E . 0.9900 ?
    C218 H21F . 0.9900 ?
    C218 C219 . 1.531(7) ?
    C219 H21G . 0.9900 ?
    C219 H21H . 0.9900 ?
    C301 H301 . 1.0000 ?
    C301 C302 . 1.369(9) ?
    C301 C306 . 1.530(9) ?
    C302 H302 . 1.0000 ?
    C302 C307 . 1.527(8) ?
    C303 H303 . 1.0000 ?
    C303 C304 . 1.379(10) ?
    C303 C308 . 1.514(10) ?
    C304 H304 . 1.0000 ?
    C304 C305 . 1.553(9) ?
    C305 H30A . 0.9900 ?
    C305 H30B . 0.9900 ?
    C305 C306 . 1.460(9) ?
    C306 H30C . 0.9900 ?
    C306 H30D . 0.9900 ?
    C307 H30E . 0.9900 ?
    C307 H30F . 0.9900 ?
    C307 C308 . 1.541(9) ?
    C308 H30G . 0.9900 ?
    C308 H30H . 0.9900 ?
    C320 C321 . 1.433(8) ?
    C320 C325 . 1.429(7) ?
    C320 C329 . 1.413(9) ?
    C321 C322 . 1.380(8) ?
    C322 C323 . 1.424(7) ?
    C322 C337 . 1.519(9) ?
    C323 H323 . 0.9500 ?
    C323 C324 . 1.370(9) ?
    C324 H324 . 0.9500 ?
    C324 C325 . 1.405(9) ?
    C325 C326 . 1.418(9) ?
    C326 H326 . 0.9500 ?
    C326 C327 . 1.330(10) ?
    C327 H327 . 0.9500 ?
    C327 C328 . 1.422(8) ?
    C328 C329 . 1.363(9) ?
    C328 C331 . 1.503(10) ?
    C329 H329 . 0.9500 ?
    C331 H331 . 1.0000 ?
    C331 C332 . 1.521(15) ?
    C331 C336 . 1.528(13) ?
    C332 H33A . 0.9900 ?
    C332 H33B . 0.9900 ?
    C332 C333 . 1.601(13) ?
    C333 H33C . 0.9900 ?
    C333 H33D . 0.9900 ?
    C333 C334 . 1.460(16) ?
    C334 H33E . 0.9900 ?
    C334 H33F . 0.9900 ?
    C334 C335 . 1.456(15) ?
    C335 H33G . 0.9900 ?
    C335 H33H . 0.9900 ?
    C335 C336 . 1.516(14) ?
    C336 H33I . 0.9900 ?
    C336 H33J . 0.9900 ?
    C337 H337 . 1.0000 ?
    C337 C338 . 1.535(9) ?
    C337 C342 . 1.527(9) ?
    C338 H33K . 0.9900 ?
    C338 H33L . 0.9900 ?
    C338 C339 . 1.525(10) ?
    C339 H33M . 0.9900 ?
    C339 H33N . 0.9900 ?
    C339 C340 . 1.493(11) ?
    C340 H34A . 0.9900 ?
    C340 H34B . 0.9900 ?
    C340 C341 . 1.538(10) ?
    C341 H34C . 0.9900 ?
    C341 H34D . 0.9900 ?
    C341 C342 . 1.555(9) ?
    C342 H34E . 0.9900 ?
    C342 H34F . 0.9900 ?
    C350 C351 . 1.437(8) ?
    C350 C355 . 1.429(7) ?
    C350 C359 . 1.415(9) ?
    C351 C352 . 1.398(8) ?
    C352 C353 . 1.418(7) ?
    C352 C367 . 1.512(8) ?
    C353 H353 . 0.9500 ?
    C353 C354 . 1.363(9) ?
    C354 H354 . 0.9500 ?
    C354 C355 . 1.400(9) ?
    C355 C356 . 1.432(9) ?
    C356 H356 . 0.9500 ?
    C356 C357 . 1.353(10) ?
    C357 H357 . 0.9500 ?
    C357 C358 . 1.412(8) ?
    C358 C359 . 1.385(8) ?
    C358 C361 . 1.531(10) ?
    C359 H359 . 0.9500 ?
    C361 H361 . 1.0000 ?
    C361 C362 . 1.510(11) ?
    C361 C366 . 1.537(10) ?
    C362 H36A . 0.9900 ?
    C362 H36B . 0.9900 ?
    C362 C363 . 1.542(12) ?
    C363 H36C . 0.9900 ?
    C363 H36D . 0.9900 ?
    C363 C364 . 1.550(12) ?
    C364 H36E . 0.9900 ?
    C364 H36F . 0.9900 ?
    C364 C365 . 1.537(12) ?
    C365 H36G . 0.9900 ?
    C365 H36H . 0.9900 ?
    C365 C366 . 1.496(11) ?
    C366 H36I . 0.9900 ?
    C366 H36J . 0.9900 ?
    C367 H367 . 1.0000 ?
    C367 C368 . 1.545(8) ?
    C367 C372 . 1.545(9) ?
    C368 H36K . 0.9900 ?
    C368 H36L . 0.9900 ?
    C368 C369 . 1.516(8) ?
    C369 H36M . 0.9900 ?
    C369 H36N . 0.9900 ?
    C369 C370 . 1.508(9) ?
    C370 H37A . 0.9900 ?
    C370 H37B . 0.9900 ?
    C370 C371 . 1.520(10) ?
    C371 H37C . 0.9900 ?
    C371 H37D . 0.9900 ?
    C371 C372 . 1.537(9) ?
    C372 H37E . 0.9900 ?
    C372 H37F . 0.9900 ?
    Ir1 Cl1 . 2.3361(15) ?
    Ir1 C11 . 2.046(6) ?
    Ir1 C101 . 2.172(6) ?
    Ir1 C102 . 2.173(6) ?
    Ir1 C103 . 2.112(7) ?
    Ir1 C104 . 2.106(6) ?
    N12 C11 . 1.371(7) ?
    N12 C13 . 1.469(7) ?
    N12 C121 . 1.447(6) ?
    N15 C11 . 1.342(7) ?
    N15 C14 . 1.494(7) ?
    N15 C151 . 1.452(6) ?
    C13 H13 . 1.0000 ?
    C13 C14 . 1.516(6) ?
    C13 C16 . 1.490(8) ?
    C14 H14 . 1.0000 ?
    C14 C19 . 1.498(7) ?
    C16 H16A . 0.9900 ?
    C16 H16B . 0.9900 ?
    C16 C17 . 1.560(7) ?
    C17 H17A . 0.9900 ?
    C17 H17B . 0.9900 ?
    C17 C18 . 1.537(7) ?
    C18 H18A . 0.9900 ?
    C18 H18B . 0.9900 ?
    C18 C19 . 1.552(8) ?
    C19 H19A . 0.9900 ?
    C19 H19B . 0.9900 ?
    C101 H101 . 1.0000 ?
    C101 C102 . 1.394(9) ?
    C101 C106 . 1.507(8) ?
    C102 H102 . 1.0000 ?
    C102 C107 . 1.518(8) ?
    C103 H103 . 1.0000 ?
    C103 C104 . 1.384(9) ?
    C103 C108 . 1.513(9) ?
    C104 H104 . 1.0000 ?
    C104 C105 . 1.530(9) ?
    C105 H10A . 0.9900 ?
    C105 H10B . 0.9900 ?
    C105 C106 . 1.508(9) ?
    C106 H10C . 0.9900 ?
    C106 H10D . 0.9900 ?
    C107 H10E . 0.9900 ?
    C107 H10F . 0.9900 ?
    C107 C108 . 1.554(9) ?
    C108 H10G . 0.9900 ?
    C108 H10H . 0.9900 ?
    C120 C121 . 1.430(8) ?
    C120 C125 . 1.423(7) ?
    C120 C129 . 1.428(8) ?
    C121 C122 . 1.390(8) ?
    C122 C123 . 1.416(7) ?
    C122 C137 . 1.516(8) ?
    C123 H123 . 0.9500 ?
    C123 C124 . 1.364(9) ?
    C124 H124 . 0.9500 ?
    C124 C125 . 1.416(9) ?
    C125 C126 . 1.410(8) ?
    C126 H126 . 0.9500 ?
    C126 C127 . 1.356(9) ?
    C127 H127 . 0.9500 ?
    C127 C128 . 1.428(8) ?
    C128 C129 . 1.372(8) ?
    C128 C131 . 1.502(9) ?
    C129 H129 . 0.9500 ?
    C131 H131 . 1.0000 ?
    C131 C132 . 1.537(9) ?
    C131 C136 . 1.562(9) ?
    C132 H13A . 0.9900 ?
    C132 H13B . 0.9900 ?
    C132 C133 . 1.553(10) ?
    C133 H13C . 0.9900 ?
    C133 H13D . 0.9900 ?
    C133 C134 . 1.478(11) ?
    C134 H13E . 0.9900 ?
    C134 H13F . 0.9900 ?
    C134 C135 . 1.501(11) ?
    C135 H13G . 0.9900 ?
    C135 H13H . 0.9900 ?
    C135 C136 . 1.515(10) ?
    C136 H13I . 0.9900 ?
    C136 H13J . 0.9900 ?
    C137 H137 . 1.0000 ?
    C137 C138 . 1.544(8) ?
    C137 C142 . 1.541(8) ?
    C138 H13K . 0.9900 ?
    C138 H13L . 0.9900 ?
    C138 C139 . 1.512(9) ?
    C139 H13M . 0.9900 ?
    C139 H13N . 0.9900 ?
    C139 C140 . 1.536(10) ?
    C140 H14A . 0.9900 ?
    C140 H14B . 0.9900 ?
    C140 C141 . 1.525(10) ?
    C141 H14C . 0.9900 ?
    C141 H14D . 0.9900 ?
    C141 C142 . 1.536(9) ?
    C142 H14E . 0.9900 ?
    C142 H14F . 0.9900 ?
    C150 C151 . 1.427(8) ?
    C150 C155 . 1.431(7) ?
    C150 C159 . 1.419(8) ?
    C151 C152 . 1.373(8) ?
    C152 C153 . 1.431(7) ?
    C152 C167 . 1.509(8) ?
    C153 H153 . 0.9500 ?
    C153 C154 . 1.350(9) ?
    C154 H154 . 0.9500 ?
    C154 C155 . 1.418(9) ?
    C155 C156 . 1.413(8) ?
    C156 H156 . 0.9500 ?
    C156 C157 . 1.385(9) ?
    C157 H157 . 0.9500 ?
    C157 C158 . 1.404(7) ?
    C158 C159 . 1.394(8) ?
    C158 C161 . 1.517(8) ?
    C159 H159 . 0.9500 ?
    C161 H161 . 1.0000 ?
    C161 C162 . 1.525(8) ?
    C161 C166 . 1.517(10) ?
    C162 H16C . 0.9900 ?
    C162 H16D . 0.9900 ?
    C162 C163 . 1.528(9) ?
    C163 H16E . 0.9900 ?
    C163 H16F . 0.9900 ?
    C163 C164 . 1.526(11) ?
    C164 H16G . 0.9900 ?
    C164 H16H . 0.9900 ?
    C164 C165 . 1.531(13) ?
    C165 H16I . 0.9900 ?
    C165 H16J . 0.9900 ?
    C165 C166 . 1.533(11) ?
    C166 H16K . 0.9900 ?
    C166 H16L . 0.9900 ?
    C167 H167 . 1.0000 ?
    C167 C168 . 1.531(8) ?
    C167 C172 . 1.551(9) ?
    C168 H16M . 0.9900 ?
    C168 H16N . 0.9900 ?
    C168 C169 . 1.516(10) ?
    C169 H16O . 0.9900 ?
    C169 H16P . 0.9900 ?
    C169 C170 . 1.533(11) ?
    C170 H17C . 0.9900 ?
    C170 H17D . 0.9900 ?
    C170 C171 . 1.530(10) ?
    C171 H17E . 0.9900 ?
    C171 H17F . 0.9900 ?
    C171 C172 . 1.505(8) ?
    C172 H17G . 0.9900 ?
    C172 H17H . 0.9900 ?
loop_
    _geom_angle_atom_site_label_1
    _geom_angle_atom_site_label_2
    _geom_angle_atom_site_label_3
    _geom_angle_site_symmetry_1
    _geom_angle_site_symmetry_3
    _geom_angle
    _geom_angle_publ_flag
    C211 Ir2 Cl2 . . 90.41(16) ?
    C211 Ir2 C301 . . 151.6(2) ?
    C211 Ir2 C302 . . 172.0(2) ?
    C211 Ir2 C303 . . 97.0(3) ?
    C211 Ir2 C304 . . 93.4(3) ?
    C301 Ir2 Cl2 . . 87.81(17) ?
    C301 Ir2 C302 . . 36.3(2) ?
    C302 Ir2 Cl2 . . 88.36(17) ?
    C303 Ir2 Cl2 . . 155.7(2) ?
    C303 Ir2 C301 . . 96.2(2) ?
    C303 Ir2 C302 . . 81.1(3) ?
    C303 Ir2 C304 . . 38.2(3) ?
    C304 Ir2 Cl2 . . 164.58(19) ?
    C304 Ir2 C301 . . 81.7(3) ?
    C304 Ir2 C302 . . 89.8(3) ?
    C211 N212 C213 . . 109.3(4) ?
    C211 N212 C321 . . 126.0(5) ?
    C321 N212 C213 . . 119.0(4) ?
    C211 N215 C214 . . 108.8(4) ?
    C211 N215 C351 . . 126.6(5) ?
    C351 N215 C214 . . 122.8(4) ?
    N212 C211 Ir2 . . 129.3(4) ?
    N215 C211 Ir2 . . 122.9(4) ?
    N215 C211 N212 . . 107.8(5) ?
    N212 C213 H213 . . 107.6 ?
    N212 C213 C214 . . 100.0(4) ?
    N212 C213 C216 . . 120.1(4) ?
    C214 C213 H213 . . 107.6 ?
    C214 C213 C216 . . 113.0(5) ?
    C216 C213 H213 . . 107.6 ?
    N215 C214 C213 . . 101.2(5) ?
    N215 C214 H214 . . 107.3 ?
    N215 C214 C219 . . 122.8(4) ?
    C213 C214 H214 . . 107.3 ?
    C213 C214 C219 . . 110.0(4) ?
    C219 C214 H214 . . 107.3 ?
    C213 C216 H21A . . 110.5 ?
    C213 C216 H21B . . 110.5 ?
    C213 C216 C217 . . 106.0(4) ?
    H21A C216 H21B . . 108.7 ?
    C217 C216 H21A . . 110.5 ?
    C217 C216 H21B . . 110.5 ?
    C216 C217 H21C . . 109.0 ?
    C216 C217 H21D . . 109.0 ?
    C216 C217 C218 . . 112.7(5) ?
    H21C C217 H21D . . 107.8 ?
    C218 C217 H21C . . 109.0 ?
    C218 C217 H21D . . 109.0 ?
    C217 C218 H21E . . 108.9 ?
    C217 C218 H21F . . 108.9 ?
    H21E C218 H21F . . 107.7 ?
    C219 C218 C217 . . 113.5(5) ?
    C219 C218 H21E . . 108.9 ?
    C219 C218 H21F . . 108.9 ?
    C214 C219 C218 . . 106.9(4) ?
    C214 C219 H21G . . 110.3 ?
    C214 C219 H21H . . 110.3 ?
    C218 C219 H21G . . 110.3 ?
    C218 C219 H21H . . 110.3 ?
    H21G C219 H21H . . 108.6 ?
    Ir2 C301 H301 . . 112.8 ?
    C302 C301 Ir2 . . 74.4(4) ?
    C302 C301 H301 . . 112.8 ?
    C302 C301 C306 . . 128.0(6) ?
    C306 C301 Ir2 . . 108.9(4) ?
    C306 C301 H301 . . 112.8 ?
    Ir2 C302 H302 . . 115.0 ?
    C301 C302 Ir2 . . 69.3(4) ?
    C301 C302 H302 . . 115.0 ?
    C301 C302 C307 . . 122.5(6) ?
    C307 C302 Ir2 . . 111.4(4) ?
    C307 C302 H302 . . 115.0 ?
    Ir2 C303 H303 . . 113.5 ?
    C304 C303 Ir2 . . 71.0(4) ?
    C304 C303 H303 . . 113.5 ?
    C304 C303 C308 . . 124.9(6) ?
    C308 C303 Ir2 . . 113.1(5) ?
    C308 C303 H303 . . 113.5 ?
    Ir2 C304 H304 . . 114.0 ?
    C303 C304 Ir2 . . 70.8(4) ?
    C303 C304 H304 . . 114.0 ?
    C303 C304 C305 . . 124.9(7) ?
    C305 C304 Ir2 . . 111.4(5) ?
    C305 C304 H304 . . 114.0 ?
    C304 C305 H30A . . 108.4 ?
    C304 C305 H30B . . 108.4 ?
    H30A C305 H30B . . 107.5 ?
    C306 C305 C304 . . 115.5(6) ?
    C306 C305 H30A . . 108.4 ?
    C306 C305 H30B . . 108.4 ?
    C301 C306 H30C . . 109.2 ?
    C301 C306 H30D . . 109.2 ?
    C305 C306 C301 . . 112.2(6) ?
    C305 C306 H30C . . 109.2 ?
    C305 C306 H30D . . 109.2 ?
    H30C C306 H30D . . 107.9 ?
    C302 C307 H30E . . 108.9 ?
    C302 C307 H30F . . 108.9 ?
    C302 C307 C308 . . 113.2(5) ?
    H30E C307 H30F . . 107.7 ?
    C308 C307 H30E . . 108.9 ?
    C308 C307 H30F . . 108.9 ?
    C303 C308 C307 . . 113.2(5) ?
    C303 C308 H30G . . 108.9 ?
    C303 C308 H30H . . 108.9 ?
    C307 C308 H30G . . 108.9 ?
    C307 C308 H30H . . 108.9 ?
    H30G C308 H30H . . 107.8 ?
    C325 C320 C321 . . 118.6(6) ?
    C329 C320 C321 . . 123.3(5) ?
    C329 C320 C325 . . 118.1(5) ?
    C320 C321 N212 . . 116.8(5) ?
    C322 C321 N212 . . 121.5(5) ?
    C322 C321 C320 . . 121.3(5) ?
    C321 C322 C323 . . 118.4(5) ?
    C321 C322 C337 . . 123.8(5) ?
    C323 C322 C337 . . 117.6(5) ?
    C322 C323 H323 . . 119.1 ?
    C324 C323 C322 . . 121.8(6) ?
    C324 C323 H323 . . 119.1 ?
    C323 C324 H324 . . 119.7 ?
    C323 C324 C325 . . 120.6(5) ?
    C325 C324 H324 . . 119.7 ?
    C324 C325 C320 . . 119.3(5) ?
    C324 C325 C326 . . 122.0(5) ?
    C326 C325 C320 . . 118.7(6) ?
    C325 C326 H326 . . 119.6 ?
    C327 C326 C325 . . 120.9(6) ?
    C327 C326 H326 . . 119.6 ?
    C326 C327 H327 . . 119.1 ?
    C326 C327 C328 . . 121.8(6) ?
    C328 C327 H327 . . 119.1 ?
    C327 C328 C331 . . 118.6(5) ?
    C329 C328 C327 . . 118.5(6) ?
    C329 C328 C331 . . 122.8(5) ?
    C320 C329 H329 . . 119.0 ?
    C328 C329 C320 . . 121.9(5) ?
    C328 C329 H329 . . 119.0 ?
    C328 C331 H331 . . 107.6 ?
    C328 C331 C332 . . 112.3(6) ?
    C328 C331 C336 . . 112.5(7) ?
    C332 C331 H331 . . 107.6 ?
    C332 C331 C336 . . 109.1(7) ?
    C336 C331 H331 . . 107.6 ?
    C331 C332 H33A . . 109.9 ?
    C331 C332 H33B . . 109.9 ?
    C331 C332 C333 . . 108.9(9) ?
    H33A C332 H33B . . 108.3 ?
    C333 C332 H33A . . 109.9 ?
    C333 C332 H33B . . 109.9 ?
    C332 C333 H33C . . 109.1 ?
    C332 C333 H33D . . 109.1 ?
    H33C C333 H33D . . 107.9 ?
    C334 C333 C332 . . 112.3(10) ?
    C334 C333 H33C . . 109.1 ?
    C334 C333 H33D . . 109.1 ?
    C333 C334 H33E . . 109.3 ?
    C333 C334 H33F . . 109.3 ?
    H33E C334 H33F . . 107.9 ?
    C335 C334 C333 . . 111.8(10) ?
    C335 C334 H33E . . 109.3 ?
    C335 C334 H33F . . 109.3 ?
    C334 C335 H33G . . 109.4 ?
    C334 C335 H33H . . 109.4 ?
    C334 C335 C336 . . 111.1(10) ?
    H33G C335 H33H . . 108.0 ?
    C336 C335 H33G . . 109.4 ?
    C336 C335 H33H . . 109.4 ?
    C331 C336 H33I . . 109.8 ?
    C331 C336 H33J . . 109.8 ?
    C335 C336 C331 . . 109.2(9) ?
    C335 C336 H33I . . 109.8 ?
    C335 C336 H33J . . 109.8 ?
    H33I C336 H33J . . 108.3 ?
    C322 C337 H337 . . 108.1 ?
    C322 C337 C338 . . 109.9(5) ?
    C322 C337 C342 . . 112.6(5) ?
    C338 C337 H337 . . 108.1 ?
    C342 C337 H337 . . 108.1 ?
    C342 C337 C338 . . 109.9(5) ?
    C337 C338 H33K . . 109.4 ?
    C337 C338 H33L . . 109.4 ?
    H33K C338 H33L . . 108.0 ?
    C339 C338 C337 . . 111.1(5) ?
    C339 C338 H33K . . 109.4 ?
    C339 C338 H33L . . 109.4 ?
    C338 C339 H33M . . 109.0 ?
    C338 C339 H33N . . 109.0 ?
    H33M C339 H33N . . 107.8 ?
    C340 C339 C338 . . 113.1(6) ?
    C340 C339 H33M . . 109.0 ?
    C340 C339 H33N . . 109.0 ?
    C339 C340 H34A . . 109.3 ?
    C339 C340 H34B . . 109.3 ?
    C339 C340 C341 . . 111.7(7) ?
    H34A C340 H34B . . 107.9 ?
    C341 C340 H34A . . 109.3 ?
    C341 C340 H34B . . 109.3 ?
    C340 C341 H34C . . 109.5 ?
    C340 C341 H34D . . 109.5 ?
    C340 C341 C342 . . 110.8(6) ?
    H34C C341 H34D . . 108.1 ?
    C342 C341 H34C . . 109.5 ?
    C342 C341 H34D . . 109.5 ?
    C337 C342 C341 . . 110.8(6) ?
    C337 C342 H34E . . 109.5 ?
    C337 C342 H34F . . 109.5 ?
    C341 C342 H34E . . 109.5 ?
    C341 C342 H34F . . 109.5 ?
    H34E C342 H34F . . 108.1 ?
    C355 C350 C351 . . 118.2(5) ?
    C359 C350 C351 . . 123.4(5) ?
    C359 C350 C355 . . 118.4(5) ?
    C350 C351 N215 . . 118.9(5) ?
    C352 C351 N215 . . 120.3(5) ?
    C352 C351 C350 . . 120.8(5) ?
    C351 C352 C353 . . 117.8(5) ?
    C351 C352 C367 . . 124.4(4) ?
    C353 C352 C367 . . 117.6(5) ?
    C352 C353 H353 . . 118.8 ?
    C354 C353 C352 . . 122.5(6) ?
    C354 C353 H353 . . 118.8 ?
    C353 C354 H354 . . 119.8 ?
    C353 C354 C355 . . 120.4(5) ?
    C355 C354 H354 . . 119.8 ?
    C350 C355 C356 . . 118.3(6) ?
    C354 C355 C350 . . 119.8(5) ?
    C354 C355 C356 . . 121.9(5) ?
    C355 C356 H356 . . 119.6 ?
    C357 C356 C355 . . 120.9(5) ?
    C357 C356 H356 . . 119.6 ?
    C356 C357 H357 . . 119.0 ?
    C356 C357 C358 . . 122.0(6) ?
    C358 C357 H357 . . 119.0 ?
    C357 C358 C361 . . 119.9(6) ?
    C359 C358 C357 . . 118.0(6) ?
    C359 C358 C361 . . 122.0(5) ?
    C350 C359 H359 . . 118.8 ?
    C358 C359 C350 . . 122.3(5) ?
    C358 C359 H359 . . 118.8 ?
    C358 C361 H361 . . 108.3 ?
    C358 C361 C366 . . 111.4(6) ?
    C362 C361 C358 . . 110.8(6) ?
    C362 C361 H361 . . 108.3 ?
    C362 C361 C366 . . 109.8(6) ?
    C366 C361 H361 . . 108.3 ?
    C361 C362 H36A . . 109.0 ?
    C361 C362 H36B . . 109.0 ?
    C361 C362 C363 . . 112.9(7) ?
    H36A C362 H36B . . 107.8 ?
    C363 C362 H36A . . 109.0 ?
    C363 C362 H36B . . 109.0 ?
    C362 C363 H36C . . 109.7 ?
    C362 C363 H36D . . 109.7 ?
    C362 C363 C364 . . 109.8(7) ?
    H36C C363 H36D . . 108.2 ?
    C364 C363 H36C . . 109.7 ?
    C364 C363 H36D . . 109.7 ?
    C363 C364 H36E . . 109.8 ?
    C363 C364 H36F . . 109.8 ?
    H36E C364 H36F . . 108.2 ?
    C365 C364 C363 . . 109.6(7) ?
    C365 C364 H36E . . 109.8 ?
    C365 C364 H36F . . 109.8 ?
    C364 C365 H36G . . 109.4 ?
    C364 C365 H36H . . 109.4 ?
    H36G C365 H36H . . 108.0 ?
    C366 C365 C364 . . 111.1(7) ?
    C366 C365 H36G . . 109.4 ?
    C366 C365 H36H . . 109.4 ?
    C361 C366 H36I . . 108.5 ?
    C361 C366 H36J . . 108.5 ?
    C365 C366 C361 . . 115.0(7) ?
    C365 C366 H36I . . 108.5 ?
    C365 C366 H36J . . 108.5 ?
    H36I C366 H36J . . 107.5 ?
    C352 C367 H367 . . 108.7 ?
    C352 C367 C368 . . 110.2(5) ?
    C352 C367 C372 . . 113.8(5) ?
    C368 C367 H367 . . 108.7 ?
    C368 C367 C372 . . 106.7(5) ?
    C372 C367 H367 . . 108.7 ?
    C367 C368 H36K . . 109.2 ?
    C367 C368 H36L . . 109.2 ?
    H36K C368 H36L . . 107.9 ?
    C369 C368 C367 . . 112.0(5) ?
    C369 C368 H36K . . 109.2 ?
    C369 C368 H36L . . 109.2 ?
    C368 C369 H36M . . 109.7 ?
    C368 C369 H36N . . 109.7 ?
    H36M C369 H36N . . 108.2 ?
    C370 C369 C368 . . 110.0(5) ?
    C370 C369 H36M . . 109.7 ?
    C370 C369 H36N . . 109.7 ?
    C369 C370 H37A . . 109.1 ?
    C369 C370 H37B . . 109.1 ?
    C369 C370 C371 . . 112.4(5) ?
    H37A C370 H37B . . 107.9 ?
    C371 C370 H37A . . 109.1 ?
    C371 C370 H37B . . 109.1 ?
    C370 C371 H37C . . 109.3 ?
    C370 C371 H37D . . 109.3 ?
    C370 C371 C372 . . 111.4(6) ?
    H37C C371 H37D . . 108.0 ?
    C372 C371 H37C . . 109.3 ?
    C372 C371 H37D . . 109.3 ?
    C367 C372 H37E . . 109.3 ?
    C367 C372 H37F . . 109.3 ?
    C371 C372 C367 . . 111.5(5) ?
    C371 C372 H37E . . 109.3 ?
    C371 C372 H37F . . 109.3 ?
    H37E C372 H37F . . 108.0 ?
    C11 Ir1 Cl1 . . 90.15(16) ?
    C11 Ir1 C101 . . 163.8(2) ?
    C11 Ir1 C102 . . 158.7(2) ?
    C11 Ir1 C103 . . 90.6(2) ?
    C11 Ir1 C104 . . 96.9(2) ?
    C101 Ir1 Cl1 . . 87.58(16) ?
    C101 Ir1 C102 . . 37.4(2) ?
    C102 Ir1 Cl1 . . 90.69(16) ?
    C103 Ir1 Cl1 . . 161.60(18) ?
    C103 Ir1 C101 . . 96.5(3) ?
    C103 Ir1 C102 . . 82.0(2) ?
    C104 Ir1 Cl1 . . 159.30(18) ?
    C104 Ir1 C101 . . 80.3(2) ?
    C104 Ir1 C102 . . 89.7(2) ?
    C104 Ir1 C103 . . 38.3(3) ?
    C11 N12 C13 . . 110.9(4) ?
    C11 N12 C121 . . 123.6(5) ?
    C121 N12 C13 . . 123.3(4) ?
    C11 N15 C14 . . 110.4(4) ?
    C11 N15 C151 . . 129.3(5) ?
    C151 N15 C14 . . 119.8(4) ?
    N12 C11 Ir1 . . 124.8(4) ?
    N15 C11 Ir1 . . 127.9(4) ?
    N15 C11 N12 . . 107.3(5) ?
    N12 C13 H13 . . 107.4 ?
    N12 C13 C14 . . 100.4(4) ?
    N12 C13 C16 . . 121.8(4) ?
    C14 C13 H13 . . 107.4 ?
    C16 C13 H13 . . 107.4 ?
    C16 C13 C14 . . 111.5(5) ?
    N15 C14 C13 . . 100.1(4) ?
    N15 C14 H14 . . 107.9 ?
    N15 C14 C19 . . 121.4(4) ?
    C13 C14 H14 . . 107.9 ?
    C19 C14 C13 . . 111.0(4) ?
    C19 C14 H14 . . 107.9 ?
    C13 C16 H16A . . 110.7 ?
    C13 C16 H16B . . 110.7 ?
    C13 C16 C17 . . 105.3(4) ?
    H16A C16 H16B . . 108.8 ?
    C17 C16 H16A . . 110.7 ?
    C17 C16 H16B . . 110.7 ?
    C16 C17 H17A . . 109.1 ?
    C16 C17 H17B . . 109.1 ?
    H17A C17 H17B . . 107.8 ?
    C18 C17 C16 . . 112.4(5) ?
    C18 C17 H17A . . 109.1 ?
    C18 C17 H17B . . 109.1 ?
    C17 C18 H18A . . 108.8 ?
    C17 C18 H18B . . 108.8 ?
    C17 C18 C19 . . 113.9(4) ?
    H18A C18 H18B . . 107.7 ?
    C19 C18 H18A . . 108.8 ?
    C19 C18 H18B . . 108.8 ?
    C14 C19 C18 . . 105.5(4) ?
    C14 C19 H19A . . 110.6 ?
    C14 C19 H19B . . 110.6 ?
    C18 C19 H19A . . 110.6 ?
    C18 C19 H19B . . 110.6 ?
    H19A C19 H19B . . 108.8 ?
    Ir1 C101 H101 . . 113.1 ?
    C102 C101 Ir1 . . 71.3(3) ?
    C102 C101 H101 . . 113.1 ?
    C102 C101 C106 . . 127.2(5) ?
    C106 C101 Ir1 . . 111.3(4) ?
    C106 C101 H101 . . 113.1 ?
    Ir1 C102 H102 . . 114.8 ?
    C101 C102 Ir1 . . 71.2(3) ?
    C101 C102 H102 . . 114.8 ?
    C101 C102 C107 . . 121.7(5) ?
    C107 C102 Ir1 . . 111.8(4) ?
    C107 C102 H102 . . 114.8 ?
    Ir1 C103 H103 . . 113.8 ?
    C104 C103 Ir1 . . 70.6(4) ?
    C104 C103 H103 . . 113.8 ?
    C104 C103 C108 . . 125.2(6) ?
    C108 C103 Ir1 . . 111.8(4) ?
    C108 C103 H103 . . 113.8 ?
    Ir1 C104 H104 . . 113.2 ?
    C103 C104 Ir1 . . 71.1(4) ?
    C103 C104 H104 . . 113.2 ?
    C103 C104 C105 . . 124.6(6) ?
    C105 C104 Ir1 . . 114.7(4) ?
    C105 C104 H104 . . 113.2 ?
    C104 C105 H10A . . 108.9 ?
    C104 C105 H10B . . 108.9 ?
    H10A C105 H10B . . 107.8 ?
    C106 C105 C104 . . 113.2(5) ?
    C106 C105 H10A . . 108.9 ?
    C106 C105 H10B . . 108.9 ?
    C101 C106 C105 . . 112.1(5) ?
    C101 C106 H10C . . 109.2 ?
    C101 C106 H10D . . 109.2 ?
    C105 C106 H10C . . 109.2 ?
    C105 C106 H10D . . 109.2 ?
    H10C C106 H10D . . 107.9 ?
    C102 C107 H10E . . 108.9 ?
    C102 C107 H10F . . 108.9 ?
    C102 C107 C108 . . 113.4(5) ?
    H10E C107 H10F . . 107.7 ?
    C108 C107 H10E . . 108.9 ?
    C108 C107 H10F . . 108.9 ?
    C103 C108 C107 . . 112.0(5) ?
    C103 C108 H10G . . 109.2 ?
    C103 C108 H10H . . 109.2 ?
    C107 C108 H10G . . 109.2 ?
    C107 C108 H10H . . 109.2 ?
    H10G C108 H10H . . 107.9 ?
    C125 C120 C121 . . 118.5(5) ?
    C125 C120 C129 . . 117.5(5) ?
    C129 C120 C121 . . 124.0(5) ?
    C120 C121 N12 . . 117.3(5) ?
    C122 C121 N12 . . 121.4(5) ?
    C122 C121 C120 . . 121.1(5) ?
    C121 C122 C123 . . 118.2(5) ?
    C121 C122 C137 . . 124.2(5) ?
    C123 C122 C137 . . 117.6(5) ?
    C122 C123 H123 . . 119.1 ?
    C124 C123 C122 . . 121.8(6) ?
    C124 C123 H123 . . 119.1 ?
    C123 C124 H124 . . 119.6 ?
    C123 C124 C125 . . 120.7(5) ?
    C125 C124 H124 . . 119.6 ?
    C124 C125 C120 . . 118.9(5) ?
    C126 C125 C120 . . 119.6(6) ?
    C126 C125 C124 . . 121.3(5) ?
    C125 C126 H126 . . 119.3 ?
    C127 C126 C125 . . 121.4(5) ?
    C127 C126 H126 . . 119.3 ?
    C126 C127 H127 . . 119.8 ?
    C126 C127 C128 . . 120.4(6) ?
    C128 C127 H127 . . 119.8 ?
    C127 C128 C131 . . 118.9(5) ?
    C129 C128 C127 . . 119.0(6) ?
    C129 C128 C131 . . 122.1(5) ?
    C120 C129 H129 . . 119.0 ?
    C128 C129 C120 . . 122.0(5) ?
    C128 C129 H129 . . 119.0 ?
    C128 C131 H131 . . 107.8 ?
    C128 C131 C132 . . 112.2(5) ?
    C128 C131 C136 . . 110.7(5) ?
    C132 C131 H131 . . 107.8 ?
    C132 C131 C136 . . 110.3(5) ?
    C136 C131 H131 . . 107.8 ?
    C131 C132 H13A . . 109.1 ?
    C131 C132 H13B . . 109.1 ?
    C131 C132 C133 . . 112.6(6) ?
    H13A C132 H13B . . 107.8 ?
    C133 C132 H13A . . 109.1 ?
    C133 C132 H13B . . 109.1 ?
    C132 C133 H13C . . 109.3 ?
    C132 C133 H13D . . 109.3 ?
    H13C C133 H13D . . 107.9 ?
    C134 C133 C132 . . 111.8(6) ?
    C134 C133 H13C . . 109.3 ?
    C134 C133 H13D . . 109.3 ?
    C133 C134 H13E . . 109.3 ?
    C133 C134 H13F . . 109.3 ?
    C133 C134 C135 . . 111.5(6) ?
    H13E C134 H13F . . 108.0 ?
    C135 C134 H13E . . 109.3 ?
    C135 C134 H13F . . 109.3 ?
    C134 C135 H13G . . 109.4 ?
    C134 C135 H13H . . 109.4 ?
    C134 C135 C136 . . 111.0(6) ?
    H13G C135 H13H . . 108.0 ?
    C136 C135 H13G . . 109.4 ?
    C136 C135 H13H . . 109.4 ?
    C131 C136 H13I . . 109.0 ?
    C131 C136 H13J . . 109.0 ?
    C135 C136 C131 . . 113.1(6) ?
    C135 C136 H13I . . 109.0 ?
    C135 C136 H13J . . 109.0 ?
    H13I C136 H13J . . 107.8 ?
    C122 C137 H137 . . 108.1 ?
    C122 C137 C138 . . 114.1(5) ?
    C122 C137 C142 . . 110.2(5) ?
    C138 C137 H137 . . 108.1 ?
    C142 C137 H137 . . 108.1 ?
    C142 C137 C138 . . 108.1(5) ?
    C137 C138 H13K . . 109.4 ?
    C137 C138 H13L . . 109.4 ?
    H13K C138 H13L . . 108.0 ?
    C139 C138 C137 . . 111.1(5) ?
    C139 C138 H13K . . 109.4 ?
    C139 C138 H13L . . 109.4 ?
    C138 C139 H13M . . 109.2 ?
    C138 C139 H13N . . 109.2 ?
    C138 C139 C140 . . 112.0(6) ?
    H13M C139 H13N . . 107.9 ?
    C140 C139 H13M . . 109.2 ?
    C140 C139 H13N . . 109.2 ?
    C139 C140 H14A . . 109.5 ?
    C139 C140 H14B . . 109.5 ?
    H14A C140 H14B . . 108.1 ?
    C141 C140 C139 . . 110.7(5) ?
    C141 C140 H14A . . 109.5 ?
    C141 C140 H14B . . 109.5 ?
    C140 C141 H14C . . 109.3 ?
    C140 C141 H14D . . 109.3 ?
    C140 C141 C142 . . 111.6(5) ?
    H14C C141 H14D . . 108.0 ?
    C142 C141 H14C . . 109.3 ?
    C142 C141 H14D . . 109.3 ?
    C137 C142 H14E . . 109.4 ?
    C137 C142 H14F . . 109.4 ?
    C141 C142 C137 . . 111.0(5) ?
    C141 C142 H14E . . 109.4 ?
    C141 C142 H14F . . 109.4 ?
    H14E C142 H14F . . 108.0 ?
    C151 C150 C155 . . 118.5(5) ?
    C159 C150 C151 . . 123.1(5) ?
    C159 C150 C155 . . 118.3(5) ?
    C150 C151 N15 . . 118.1(5) ?
    C152 C151 N15 . . 119.8(5) ?
    C152 C151 C150 . . 121.9(5) ?
    C151 C152 C153 . . 117.5(5) ?
    C151 C152 C167 . . 124.5(5) ?
    C153 C152 C167 . . 117.8(5) ?
    C152 C153 H153 . . 118.5 ?
    C154 C153 C152 . . 123.0(6) ?
    C154 C153 H153 . . 118.5 ?
    C153 C154 H154 . . 120.0 ?
    C153 C154 C155 . . 120.0(5) ?
    C155 C154 H154 . . 120.0 ?
    C154 C155 C150 . . 119.1(5) ?
    C156 C155 C150 . . 119.0(6) ?
    C156 C155 C154 . . 121.9(5) ?
    C155 C156 H156 . . 119.5 ?
    C157 C156 C155 . . 121.1(5) ?
    C157 C156 H156 . . 119.5 ?
    C156 C157 H157 . . 119.6 ?
    C156 C157 C158 . . 120.8(5) ?
    C158 C157 H157 . . 119.6 ?
    C157 C158 C161 . . 119.7(5) ?
    C159 C158 C157 . . 119.0(5) ?
    C159 C158 C161 . . 121.3(5) ?
    C150 C159 H159 . . 119.1 ?
    C158 C159 C150 . . 121.8(5) ?
    C158 C159 H159 . . 119.1 ?
    C158 C161 H161 . . 106.6 ?
    C158 C161 C162 . . 113.0(6) ?
    C162 C161 H161 . . 106.6 ?
    C166 C161 C158 . . 113.0(6) ?
    C166 C161 H161 . . 106.6 ?
    C166 C161 C162 . . 110.4(5) ?
    C161 C162 H16C . . 109.2 ?
    C161 C162 H16D . . 109.2 ?
    C161 C162 C163 . . 111.9(5) ?
    H16C C162 H16D . . 107.9 ?
    C163 C162 H16C . . 109.2 ?
    C163 C162 H16D . . 109.2 ?
    C162 C163 H16E . . 109.8 ?
    C162 C163 H16F . . 109.8 ?
    H16E C163 H16F . . 108.2 ?
    C164 C163 C162 . . 109.5(6) ?
    C164 C163 H16E . . 109.8 ?
    C164 C163 H16F . . 109.8 ?
    C163 C164 H16G . . 109.2 ?
    C163 C164 H16H . . 109.2 ?
    C163 C164 C165 . . 112.2(6) ?
    H16G C164 H16H . . 107.9 ?
    C165 C164 H16G . . 109.2 ?
    C165 C164 H16H . . 109.2 ?
    C164 C165 H16I . . 109.3 ?
    C164 C165 H16J . . 109.3 ?
    C164 C165 C166 . . 111.8(6) ?
    H16I C165 H16J . . 107.9 ?
    C166 C165 H16I . . 109.3 ?
    C166 C165 H16J . . 109.3 ?
    C161 C166 C165 . . 111.2(6) ?
    C161 C166 H16K . . 109.4 ?
    C161 C166 H16L . . 109.4 ?
    C165 C166 H16K . . 109.4 ?
    C165 C166 H16L . . 109.4 ?
    H16K C166 H16L . . 108.0 ?
    C152 C167 H167 . . 107.9 ?
    C152 C167 C168 . . 111.0(5) ?
    C152 C167 C172 . . 112.9(5) ?
    C168 C167 H167 . . 107.9 ?
    C168 C167 C172 . . 109.0(5) ?
    C172 C167 H167 . . 107.9 ?
    C167 C168 H16M . . 109.0 ?
    C167 C168 H16N . . 109.0 ?
    H16M C168 H16N . . 107.8 ?
    C169 C168 C167 . . 112.9(5) ?
    C169 C168 H16M . . 109.0 ?
    C169 C168 H16N . . 109.0 ?
    C168 C169 H16O . . 109.5 ?
    C168 C169 H16P . . 109.5 ?
    C168 C169 C170 . . 110.9(6) ?
    H16O C169 H16P . . 108.0 ?
    C170 C169 H16O . . 109.5 ?
    C170 C169 H16P . . 109.5 ?
    C169 C170 H17C . . 109.3 ?
    C169 C170 H17D . . 109.3 ?
    H17C C170 H17D . . 107.9 ?
    C171 C170 C169 . . 111.7(6) ?
    C171 C170 H17C . . 109.3 ?
    C171 C170 H17D . . 109.3 ?
    C170 C171 H17E . . 109.2 ?
    C170 C171 H17F . . 109.2 ?
    H17E C171 H17F . . 107.9 ?
    C172 C171 C170 . . 112.1(6) ?
    C172 C171 H17E . . 109.2 ?
    C172 C171 H17F . . 109.2 ?
    C167 C172 H17G . . 109.3 ?
    C167 C172 H17H . . 109.3 ?
    C171 C172 C167 . . 111.7(6) ?
    C171 C172 H17G . . 109.3 ?
    C171 C172 H17H . . 109.3 ?
    H17G C172 H17H . . 107.9 ?
loop_
    _geom_torsion_atom_site_label_1
    _geom_torsion_atom_site_label_2
    _geom_torsion_atom_site_label_3
    _geom_torsion_atom_site_label_4
    _geom_torsion_site_symmetry_1
    _geom_torsion_site_symmetry_2
    _geom_torsion_site_symmetry_3
    _geom_torsion_site_symmetry_4
    _geom_torsion
    _geom_torsion_publ_flag
    Ir2 C301 C302 C307 . . . . 102.8(6) ?
    Ir2 C301 C306 C305 . . . . -35.4(6) ?
    Ir2 C302 C307 C308 . . . . -11.1(7) ?
    Ir2 C303 C304 C305 . . . . 103.2(7) ?
    Ir2 C303 C308 C307 . . . . -31.8(7) ?
    Ir2 C304 C305 C306 . . . . -7.7(8) ?
    N212 C213 C214 N215 . . . . -34.1(5) ?
    N212 C213 C214 C219 . . . . -165.4(5) ?
    N212 C213 C216 C217 . . . . -177.9(5) ?
    N212 C321 C322 C323 . . . . 173.5(5) ?
    N212 C321 C322 C337 . . . . -1.0(9) ?
    N215 C214 C219 C218 . . . . -177.2(5) ?
    N215 C351 C352 C353 . . . . 173.6(5) ?
    N215 C351 C352 C367 . . . . -11.0(9) ?
    C211 N212 C213 C214 . . . . 29.7(6) ?
    C211 N212 C213 C216 . . . . 153.9(5) ?
    C211 N212 C321 C320 . . . . -111.6(6) ?
    C211 N212 C321 C322 . . . . 74.6(8) ?
    C211 N215 C214 C213 . . . . 30.1(6) ?
    C211 N215 C214 C219 . . . . 153.0(5) ?
    C211 N215 C351 C350 . . . . 79.9(8) ?
    C211 N215 C351 C352 . . . . -100.9(7) ?
    C213 N212 C211 Ir2 . . . . 170.6(4) ?
    C213 N212 C211 N215 . . . . -11.8(6) ?
    C213 N212 C321 C320 . . . . 97.9(6) ?
    C213 N212 C321 C322 . . . . -75.9(7) ?
    C213 C214 C219 C218 . . . . -58.5(6) ?
    C213 C216 C217 C218 . . . . 53.1(7) ?
    C214 N215 C211 Ir2 . . . . 165.8(4) ?
    C214 N215 C211 N212 . . . . -12.0(6) ?
    C214 N215 C351 C350 . . . . -83.1(7) ?
    C214 N215 C351 C352 . . . . 96.1(7) ?
    C214 C213 C216 C217 . . . . -60.2(6) ?
    C216 C213 C214 N215 . . . . -163.1(5) ?
    C216 C213 C214 C219 . . . . 65.6(6) ?
    C216 C217 C218 C219 . . . . -54.1(7) ?
    C217 C218 C219 C214 . . . . 53.9(7) ?
    C301 C302 C307 C308 . . . . -89.6(8) ?
    C302 C301 C306 C305 . . . . 49.2(9) ?
    C302 C307 C308 C303 . . . . 27.8(8) ?
    C303 C304 C305 C306 . . . . -88.6(9) ?
    C304 C303 C308 C307 . . . . 50.6(10) ?
    C304 C305 C306 C301 . . . . 28.9(8) ?
    C306 C301 C302 Ir2 . . . . -102.0(7) ?
    C306 C301 C302 C307 . . . . 0.8(10) ?
    C308 C303 C304 Ir2 . . . . -105.4(7) ?
    C308 C303 C304 C305 . . . . -2.2(12) ?
    C320 C321 C322 C323 . . . . 0.0(9) ?
    C320 C321 C322 C337 . . . . -174.5(5) ?
    C320 C325 C326 C327 . . . . -0.1(10) ?
    C321 N212 C211 Ir2 . . . . 17.7(8) ?
    C321 N212 C211 N215 . . . . -164.6(5) ?
    C321 N212 C213 C214 . . . . -175.3(5) ?
    C321 N212 C213 C216 . . . . -51.1(7) ?
    C321 C320 C325 C324 . . . . 1.2(9) ?
    C321 C320 C325 C326 . . . . -177.5(6) ?
    C321 C320 C329 C328 . . . . 176.9(6) ?
    C321 C322 C323 C324 . . . . 0.7(9) ?
    C321 C322 C337 C338 . . . . 104.5(6) ?
    C321 C322 C337 C342 . . . . -132.6(6) ?
    C322 C323 C324 C325 . . . . -0.5(10) ?
    C322 C337 C338 C339 . . . . -179.0(5) ?
    C322 C337 C342 C341 . . . . 179.7(4) ?
    C323 C322 C337 C338 . . . . -70.0(7) ?
    C323 C322 C337 C342 . . . . 52.9(7) ?
    C323 C324 C325 C320 . . . . -0.5(9) ?
    C323 C324 C325 C326 . . . . 178.2(6) ?
    C324 C325 C326 C327 . . . . -178.8(6) ?
    C325 C320 C321 N212 . . . . -174.7(5) ?
    C325 C320 C321 C322 . . . . -1.0(9) ?
    C325 C320 C329 C328 . . . . -1.5(9) ?
    C325 C326 C327 C328 . . . . -0.3(10) ?
    C326 C327 C328 C329 . . . . -0.2(10) ?
    C326 C327 C328 C331 . . . . 178.5(6) ?
    C327 C328 C329 C320 . . . . 1.2(10) ?
    C327 C328 C331 C332 . . . . 110.2(7) ?
    C327 C328 C331 C336 . . . . -126.3(7) ?
    C328 C331 C332 C333 . . . . -179.2(7) ?
    C328 C331 C336 C335 . . . . 173.8(7) ?
    C329 C320 C321 N212 . . . . 6.9(9) ?
    C329 C320 C321 C322 . . . . -179.4(6) ?
    C329 C320 C325 C324 . . . . 179.7(6) ?
    C329 C320 C325 C326 . . . . 1.0(9) ?
    C329 C328 C331 C332 . . . . -71.1(9) ?
    C329 C328 C331 C336 . . . . 52.4(10) ?
    C331 C328 C329 C320 . . . . -177.6(6) ?
    C331 C332 C333 C334 . . . . -52.8(11) ?
    C332 C331 C336 C335 . . . . -61.0(10) ?
    C332 C333 C334 C335 . . . . 54.2(13) ?
    C333 C334 C335 C336 . . . . -59.2(13) ?
    C334 C335 C336 C331 . . . . 62.2(12) ?
    C336 C331 C332 C333 . . . . 55.3(9) ?
    C337 C322 C323 C324 . . . . 175.6(6) ?
    C337 C338 C339 C340 . . . . -55.3(7) ?
    C338 C337 C342 C341 . . . . -57.4(6) ?
    C338 C339 C340 C341 . . . . 53.7(7) ?
    C339 C340 C341 C342 . . . . -53.5(8) ?
    C340 C341 C342 C337 . . . . 55.9(7) ?
    C342 C337 C338 C339 . . . . 56.5(7) ?
    C350 C351 C352 C353 . . . . -7.3(9) ?
    C350 C351 C352 C367 . . . . 168.2(5) ?
    C350 C355 C356 C357 . . . . 3.9(10) ?
    C351 N215 C211 Ir2 . . . . 0.9(8) ?
    C351 N215 C211 N212 . . . . -177.0(5) ?
    C351 N215 C214 C213 . . . . -164.2(5) ?
    C351 N215 C214 C219 . . . . -41.4(8) ?
    C351 C350 C355 C354 . . . . -3.1(9) ?
    C351 C350 C355 C356 . . . . 179.2(6) ?
    C351 C350 C359 C358 . . . . 178.9(6) ?
    C351 C352 C353 C354 . . . . 1.3(9) ?
    C351 C352 C367 C368 . . . . -104.7(6) ?
    C351 C352 C367 C372 . . . . 135.4(6) ?
    C352 C353 C354 C355 . . . . 3.8(10) ?
    C352 C367 C368 C369 . . . . 175.5(5) ?
    C352 C367 C372 C371 . . . . 179.4(5) ?
    C353 C352 C367 C368 . . . . 70.7(7) ?
    C353 C352 C367 C372 . . . . -49.1(7) ?
    C353 C354 C355 C350 . . . . -2.8(10) ?
    C353 C354 C355 C356 . . . . 174.9(6) ?
    C354 C355 C356 C357 . . . . -173.8(7) ?
    C355 C350 C351 N215 . . . . -172.6(5) ?
    C355 C350 C351 C352 . . . . 8.2(9) ?
    C355 C350 C359 C358 . . . . 0.9(9) ?
    C355 C356 C357 C358 . . . . -3.2(11) ?
    C356 C357 C358 C359 . . . . 1.3(11) ?
    C356 C357 C358 C361 . . . . 177.8(7) ?
    C357 C358 C359 C350 . . . . -0.1(10) ?
    C357 C358 C361 C362 . . . . -67.3(8) ?
    C357 C358 C361 C366 . . . . 55.1(9) ?
    C358 C361 C362 C363 . . . . 176.3(6) ?
    C358 C361 C366 C365 . . . . -174.7(6) ?
    C359 C350 C351 N215 . . . . 9.3(9) ?
    C359 C350 C351 C352 . . . . -169.9(6) ?
    C359 C350 C355 C354 . . . . 175.1(6) ?
    C359 C350 C355 C356 . . . . -2.7(9) ?
    C359 C358 C361 C362 . . . . 109.0(7) ?
    C359 C358 C361 C366 . . . . -128.5(7) ?
    C361 C358 C359 C350 . . . . -176.5(6) ?
    C361 C362 C363 C364 . . . . -57.8(10) ?
    C362 C361 C366 C365 . . . . -51.6(8) ?
    C362 C363 C364 C365 . . . . 57.7(10) ?
    C363 C364 C365 C366 . . . . -56.1(9) ?
    C364 C365 C366 C361 . . . . 54.1(8) ?
    C366 C361 C362 C363 . . . . 52.9(9) ?
    C367 C352 C353 C354 . . . . -174.5(6) ?
    C367 C368 C369 C370 . . . . 59.6(6) ?
    C368 C367 C372 C371 . . . . 57.6(6) ?
    C368 C369 C370 C371 . . . . -54.7(7) ?
    C369 C370 C371 C372 . . . . 53.1(7) ?
    C370 C371 C372 C367 . . . . -55.4(7) ?
    C372 C367 C368 C369 . . . . -60.4(6) ?
    Ir1 C101 C102 C107 . . . . 104.6(5) ?
    Ir1 C101 C106 C105 . . . . -32.2(6) ?
    Ir1 C102 C107 C108 . . . . -10.7(6) ?
    Ir1 C103 C104 C105 . . . . 107.5(6) ?
    Ir1 C103 C108 C107 . . . . -33.2(7) ?
    Ir1 C104 C105 C106 . . . . -9.5(7) ?
    N12 C13 C14 N15 . . . . -30.9(5) ?
    N12 C13 C14 C19 . . . . -160.3(5) ?
    N12 C13 C16 C17 . . . . -179.8(5) ?
    N12 C121 C122 C123 . . . . -178.6(5) ?
    N12 C121 C122 C137 . . . . 4.2(9) ?
    N15 C14 C19 C18 . . . . -176.6(5) ?
    N15 C151 C152 C153 . . . . -173.2(5) ?
    N15 C151 C152 C167 . . . . 3.2(9) ?
    C11 N12 C13 C14 . . . . 26.5(6) ?
    C11 N12 C13 C16 . . . . 150.0(5) ?
    C11 N12 C121 C120 . . . . -91.0(7) ?
    C11 N12 C121 C122 . . . . 93.9(7) ?
    C11 N15 C14 C13 . . . . 28.8(6) ?
    C11 N15 C14 C19 . . . . 151.1(5) ?
    C11 N15 C151 C150 . . . . 103.9(7) ?
    C11 N15 C151 C152 . . . . -82.2(8) ?
    C13 N12 C11 Ir1 . . . . 171.3(4) ?
    C13 N12 C11 N15 . . . . -9.2(6) ?
    C13 N12 C121 C120 . . . . 107.3(6) ?
    C13 N12 C121 C122 . . . . -67.9(7) ?
    C13 C14 C19 C18 . . . . -59.7(6) ?
    C13 C16 C17 C18 . . . . 54.0(6) ?
    C14 N15 C11 Ir1 . . . . 166.2(4) ?
    C14 N15 C11 N12 . . . . -13.2(6) ?
    C14 N15 C151 C150 . . . . -66.7(7) ?
    C14 N15 C151 C152 . . . . 107.1(6) ?
    C14 C13 C16 C17 . . . . -61.6(5) ?
    C16 C13 C14 N15 . . . . -161.3(4) ?
    C16 C13 C14 C19 . . . . 69.3(6) ?
    C16 C17 C18 C19 . . . . -53.1(7) ?
    C17 C18 C19 C14 . . . . 53.4(7) ?
    C101 C102 C107 C108 . . . . -91.5(7) ?
    C102 C101 C106 C105 . . . . 50.0(8) ?
    C102 C107 C108 C103 . . . . 28.7(7) ?
    C103 C104 C105 C106 . . . . -92.8(8) ?
    C104 C103 C108 C107 . . . . 47.9(9) ?
    C104 C105 C106 C101 . . . . 27.4(7) ?
    C106 C101 C102 Ir1 . . . . -103.0(6) ?
    C106 C101 C102 C107 . . . . 1.5(9) ?
    C108 C103 C104 Ir1 . . . . -103.5(7) ?
    C108 C103 C104 C105 . . . . 4.0(11) ?
    C120 C121 C122 C123 . . . . 6.4(9) ?
    C120 C121 C122 C137 . . . . -170.8(5) ?
    C120 C125 C126 C127 . . . . -0.9(10) ?
    C121 N12 C11 Ir1 . . . . 7.6(8) ?
    C121 N12 C11 N15 . . . . -172.9(5) ?
    C121 N12 C13 C14 . . . . -169.7(5) ?
    C121 N12 C13 C16 . . . . -46.2(7) ?
    C121 C120 C125 C124 . . . . 5.6(9) ?
    C121 C120 C125 C126 . . . . -178.6(6) ?
    C121 C120 C129 C128 . . . . -179.7(6) ?
    C121 C122 C123 C124 . . . . 1.7(9) ?
    C121 C122 C137 C138 . . . . -144.1(6) ?
    C121 C122 C137 C142 . . . . 94.1(6) ?
    C122 C123 C124 C125 . . . . -6.0(10) ?
    C122 C137 C138 C139 . . . . 178.1(5) ?
    C122 C137 C142 C141 . . . . -176.0(5) ?
    C123 C122 C137 C138 . . . . 38.7(7) ?
    C123 C122 C137 C142 . . . . -83.1(6) ?
    C123 C124 C125 C120 . . . . 2.1(9) ?
    C123 C124 C125 C126 . . . . -173.6(6) ?
    C124 C125 C126 C127 . . . . 174.8(6) ?
    C125 C120 C121 N12 . . . . 174.8(5) ?
    C125 C120 C121 C122 . . . . -10.0(9) ?
    C125 C120 C129 C128 . . . . -1.2(9) ?
    C125 C126 C127 C128 . . . . -2.8(10) ?
    C126 C127 C128 C129 . . . . 4.5(10) ?
    C126 C127 C128 C131 . . . . -175.9(6) ?
    C127 C128 C129 C120 . . . . -2.4(9) ?
    C127 C128 C131 C132 . . . . -51.6(8) ?
    C127 C128 C131 C136 . . . . 72.1(7) ?
    C128 C131 C132 C133 . . . . 172.2(5) ?
    C128 C131 C136 C135 . . . . -174.9(5) ?
    C129 C120 C121 N12 . . . . -6.7(9) ?
    C129 C120 C121 C122 . . . . 168.5(6) ?
    C129 C120 C125 C124 . . . . -172.9(6) ?
    C129 C120 C125 C126 . . . . 2.8(9) ?
    C129 C128 C131 C132 . . . . 128.0(6) ?
    C129 C128 C131 C136 . . . . -108.2(6) ?
    C131 C128 C129 C120 . . . . 178.0(6) ?
    C131 C132 C133 C134 . . . . -53.4(7) ?
    C132 C131 C136 C135 . . . . -50.0(7) ?
    C132 C133 C134 C135 . . . . 57.7(7) ?
    C133 C134 C135 C136 . . . . -58.8(8) ?
    C134 C135 C136 C131 . . . . 55.0(7) ?
    C136 C131 C132 C133 . . . . 48.3(7) ?
    C137 C122 C123 C124 . . . . 179.0(6) ?
    C137 C138 C139 C140 . . . . 57.6(7) ?
    C138 C137 C142 C141 . . . . 58.7(6) ?
    C138 C139 C140 C141 . . . . -53.9(7) ?
    C139 C140 C141 C142 . . . . 53.4(7) ?
    C140 C141 C142 C137 . . . . -57.3(7) ?
    C142 C137 C138 C139 . . . . -59.0(6) ?
    C150 C151 C152 C153 . . . . 0.5(9) ?
    C150 C151 C152 C167 . . . . 176.8(5) ?
    C150 C155 C156 C157 . . . . -0.1(9) ?
    C151 N15 C11 Ir1 . . . . -5.1(9) ?
    C151 N15 C11 N12 . . . . 175.4(5) ?
    C151 N15 C14 C13 . . . . -158.9(5) ?
    C151 N15 C14 C19 . . . . -36.6(7) ?
    C151 C150 C155 C154 . . . . 0.0(9) ?
    C151 C150 C155 C156 . . . . 177.7(5) ?
    C151 C150 C159 C158 . . . . -176.3(5) ?
    C151 C152 C153 C154 . . . . -0.1(9) ?
    C151 C152 C167 C168 . . . . -109.7(6) ?
    C151 C152 C167 C172 . . . . 127.5(6) ?
    C152 C153 C154 C155 . . . . -0.4(10) ?
    C152 C167 C168 C169 . . . . 178.8(5) ?
    C152 C167 C172 C171 . . . . 179.5(4) ?
    C153 C152 C167 C168 . . . . 66.6(7) ?
    C153 C152 C167 C172 . . . . -56.2(7) ?
    C153 C154 C155 C150 . . . . 0.4(9) ?
    C153 C154 C155 C156 . . . . -177.2(6) ?
    C154 C155 C156 C157 . . . . 177.6(6) ?
    C155 C150 C151 N15 . . . . 173.3(5) ?
    C155 C150 C151 C152 . . . . -0.4(9) ?
    C155 C150 C159 C158 . . . . 2.0(9) ?
    C155 C156 C157 C158 . . . . -0.5(10) ?
    C156 C157 C158 C159 . . . . 1.7(9) ?
    C156 C157 C158 C161 . . . . -178.4(6) ?
    C157 C158 C159 C150 . . . . -2.5(9) ?
    C157 C158 C161 C162 . . . . 127.4(6) ?
    C157 C158 C161 C166 . . . . -106.3(6) ?
    C158 C161 C162 C163 . . . . -173.8(5) ?
    C158 C161 C166 C165 . . . . 176.6(5) ?
    C159 C150 C151 N15 . . . . -8.5(8) ?
    C159 C150 C151 C152 . . . . 177.8(6) ?
    C159 C150 C155 C154 . . . . -178.3(5) ?
    C159 C150 C155 C156 . . . . -0.6(9) ?
    C159 C158 C161 C162 . . . . -52.7(8) ?
    C159 C158 C161 C166 . . . . 73.6(7) ?
    C161 C158 C159 C150 . . . . 177.6(6) ?
    C161 C162 C163 C164 . . . . -57.3(8) ?
    C162 C161 C166 C165 . . . . -55.7(7) ?
    C162 C163 C164 C165 . . . . 54.6(8) ?
    C163 C164 C165 C166 . . . . -53.5(8) ?
    C164 C165 C166 C161 . . . . 53.6(8) ?
    C166 C161 C162 C163 . . . . 58.5(7) ?
    C167 C152 C153 C154 . . . . -176.6(6) ?
    C167 C168 C169 C170 . . . . 55.6(8) ?
    C168 C167 C172 C171 . . . . 55.7(6) ?
    C168 C169 C170 C171 . . . . -53.0(8) ?
    C169 C170 C171 C172 . . . . 53.8(8) ?
    C170 C171 C172 C167 . . . . -55.5(7) ?
    C172 C167 C168 C169 . . . . -56.2(7) ?
loop_
    _geom_hbond_atom_site_label_d
    _geom_hbond_atom_site_label_h
    _geom_hbond_atom_site_label_a
    _geom_hbond_site_symmetry_A
    _geom_hbond_distance_dh
    _geom_hbond_distance_ha
    _geom_hbond_distance_da
    _geom_hbond_angle_dha
    C17 H17A Cl1 1_545 0.99 2.79 3.773(6) 171
    C353 H353 Cl1 1_555 0.95 2.80 3.650(6) 149
    C372 H37E Cl2 1_555 0.99 2.56 3.422(6) 146
_shelx_space_group_comment
;
The symmetry employed for this shelxl refinement is uniquely defined
by the following loop, which should always be used as a source of
symmetry information in preference to the above space-group names.
They are only intended as comments.
;
_shelx_estimated_absorpt_T_min     0.419
_shelx_estimated_absorpt_T_max     0.791
_shelx_hkl_file
;
   3   0   0   82.96    5.76
   3   0   0   80.89    5.73
   3   0   0   86.24    6.17
  -3   0   0   86.36    5.80
   3   0   0   87.50    4.58
   3   0   0   80.86    5.53
   3   0   0   86.13    5.81
   3   0   0   85.17    5.79
  -3   0   0   88.86    4.58
   3   0   0   85.59    6.20
   3   0   0   78.69    5.65
  -3   0   0   90.28    6.49
   4   0   0 9045.45  217.64
   4   0   0 8742.18  212.47
  -4   0   0 8760.84  218.76
  -4   0   0 8162.68  216.62
   4   0   0 8552.54  219.48
   4   0   0 8819.80  215.72
   4   0   0 8775.90  212.01
   4   0   0 8635.27  213.28
   4   0   0 8609.53  211.32
   4   0   0 8374.39  220.08
   4   0   0 8642.09  224.73
  -4   0   0 8427.65  216.77
   4   0   0 8752.23  215.40
  -4   0   0 8402.01  225.01
  -5   0   0   10.80    4.59
  -5   0   0    1.64    2.63
   5   0   0   14.09    4.88
   5   0   0    2.25    4.01
   5   0   0    2.20    3.62
   5   0   0   12.08    4.03
  -5   0   0    3.91    3.24
  -5   0   0    7.51    3.59
   5   0   0    7.04    3.67
  -5   0   0    9.14    5.15
  -5   0   0    2.43    3.21
  -5   0   0    0.01    3.06
  -5   0   0    6.25    2.72
  -5   0   0    2.94    3.41
   5   0   0   10.35    4.33
   5   0   0    4.81    3.63
   5   0   0    4.21    2.60
   5   0   0    3.63    4.31
   5   0   0    4.73    4.37
   5   0   0    8.50    4.08
  -6   0   0  466.54   20.40
   6   0   0  447.34   20.05
   6   0   0  465.42   19.87
   6   0   0  478.72   20.27
   6   0   0  437.33   21.03
   6   0   0  467.00   19.94
  -6   0   0  480.83   20.40
   6   0   0  463.16   19.75
  -6   0   0  433.75   19.22
  -6   0   0  448.53   16.69
  -6   0   0  449.69   20.00
   6   0   0  482.45   20.28
  -6   0   0  433.66   20.52
   6   0   0  458.99   20.13
  -6   0   0  461.51   19.96
   6   0   0  476.14   21.31
   6   0   0  453.10   19.81
   6   0   0  435.54   16.26
  -6   0   0  424.31   17.64
   7   0   0  651.65   26.23
   7   0   0  634.81   26.40
   7   0   0  641.35   25.48
   7   0   0  667.44   26.28
  -7   0   0  620.68   26.06
   7   0   0  617.30   25.84
  -7   0   0  566.64   23.02
   7   0   0  629.44   27.45
  -7   0   0  612.21   22.36
  -7   0   0  635.25   25.79
   7   0   0  634.72   25.86
  -7   0   0  652.19   26.10
  -7   0   0  646.20   26.55
  -7   0   0  637.89   26.19
   7   0   0  629.88   27.89
   7   0   0  666.57   25.78
  -7   0   0  634.59   28.15
   7   0   0  623.39   21.98
   7   0   0  654.83   25.43
  -8   0   0 2502.26   77.83
   8   0   0 2572.73   71.32
  -8   0   0 2614.04   72.33
  -8   0   0 2535.38   72.33
   8   0   0 2505.79   76.21
  -9   0   0  652.94   24.20
  -9   0   0  580.39   24.37
   9   0   0  633.90   29.84
  -9   0   0  611.21   29.98
   9   0   0  630.84   23.23
  10   0   0 2128.81   70.53
 -10   0   0 2040.83   63.95
 -10   0   0 2133.15   71.73
  10   0   0 2051.61   61.56
 -10   0   0 2201.07   62.24
 -11   0   0  280.00   20.72
 -11   0   0  266.29   15.37
 -11   0   0  236.85   18.11
 -11   0   0  238.47   15.35
  11   0   0  235.07   18.32
  11   0   0  242.68   13.47
 -11   0   0  235.17   14.36
 -11   0   0  263.77   19.09
  11   0   0  251.87   19.57
 -11   0   0  261.67   18.62
  12   0   0 1855.49   58.07
 -12   0   0 2003.27   67.11
  12   0   0 1951.85   66.97
 -12   0   0 1987.38   61.41
 -12   0   0 1965.34   66.81
 -12   0   0 1879.62   70.37
 -12   0   0 2010.35   67.39
 -12   0   0 2010.19   68.47
 -12   0   0 2026.85   68.03
  12   0   0 1869.91   68.63
 -12   0   0 1818.62   61.36
 -13   0   0   45.63    9.76
 -13   0   0   34.92    9.88
 -13   0   0   41.14    9.97
 -13   0   0   34.21    9.65
 -13   0   0   30.10    6.50
  13   0   0   51.61   10.73
 -13   0   0   45.74   10.86
  13   0   0   44.29    6.52
 -13   0   0   50.01   10.73
  13   0   0   49.73   10.58
 -13   0   0   38.74   10.63
 -14   0   0  495.46   30.34
 -14   0   0  468.48   29.93
  14   0   0  512.44   31.68
 -14   0   0  498.26   30.09
  14   0   0  470.56   21.89
  14   0   0  477.34   29.95
 -14   0   0  500.79   30.89
 -14   0   0  476.02   29.39
 -14   0   0  490.09   31.89
 -14   0   0  491.76   32.57
 -14   0   0  479.75   25.13
 -15   0   0  131.94   13.19
 -15   0   0  137.25   16.98
  15   0   0  131.13   10.90
  15   0   0  132.19   16.40
 -15   0   0  131.38   16.09
 -15   0   0  147.97   17.92
  15   0   0  142.49   17.53
 -15   0   0  133.00   16.57
 -15   0   0  142.60   17.10
 -15   0   0  125.45   15.99
  16   0   0  459.72   22.01
 -16   0   0  502.50   25.08
 -16   0   0  466.30   31.52
  16   0   0  452.88   30.94
 -16   0   0  451.59   25.84
 -16   0   0  488.70   32.24
  16   0   0  478.12   32.78
 -16   0   0  452.08   31.55
 -16   0   0  465.78   33.47
 -16   0   0  448.83   30.53
 -16   0   0  525.21   33.01
 -17   0   0  184.46   20.85
  17   0   0  177.39   21.34
  17   0   0  181.38   20.89
 -17   0   0  191.03   21.33
 -17   0   0  187.55   22.04
 -17   0   0  194.58   21.65
 -17   0   0  224.22   22.43
  17   0   0  190.73   13.86
 -17   0   0  179.15   15.87
 -17   0   0  196.54   15.34
 -17   0   0  200.53   21.59
 -18   0   0  489.95   25.68
 -18   0   0  464.96   27.10
 -18   0   0  448.41   34.89
  18   0   0  424.58   32.95
  18   0   0  463.10   22.57
 -18   0   0  423.23   33.15
  18   0   0  439.90   34.12
 -18   0   0  426.12   32.54
 -18   0   0  385.14   31.39
 -18   0   0  405.69   31.71
 -18   0   0  444.92   32.39
 -19   0   0  250.54   26.19
  19   0   0  233.74   25.52
 -19   0   0  278.09   21.52
 -19   0   0  275.93   28.03
 -19   0   0  253.78   26.13
  19   0   0  295.68   28.94
 -19   0   0  273.84   26.29
 -19   0   0  299.81   20.08
 -19   0   0  239.92   25.34
 -19   0   0  282.09   27.01
 -20   0   0  482.44   36.03
 -20   0   0  406.37   33.83
 -20   0   0  421.46   36.64
 -20   0   0  436.23   34.98
 -20   0   0  455.69   35.04
 -20   0   0  486.58   29.30
  20   0   0  445.73   37.08
 -20   0   0  377.60   32.75
  20   0   0  475.21   36.27
 -21   0   0   91.60   19.11
 -21   0   0   75.70   18.04
 -21   0   0   59.14   16.31
 -21   0   0  100.91   19.28
  21   0   0   73.96   17.61
 -21   0   0  116.95   21.02
 -21   0   0   75.45   17.23
  21   0   0   77.06   16.84
 -22   0   0  330.70   32.26
 -22   0   0  312.32   31.70
  22   0   0  327.04   32.42
 -22   0   0  345.37   32.71
  22   0   0  325.93   34.17
 -22   0   0  351.44   35.15
 -22   0   0  337.61   32.13
 -22   0   0  336.85   33.27
 -23   0   0  103.89   21.25
 -23   0   0  123.95   22.42
  23   0   0  114.63   20.44
 -23   0   0   93.47   20.85
 -23   0   0  116.02   21.84
 -23   0   0  106.84   20.81
  23   0   0   87.24   20.71
 -23   0   0  109.66   20.41
  23   0   0  135.32   23.23
  24   0   0  138.17   23.74
 -24   0   0  145.75   24.56
 -24   0   0  112.82   23.25
  24   0   0  116.30   22.56
 -24   0   0  127.50   23.71
 -24   0   0  133.96   23.25
 -24   0   0  139.26   24.91
 -24   0   0   89.13   20.74
  24   0   0  110.52   21.99
 -25   0   0    1.28   13.40
  25   0   0   20.93   15.47
 -25   0   0   26.35   15.18
 -25   0   0   32.09   13.31
 -25   0   0   13.25   13.78
  25   0   0   28.40   14.59
 -25   0   0   35.01   16.84
  25   0   0   15.18   14.08
 -25   0   0   25.59   12.91
 -26   0   0   75.33   21.23
  26   0   0   66.37   19.21
  26   0   0   82.55   22.88
 -26   0   0  103.59   24.04
 -26   0   0  110.00   23.60
 -26   0   0   99.93   23.11
 -26   0   0  124.53   24.16
  26   0   0   69.90   20.50
  -3  -1   0  197.79    8.62
  -3  -1   0  198.83    8.91
  -3  -1   0  195.16    8.71
  -3  -1   0  206.39    9.66
   3  -1   0  191.40    9.37
   3  -1   0  207.20    9.75
  -3  -1   0  201.90    8.85
   3  -1   0  191.92    9.94
   3  -1   0  207.29    9.56
  -3  -1   0  192.54   10.38
   3  -1   0  196.54    9.59
   3  -1   0  188.98    9.66
   3  -1   0  198.55    9.85
   3  -1   0  215.80   10.78
   3  -1   0  202.08    9.84
   3  -1   0  190.53    9.59
  -3  -1   0  190.33    8.72
   3   1   0  213.97    8.96
   3   1   0  203.28    8.94
   3   1   0  209.85   10.69
   3   1   0  204.25    8.82
   3   1   0  215.69   10.84
   3   1   0  206.56    8.97
   3   1   0  209.28    8.89
  -3   1   0  221.46    9.89
  -3   1   0  223.83    9.92
   3   1   0  219.95    9.20
   3   1   0  202.04    8.70
  -3   1   0  222.73   10.48
   3   1   0  215.08    9.13
   3   1   0  232.23   10.28
  -4  -1   0   14.18    3.72
  -4  -1   0   16.83    3.66
  -4  -1   0   14.64    4.00
   4  -1   0   24.34    5.08
  -4  -1   0   15.17    3.75
   4  -1   0   13.89    4.00
   4  -1   0   25.24    4.75
  -4  -1   0   10.79    3.44
  -4  -1   0   18.43    3.95
   4  -1   0   18.90    4.15
  -4  -1   0   18.88    5.06
   4  -1   0   16.79    3.94
   4  -1   0   20.93    4.41
   4  -1   0   20.85    4.41
   4  -1   0   22.47    4.94
  -4  -1   0   18.36    2.64
   4  -1   0   26.27    4.38
   4  -1   0   18.02    4.30
  -4   1   0   18.16    4.02
   4   1   0   14.66    3.57
  -4   1   0   16.91    4.72
   4   1   0   11.22    3.61
   4   1   0   14.03    3.69
   4   1   0   14.77    3.38
   4   1   0   12.43    3.54
   4   1   0   14.27    3.43
   4   1   0    9.78    3.53
  -4   1   0   16.48    3.98
  -4   1   0   17.40    3.92
   4   1   0   13.83    4.57
   4   1   0   14.13    3.67
   4   1   0   12.24    3.34
   5  -1   0  491.42   19.98
   5  -1   0  481.20   20.38
   5  -1   0  499.46   19.83
  -5  -1   0  481.16   18.99
  -5  -1   0  485.88   18.71
   5  -1   0  476.03   19.56
   5  -1   0  499.32   20.35
   5  -1   0  484.34   19.84
   5  -1   0  509.17   20.33
  -5  -1   0  497.58   19.28
  -5  -1   0  476.71   19.11
   5  -1   0  517.24   20.15
  -5  -1   0  477.34   18.82
   5  -1   0  487.88   21.32
  -5  -1   0  467.52   21.02
   5  -1   0  501.20   18.74
  -5  -1   0  485.17   15.91
  -5  -1   0  470.19   18.97
   5   1   0  449.72   20.14
   5   1   0  467.36   18.29
   5   1   0  467.85   18.62
  -5   1   0  478.94   18.42
   5   1   0  464.48   18.48
   5   1   0  468.27   20.37
  -5   1   0  487.66   19.99
   5   1   0  461.07   18.29
   5   1   0  448.63   18.45
   5   1   0  466.05   18.41
   5   1   0  473.56   18.76
   5   1   0  448.88   18.09
   5   1   0  463.74   15.22
  -5   1   0  459.91   20.23
  -5   1   0  457.47   18.64
   6  -1   0  222.42   13.33
  -6  -1   0  198.00   11.84
   6  -1   0  233.03   13.40
   6  -1   0  250.52   13.95
  -6  -1   0  191.45   11.81
   6  -1   0  225.04   13.42
   6  -1   0  237.51   13.67
  -6  -1   0  209.08   12.19
   6  -1   0  214.27   12.96
   6  -1   0  219.93   11.61
  -6  -1   0  192.47   11.76
   6  -1   0  224.41   13.92
  -6  -1   0  219.70   12.48
  -6  -1   0  192.51   11.96
   6  -1   0  206.56   13.99
   6  -1   0  232.64   13.39
  -6  -1   0  203.77    9.57
  -6  -1   0  209.42   13.91
   6   1   0  199.06   11.71
   6   1   0  189.85   11.62
  -6   1   0  188.08   12.96
   6   1   0  178.73    8.42
   6   1   0  191.70   11.64
   6   1   0  196.47   11.88
   6   1   0  198.16   11.91
   6   1   0  174.88   11.15
   6   1   0  187.06   11.53
  -6   1   0  206.14   11.45
  -6   1   0  207.17   12.21
  -6   1   0  223.24   13.53
   6   1   0  204.36   13.24
   6   1   0  180.06   12.18
   6   1   0  180.51   12.73
   6   1   0  193.93   11.85
  -7  -1   0  143.66   11.24
  -7  -1   0  156.63   11.67
   7  -1   0  150.01   12.00
   7  -1   0  150.08   12.16
   7  -1   0  156.14   11.88
   7  -1   0  147.67   10.00
   7  -1   0  161.63   11.96
   7  -1   0  150.36   11.91
  -7  -1   0  152.81   11.09
   7  -1   0  162.71   12.57
  -7  -1   0  145.88   12.39
   7  -1   0  158.63   12.40
   7  -1   0  152.44   11.81
  -7  -1   0  154.23   11.35
  -7  -1   0  164.30   10.97
  -7  -1   0  155.14    8.63
  -7  -1   0  157.68   11.68
   7  -1   0  149.66   11.71
   7   1   0  201.30   14.22
   7   1   0  206.00   12.94
  -7   1   0  182.68   12.50
  -7   1   0  193.28   13.73
   7   1   0  205.18   12.92
   7   1   0  198.80   12.90
   7   1   0  184.86   12.59
   7   1   0  187.32    8.90
   7   1   0  183.29   12.16
  -7   1   0  199.93   11.39
   7   1   0  212.27   14.53
   7   1   0  183.98   12.06
   7   1   0  184.45   12.15
  -7   1   0  190.61   13.78
   7   1   0  211.72   12.29
   8  -1   0   17.72    4.85
  -8  -1   0   15.08    3.95
  -8  -1   0   13.69    5.07
  -8  -1   0   10.02    5.42
  -8  -1   0   11.62    6.46
   8  -1   0   15.07    5.64
   8  -1   0   18.66    6.48
  -8  -1   0   20.03    5.85
  -8  -1   0   14.99    5.96
  -8  -1   0    7.93    4.93
  -8  -1   0   15.44    6.17
   8   1   0   28.78    4.03
   8   1   0   31.61    7.94
   8   1   0   25.83    6.74
   8   1   0   28.09    5.71
  -8   1   0   29.67    7.40
  -8   1   0   28.27    4.76
  -9  -1   0  194.55   14.63
   9  -1   0  182.17   14.89
  -9  -1   0  190.32   13.23
  -9  -1   0  193.32   14.31
   9  -1   0  178.89   11.87
  -9  -1   0  207.82   11.31
  -9  -1   0  182.09   13.83
  -9  -1   0  182.79   14.27
  -9  -1   0  188.06   15.93
  -9  -1   0  185.53   14.41
  -9   1   0  214.40   14.97
   9   1   0  179.53   15.39
  -9   1   0  189.67   11.95
   9   1   0  199.78   10.09
  -9   1   0  188.87   15.68
   9   1   0  220.71   15.18
  -9   1   0  205.66   12.99
  10  -1   0   47.06    6.75
 -10  -1   0   50.93    6.00
 -10  -1   0   47.56    9.68
 -10  -1   0   50.18    7.76
  10  -1   0   48.74    9.65
  10   1   0   70.13   10.54
 -10   1   0   51.35    7.18
 -10   1   0   52.47    8.61
 -10   1   0   79.89   11.46
 -10   1   0   58.11    7.06
  10   1   0   49.72    5.46
  10   1   0   49.20    9.55
 -11  -1   0   72.60    9.41
  11  -1   0   59.53   10.57
 -11  -1   0   67.85    7.39
 -11  -1   0   56.82   10.45
  11  -1   0   61.59    7.74
 -11   1   0   81.76    8.90
 -11   1   0   96.11   11.95
  11   1   0   84.71   12.25
  11   1   0   74.18    6.66
 -11   1   0   87.60    8.81
  11   1   0   89.06   11.38
 -12  -1   0   16.19    4.34
 -12  -1   0   24.46    7.86
 -12  -1   0   15.55    7.31
  12  -1   0   15.23    5.42
 -12  -1   0   15.66    6.80
 -12  -1   0    5.72    7.01
 -12  -1   0    2.77    6.46
  12  -1   0    7.29    6.66
 -12  -1   0    1.15    6.31
 -12  -1   0    4.46    6.26
 -12   1   0   14.26    7.18
 -12   1   0   15.60    5.57
 -12   1   0   27.92    8.63
  12   1   0   16.91    8.11
  12   1   0   16.96    4.18
 -12   1   0   17.65    5.45
  12   1   0   13.44    8.30
 -13  -1   0  135.30   14.82
  13  -1   0  116.01   10.91
 -13  -1   0  118.55   14.41
 -13  -1   0  117.66   14.16
  13  -1   0  104.72   14.15
 -13  -1   0  115.03   10.61
  13  -1   0  128.56   15.89
 -13  -1   0  118.88   11.95
 -13  -1   0  127.90   14.20
 -13  -1   0  116.95   15.36
 -13  -1   0  121.91   14.49
 -13   1   0  124.12   15.01
  13   1   0  137.71   16.38
 -13   1   0  121.30   16.53
 -13   1   0  148.48   16.06
 -13   1   0  140.03   16.37
 -13   1   0  137.71   15.30
  13   1   0  106.81    8.58
 -13   1   0  110.92   11.16
  13   1   0  104.53   13.46
 -13   1   0  150.48   15.94
 -13   1   0  140.48   15.68
 -14  -1   0   45.36   10.45
 -14  -1   0   66.04    7.63
 -14  -1   0   61.80    7.24
 -14  -1   0   76.51   12.79
 -14  -1   0   57.20   11.82
  14  -1   0   74.66    8.95
 -14  -1   0   84.98   11.05
  14  -1   0   52.13   11.47
 -14  -1   0   70.60   12.98
  14  -1   0   73.43   13.24
 -14  -1   0   66.82   11.95
 -14  -1   0   76.25   12.26
 -14   1   0   87.57   13.96
  14   1   0   63.31   12.37
 -14   1   0   93.72   14.33
  14   1   0   80.18    7.38
 -14   1   0   78.63   13.27
 -14   1   0   76.32   13.22
 -14   1   0   61.33    8.72
  14   1   0   72.84   13.22
 -14   1   0   64.74   11.80
  14   1   0   63.31    6.84
 -14   1   0   76.21   13.15
 -14   1   0   69.50   12.45
 -15  -1   0   24.42    9.22
  15  -1   0   34.06    6.97
 -15  -1   0   31.94   10.89
 -15  -1   0   27.89   10.22
 -15  -1   0   19.23    8.30
 -15  -1   0   17.58    6.68
 -15  -1   0   35.25   10.59
 -15  -1   0   45.09   11.03
  15  -1   0   30.03    9.91
  15  -1   0   19.65    9.80
 -15  -1   0   24.56    5.54
 -15  -1   0   43.62    6.94
 -15   1   0   39.33   12.02
 -15   1   0   45.88   10.63
 -15   1   0   43.31   12.58
 -15   1   0   28.27    9.21
  15   1   0   36.67    5.67
  15   1   0   32.98   11.11
 -15   1   0   35.99    7.71
 -15   1   0   48.67   11.39
 -15   1   0   41.80   10.77
  15   1   0   35.62    5.37
  15   1   0   29.30    9.60
 -15   1   0   31.66   10.24
  16  -1   0   54.72   12.82
 -16  -1   0   58.49   12.47
 -16  -1   0   59.23   12.27
 -16  -1   0   63.95   12.82
  16  -1   0   79.49    9.78
 -16  -1   0   53.06   13.04
 -16  -1   0   56.14   12.12
 -16  -1   0   66.61   10.69
 -16  -1   0   60.05   12.36
  16  -1   0   75.46   14.28
 -16  -1   0   70.36    8.12
 -16   1   0   53.48    8.85
 -16   1   0   69.32   14.36
  16   1   0   78.70   13.82
  16   1   0   48.75   11.44
 -16   1   0   41.30   11.40
 -16   1   0   61.77   12.45
  16   1   0   59.78    6.92
 -16   1   0   61.54   12.97
 -16   1   0   44.79   11.08
 -16   1   0   68.52   14.29
 -16   1   0   62.25   12.12
 -17  -1   0   72.09   13.17
 -17  -1   0   69.34   14.07
 -17  -1   0   97.88   16.31
 -17  -1   0   83.91   14.52
 -17  -1   0   72.62   11.62
 -17  -1   0  107.74   16.98
  17  -1   0   90.21   15.57
 -17  -1   0   90.28   14.90
 -17  -1   0   96.61    9.74
  17  -1   0   76.89   10.10
  17  -1   0   92.67   15.95
  17   1   0  134.96   17.86
 -17   1   0   84.54   15.53
 -17   1   0   90.60   11.98
 -17   1   0  111.25   16.38
 -17   1   0  129.58   18.59
 -17   1   0  116.64   12.70
 -17   1   0  120.42   17.77
  17   1   0  108.01    9.17
 -17   1   0  106.30   16.70
  17   1   0  130.11   19.30
 -17   1   0   85.47   15.29
 -17   1   0   94.44   16.78
 -18  -1   0   53.34   10.89
 -18  -1   0   21.49   11.22
  18  -1   0   59.63   15.02
  18  -1   0   56.32    8.91
 -18  -1   0   21.50   11.14
  18  -1   0   46.63   12.47
 -18  -1   0   42.16   13.31
 -18  -1   0   47.04   12.17
 -18  -1   0   66.26   15.43
 -18  -1   0   56.59    7.65
 -18   1   0   61.23   14.84
 -18   1   0   22.09   11.78
 -18   1   0   86.38   16.57
  18   1   0   59.74   14.36
 -18   1   0   52.85   13.81
 -18   1   0   80.47   16.71
 -18   1   0   57.71   14.62
  18   1   0   69.68   15.16
 -18   1   0   78.29   10.74
 -18   1   0   76.67   11.22
 -19  -1   0   67.98   15.29
 -19  -1   0   97.50   16.98
 -19  -1   0   61.97   15.50
  19  -1   0   94.30   11.02
 -19  -1   0   88.32   16.07
  19  -1   0   63.06   16.62
  19  -1   0   85.70   17.57
 -19  -1   0   86.17   17.59
 -19  -1   0   44.36   13.22
 -19   1   0   79.85   11.76
 -19   1   0   77.04   16.03
 -19   1   0  109.47   18.01
 -19   1   0  119.52   14.00
  19   1   0  132.21   20.75
 -19   1   0   98.68   17.15
 -19   1   0   75.87   16.15
  19   1   0  101.29   17.35
 -19   1   0   70.56   15.60
 -19   1   0   91.04   17.06
 -20  -1   0   37.00   12.58
 -20  -1   0   12.38    9.81
  20  -1   0   44.63   14.20
 -20  -1   0   26.22   12.03
 -20  -1   0   28.97   11.34
 -20  -1   0   20.35   11.14
 -20  -1   0   36.06   12.80
  20  -1   0   22.27   11.82
 -20   1   0   37.53   11.78
 -20   1   0   39.84   13.21
 -20   1   0   49.77   15.06
 -20   1   0   38.97   13.12
  20   1   0   39.27   13.62
 -20   1   0   36.75   12.50
 -20   1   0   44.02    9.45
 -20   1   0   69.74   17.43
 -20   1   0   47.12   10.34
  20   1   0   23.02   12.40
 -21  -1   0   58.05   15.66
 -21  -1   0   38.28   13.85
 -21  -1   0   41.57   14.74
 -21  -1   0   83.79   18.79
 -21  -1   0   35.93   14.67
  21  -1   0   72.69   17.73
 -21  -1   0   22.74   11.98
  21  -1   0   60.73   16.99
 -21  -1   0   40.49   10.30
 -21   1   0   51.70   15.97
  21   1   0   79.86   17.32
 -21   1   0   78.42   17.30
 -21   1   0   68.97   17.39
 -21   1   0   72.05   17.53
 -21   1   0   56.51   16.13
 -21   1   0   56.78   15.66
  21   1   0   79.96   19.31
 -22  -1   0    2.46   12.41
 -22  -1   0   48.75   16.36
  22  -1   0   10.93   13.02
 -22  -1   0   23.23   12.40
  22  -1   0   42.08   16.57
 -22  -1   0   40.62   15.78
 -22  -1   0   32.98   14.80
 -22  -1   0   35.65   14.61
 -22   1   0   17.61   12.92
 -22   1   0   56.03   15.89
 -22   1   0   20.38   14.68
 -22   1   0   33.13   15.32
  22   1   0   28.33   14.36
 -22   1   0   49.99   16.70
 -22   1   0   42.62   16.14
  22   1   0   57.34   16.89
  23  -1   0   23.24   14.10
 -23  -1   0   20.81   11.93
 -23  -1   0   28.68   14.33
  23  -1   0   31.74   15.57
 -23  -1   0   28.97   14.42
 -23  -1   0   41.97   15.85
 -23  -1   0   48.28   17.60
 -23  -1   0   15.78   12.35
  23   1   0   35.27   14.76
 -23   1   0   32.78   14.97
 -23   1   0   23.10   15.35
 -23   1   0   54.07   16.51
  23   1   0   43.15   14.90
  23   1   0   19.33   13.28
 -23   1   0   36.94   15.90
 -23   1   0   42.69   14.46
 -23   1   0   30.69   13.94
 -24  -1   0   22.88   13.73
  24  -1   0   49.95   17.78
 -24  -1   0   34.21   17.34
 -24  -1   0   15.30   11.84
 -24  -1   0   39.37   15.72
 -24  -1   0   22.83   14.51
 -24  -1   0   46.85   16.61
  24  -1   0   66.09   18.57
  24  -1   0   62.69   19.48
 -24   1   0   33.66   14.81
 -24   1   0   25.36   16.08
  24   1   0   25.92   15.64
  24   1   0   22.45   14.22
  24   1   0   33.81   17.12
 -24   1   0   31.83   15.28
 -24   1   0   30.46   14.48
 -24   1   0   13.35   11.98
 -24   1   0   57.25   17.51
  25  -1   0   27.40   16.12
 -25  -1   0   34.17   15.68
  25  -1   0   54.79   19.83
 -25  -1   0   45.74   16.81
  25  -1   0   32.56   16.63
 -25  -1   0   18.78   15.41
 -25  -1   0   30.36   16.98
 -25  -1   0   62.61   18.23
 -25   1   0   73.75   19.88
 -25   1   0   56.09   20.29
 -25   1   0   43.77   17.34
 -25   1   0   57.58   19.85
  25   1   0   38.37   15.87
 -25   1   0   -2.40   15.21
 -25   1   0   93.39   21.66
  25   1   0   60.52   19.16
  25   1   0   70.78   20.02
 -26  -1   0  -10.91   14.23
 -26  -1   0    9.71   11.96
 -26  -1   0   18.30   12.45
 -26  -1   0   25.40   15.81
  26  -1   0   25.33   16.41
 -26   1   0   -0.69   15.12
 -26   1   0   44.92   18.68
 -26   1   0   16.28   14.32
  26   1   0   -1.42   12.89
  26   1   0   23.32   16.69
   0  -2   0 2125.03   59.76
   0  -2   0 2143.00   56.45
   0  -2   0 2145.60   57.06
   0  -2   0 2100.90   57.70
   0  -2   0 2186.17   60.18
   0   2   0 2243.59   62.38
   0   2   0 2208.50   57.41
   0   2   0 2198.30   59.40
   0   2   0 2183.01   60.07
   0   2   0 2220.30   57.45
   0   2   0 2122.17   58.01
   0   2   0 2222.37   59.72
   0   2   0 2177.41   57.23
   0   2   0 1828.58   57.15
   0   2   0 2093.79   58.39
   1  -2   0  125.17    6.77
   1  -2   0  127.40    5.85
   1  -2   0  119.96    5.71
  -1  -2   0  128.82    7.39
   1  -2   0  124.49    5.91
   1  -2   0  128.85    7.05
   1  -2   0  125.66    5.88
   1  -2   0  127.29    5.80
   1  -2   0  129.37    5.95
  -1  -2   0  113.29    7.75
  -1  -2   0  129.04    6.96
   1  -2   0  124.01    7.84
   1  -2   0  135.78    7.73
  -1  -2   0  125.07    8.00
   1  -2   0  131.67    6.00
   1  -2   0  130.72    7.60
  -1  -2   0  117.85    7.18
   1   2   0  118.87    6.97
  -1   2   0  128.27    5.91
  -1   2   0  133.49    6.01
   1   2   0  123.59    7.72
  -1   2   0  126.64    5.96
  -1   2   0  134.20    8.61
  -1   2   0  119.20    7.25
  -1   2   0  132.77    6.04
  -1   2   0  139.06    7.93
   1   2   0  136.27    7.11
  -1   2   0  140.22    8.85
  -1   2   0  132.45    6.01
   1   2   0  134.09    8.78
  -1   2   0  128.40    8.69
   1   2   0  121.92    7.10
  -1   2   0  137.44    6.64
  -1   2   0  131.91    7.89
   1   2   0  138.49    8.55
   1   2   0  114.60    8.73
  -1   2   0  141.71    7.47
  -2  -2   0 5747.87  152.96
   2  -2   0 5970.15  151.00
   2  -2   0 5939.39  151.75
   2  -2   0 5945.83  144.44
   2  -2   0 5979.16  145.31
  -2  -2   0 5881.25  153.26
  -2  -2   0 5846.75  150.31
   2  -2   0 5934.82  155.74
  -2  -2   0 5739.35  149.29
   2  -2   0 5880.86  143.63
   2  -2   0 5654.44  150.83
   2  -2   0 5801.55  141.90
   2  -2   0 5746.81  144.23
   2  -2   0 5791.89  152.66
  -2  -2   0 5856.92  148.13
   2  -2   0 5604.96  145.23
   2  -2   0 6085.55  146.39
  -2  -2   0 6013.45  160.23
   2  -2   0 5874.26  141.68
  -2   2   0 5862.24  150.99
  -2   2   0 5742.80  143.27
   2   2   0 5997.67  154.41
  -2   2   0 5869.05  145.02
   2   2   0 5860.84  152.03
  -2   2   0 5836.51  144.53
   2   2   0 5774.98  146.25
   2   2   0 5846.37  145.98
  -2   2   0 5840.96  154.01
  -2   2   0 5788.01  143.99
   2   2   0 5908.77  149.18
   2   2   0 5888.58  145.73
   2   2   0 5920.75  147.04
   2   2   0 5788.73  154.62
   2   2   0 5937.07  152.82
   2   2   0 6025.08  154.30
  -2   2   0 6051.18  158.75
  -2   2   0 5750.94  142.24
  -2   2   0 5841.67  149.58
   3  -2   0  708.02   23.04
  -3  -2   0  700.80   24.84
  -3  -2   0  694.81   20.56
  -3  -2   0  659.73   21.44
  -3  -2   0  677.78   20.17
  -3  -2   0  686.57   23.92
   3  -2   0  719.17   23.47
   3  -2   0  700.23   23.23
  -3  -2   0  691.29   20.48
  -3  -2   0  684.56   20.27
   3  -2   0  696.18   24.48
  -3  -2   0  673.74   24.84
   3  -2   0  715.14   25.57
  -3  -2   0  690.19   20.35
   3  -2   0  712.35   22.70
  -3  -2   0  748.89   25.83
   3  -2   0  688.59   24.34
  -3  -2   0  672.07   25.07
   3  -2   0  688.04   22.96
   3  -2   0  684.85   22.83
   3  -2   0  690.44   23.38
   3  -2   0  704.36   22.72
  -3  -2   0  686.62   23.45
   3  -2   0  689.79   24.89
  -3  -2   0  695.83   20.60
   3   2   0  707.27   26.04
   3   2   0  664.66   19.99
   3   2   0  685.46   19.93
   3   2   0  649.80   19.42
   3   2   0  645.21   19.49
  -3   2   0  704.16   25.02
   3   2   0  693.59   26.11
  -3   2   0  693.73   23.97
  -3   2   0  689.82   22.84
  -3   2   0  687.88   22.68
  -3   2   0  648.63   23.39
   3   2   0  646.60   25.33
   3   2   0  699.90   24.48
   3   2   0  637.21   19.54
   3   2   0  643.34   19.83
  -3   2   0  717.09   24.39
   3   2   0  713.49   23.97
   3   2   0  641.70   19.88
  -3   2   0  651.19   22.52
   3   2   0  645.43   22.88
   3   2   0  681.65   21.44
  -3   2   0  684.98   22.34
  -3   2   0  665.43   22.34
   3   2   0  703.63   25.11
   3   2   0  646.30   19.78
   4  -2   0  968.66   30.88
  -4  -2   0  935.38   28.62
  -4  -2   0  879.64   31.58
  -4  -2   0  932.84   33.68
   4  -2   0  987.55   30.82
  -4  -2   0  940.75   28.81
  -4  -2   0  939.49   33.46
   4  -2   0  927.94   32.31
  -4  -2   0  918.70   28.20
   4  -2   0  969.49   31.63
  -4  -2   0  953.95   28.50
   4  -2   0  935.09   30.87
  -4  -2   0  943.73   34.46
   4  -2   0 1009.81   31.69
   4  -2   0  961.66   30.62
   4  -2   0  960.06   30.65
  -4  -2   0  922.68   25.74
   4  -2   0  980.35   31.61
   4  -2   0  984.73   33.87
  -4  -2   0  993.73   33.13
   4  -2   0  976.39   31.33
   4  -2   0  988.86   33.69
  -4  -2   0  984.98   28.98
  -4   2   0 1010.64   32.83
   4   2   0  959.57   28.13
   4   2   0  942.63   28.78
   4   2   0  986.53   31.42
  -4   2   0  974.24   31.71
   4   2   0  960.51   28.93
  -4   2   0  964.92   31.76
   4   2   0  967.90   29.00
   4   2   0  959.27   32.11
   4   2   0  971.88   33.52
   4   2   0  992.57   34.72
  -4   2   0  964.69   31.36
   4   2   0  954.33   28.55
   4   2   0  956.68   28.78
  -4   2   0  947.18   31.31
  -4   2   0  929.85   30.82
   4   2   0  959.37   27.37
   4   2   0  981.91   28.55
  -4   2   0  962.93   33.71
  -4   2   0 1044.04   33.01
   4   2   0  952.13   28.35
  -4   2   0  943.22   31.10
   4   2   0 1054.28   33.62
   4   2   0 1008.18   33.53
   5  -2   0   17.59    5.13
   5  -2   0   12.48    3.78
   5  -2   0   15.33    4.83
   5  -2   0   12.36    4.43
   5  -2   0   15.56    4.92
   5  -2   0   18.04    4.97
  -5  -2   0   12.87    4.09
   5  -2   0   18.44    5.21
   5  -2   0    7.26    4.44
  -5  -2   0   12.92    2.48
   5  -2   0   16.38    5.05
  -5  -2   0   15.94    5.71
  -5  -2   0   11.19    4.37
  -5  -2   0    9.26    3.92
  -5  -2   0   13.28    4.41
  -5  -2   0    8.82    3.78
   5  -2   0   15.56    5.28
   5  -2   0   11.73    3.92
  -5  -2   0   13.27    3.99
  -5  -2   0   12.09    5.07
   5  -2   0   19.40    5.19
  -5   2   0    4.56    4.52
   5   2   0    5.67    3.43
   5   2   0    8.16    2.08
  -5   2   0    9.44    4.40
  -5   2   0   11.21    4.67
   5   2   0    6.52    4.26
   5   2   0    9.49    3.52
  -5   2   0    7.12    4.50
   5   2   0   11.61    3.70
  -5   2   0   10.75    3.97
  -5   2   0   14.25    5.34
   5   2   0    7.29    4.42
   5   2   0    7.34    3.38
   5   2   0    9.27    3.71
   5   2   0    8.17    3.54
   5   2   0   11.82    4.11
   5   2   0    5.89    4.75
  -5   2   0   14.61    5.25
  -5   2   0   10.55    3.90
   5   2   0    9.46    3.53
   5   2   0    8.54    2.73
  -5   2   0    8.00    4.74
   5   2   0   13.13    5.19
   6  -2   0  583.48   24.28
   6  -2   0  599.91   23.88
  -6  -2   0  544.30   18.87
  -6  -2   0  553.09   25.02
   6  -2   0  569.90   25.27
   6  -2   0  593.38   24.19
  -6  -2   0  590.67   21.92
  -6  -2   0  571.76   21.74
   6  -2   0  553.61   24.46
  -6  -2   0  581.16   21.31
  -6  -2   0  566.46   25.94
   6  -2   0  576.04   23.21
   6  -2   0  547.50   20.27
   6  -2   0  587.90   23.83
   6  -2   0  591.34   24.12
  -6  -2   0  582.15   21.73
   6  -2   0  604.58   24.40
   6  -2   0  656.39   25.18
   6  -2   0  553.11   23.22
  -6  -2   0  576.35   21.79
   6   2   0  571.73   25.20
  -6   2   0  551.54   23.96
   6   2   0  587.01   23.98
   6   2   0  585.26   21.95
  -6   2   0  595.72   24.76
  -6   2   0  552.38   23.30
  -6   2   0  547.73   24.33
   6   2   0  576.40   21.96
   6   2   0  552.19   21.92
   6   2   0  562.70   24.50
  -6   2   0  565.00   23.10
   6   2   0  561.17   17.92
  -6   2   0  600.57   23.84
   6   2   0  575.90   22.28
  -6   2   0  572.06   24.99
   6   2   0  589.10   21.77
   6   2   0  559.99   21.71
  -6   2   0  588.59   24.65
   6   2   0  585.08   25.76
  -6   2   0  598.21   25.13
   6   2   0  572.21   21.83
   6   2   0  599.08   25.13
  -6   2   0  578.99   25.71
   6   2   0  587.13   22.36
   7  -2   0  114.31    8.32
  -7  -2   0  115.54    9.53
  -7  -2   0  120.72   10.61
   7  -2   0   99.34    9.48
  -7  -2   0  124.51    9.83
  -7  -2   0  120.26    9.66
  -7  -2   0  101.41    8.88
   7  -2   0  113.11   11.15
  -7  -2   0  118.52    7.39
   7  -2   0  132.63   11.21
  -7  -2   0  142.65   10.15
  -7  -2   0  113.99   11.63
   7   2   0  125.81    9.85
   7   2   0  136.42   10.35
   7   2   0  117.04    9.61
  -7   2   0  121.81   10.55
   7   2   0  139.55    9.39
  -7   2   0  150.74   11.20
   7   2   0  152.16   12.75
  -7   2   0  143.65   12.29
   7   2   0  131.60   10.74
   7   2   0  129.91   10.06
   7   2   0  130.78    9.72
   7   2   0  145.38   10.58
   7   2   0  129.29    9.65
   7   2   0  138.93   11.81
  -8  -2   0 1432.00   45.37
  -8  -2   0 1460.78   46.47
  -8  -2   0 1450.44   51.37
  -8  -2   0 1332.04   39.98
  -8  -2   0 1457.20   45.83
   8  -2   0 1472.47   46.91
  -8  -2   0 1408.64   47.13
  -8  -2   0 1412.41   42.38
  -8  -2   0 1470.18   45.11
   8  -2   0 1433.10   49.37
  -8  -2   0 1447.83   45.77
   8  -2   0 1535.32   49.89
   8   2   0 1447.79   45.53
   8   2   0 1474.89   46.80
   8   2   0 1498.62   47.67
   8   2   0 1496.88   47.69
   8   2   0 1437.34   46.40
   8   2   0 1390.72   50.70
  -8   2   0 1506.02   48.52
   8   2   0 1488.39   47.67
   8   2   0 1366.26   41.01
   8   2   0 1427.34   46.44
   8   2   0 1455.62   46.37
  -8   2   0 1428.42   51.45
  -8   2   0 1371.35   46.84
  -9  -2   0  640.92   27.84
  -9  -2   0  618.86   26.84
  -9  -2   0  655.00   28.09
  -9  -2   0  660.81   27.79
  -9  -2   0  654.72   23.33
  -9  -2   0  606.91   20.20
  -9  -2   0  605.55   30.45
  -9  -2   0  596.65   26.53
  -9  -2   0  655.28   27.75
   9  -2   0  569.25   29.02
   9  -2   0  665.17   27.32
   9   2   0  691.59   25.52
   9   2   0  698.92   32.10
  -9   2   0  689.12   28.67
  -9   2   0  659.47   31.31
   9   2   0  615.80   27.42
  -9   2   0  636.97   28.01
   9   2   0  622.09   21.65
 -10  -2   0  648.63   21.41
  10  -2   0  657.53   32.43
 -10  -2   0  665.61   29.63
 -10  -2   0  663.70   33.19
  10  -2   0  678.06   28.19
 -10  -2   0  670.98   24.71
 -10   2   0  652.74   29.54
  10   2   0  671.35   29.24
  10   2   0  676.11   33.26
  10   2   0  664.35   25.45
 -10   2   0  660.77   32.61
  10   2   0  595.03   21.42
 -11  -2   0   72.47   11.60
  11  -2   0   61.32    8.42
  11  -2   0   64.55   11.22
 -11  -2   0   76.77    9.84
 -11  -2   0   75.68    7.30
 -11  -2   0   60.20    4.74
 -11  -2   0   64.73    5.47
 -11   2   0   67.20   10.16
  11   2   0   67.45    5.84
  11   2   0   61.32   11.27
  11   2   0   67.51   10.02
  11   2   0   65.35    7.14
 -11   2   0   65.96   11.12
 -12  -2   0  556.71   23.31
  12  -2   0  545.02   30.51
 -12  -2   0  552.02   28.26
 -12  -2   0  515.90   28.05
 -12  -2   0  516.34   27.90
 -12  -2   0  507.87   27.61
 -12  -2   0  527.25   18.39
 -12  -2   0  514.36   30.82
  12  -2   0  516.61   30.51
 -12  -2   0  547.65   28.09
 -12  -2   0  498.55   26.79
  12  -2   0  528.06   25.18
 -12  -2   0  531.90   19.56
 -12   2   0  490.57   29.28
 -12   2   0  540.74   29.96
 -12   2   0  478.20   26.74
 -12   2   0  494.78   28.62
 -12   2   0  540.93   30.13
  12   2   0  485.79   19.02
  12   2   0  503.80   21.91
  12   2   0  518.67   30.54
  12   2   0  559.35   28.08
 -12   2   0  518.45   30.05
 -12   2   0  498.21   30.91
 -12   2   0  491.30   29.17
 -12   2   0  500.38   23.17
 -13  -2   0   44.27    9.52
  13  -2   0   42.72    7.81
 -13  -2   0   52.92    7.07
 -13  -2   0   40.69    5.10
  13  -2   0   38.01    5.63
 -13  -2   0   36.62    9.02
 -13  -2   0   44.63    4.77
 -13  -2   0   52.91   10.24
  13  -2   0   44.53   10.42
 -13  -2   0   44.94    9.30
 -13  -2   0   55.87   12.00
 -13  -2   0   48.88    9.47
  13  -2   0   44.15   10.76
 -13  -2   0   40.29    9.22
 -13   2   0   22.48    8.81
 -13   2   0   25.69    9.17
 -13   2   0   30.16   10.12
 -13   2   0   16.96    8.44
 -13   2   0   16.36    8.52
 -13   2   0   15.68    7.59
 -13   2   0   35.64    9.82
  13   2   0   26.36    9.03
  14  -2   0  448.93   30.53
 -14  -2   0  513.85   23.79
  14  -2   0  461.21   20.15
  14  -2   0  506.99   31.14
  14  -2   0  520.87   25.92
 -14  -2   0  499.17   18.61
 -14  -2   0  440.07   28.58
 -14  -2   0  457.22   31.20
 -14  -2   0  468.15   29.01
 -14  -2   0  511.90   28.23
 -14  -2   0  491.16   29.66
 -14  -2   0  448.78   28.43
 -14  -2   0  491.24   19.69
 -14  -2   0  484.65   28.86
  14   2   0  420.23   27.29
 -14   2   0  479.94   30.41
  14   2   0  474.43   21.24
 -14   2   0  447.63   23.02
  14   2   0  416.22   17.87
 -14   2   0  436.69   31.07
  14   2   0  473.45   31.46
 -14   2   0  485.64   30.28
 -14   2   0  441.33   29.30
 -14   2   0  456.94   28.97
 -14   2   0  462.06   29.25
 -14   2   0  483.21   31.98
 -15  -2   0   71.12   12.57
  15  -2   0   71.24    7.39
 -15  -2   0   64.80   12.32
 -15  -2   0   63.48    6.74
 -15  -2   0   71.42   12.45
 -15  -2   0   58.17   11.82
 -15  -2   0   72.25    6.38
 -15  -2   0   80.98   14.84
  15  -2   0   73.33   10.28
  15  -2   0   81.26   14.87
 -15  -2   0   59.32   12.21
  15  -2   0   47.25   11.74
  15   2   0   55.82    5.85
 -15   2   0   59.76   12.20
 -15   2   0   72.63   12.80
 -15   2   0   75.87   14.10
 -15   2   0   56.83   12.07
 -15   2   0   74.90   13.10
 -15   2   0   63.87   14.18
 -15   2   0   54.02    8.34
  15   2   0   62.42   12.26
 -15   2   0   72.63   13.45
  15   2   0   56.39   13.61
 -16  -2   0   27.81   10.28
 -16  -2   0   35.08   10.53
 -16  -2   0   51.95   11.71
  16  -2   0   36.68    5.27
  16  -2   0   37.15    7.76
  16  -2   0   44.60   11.66
 -16  -2   0   36.27    4.68
 -16  -2   0   48.11   13.48
 -16  -2   0   23.51    9.29
  16  -2   0   18.90   10.21
 -16  -2   0   31.97    9.24
 -16   2   0   28.35   10.59
 -16   2   0   56.27   13.14
 -16   2   0   46.61   12.53
  16   2   0   39.78    5.24
 -16   2   0   29.59   10.99
  16   2   0   29.22   10.36
 -16   2   0   36.49   11.13
  16   2   0   39.72   12.07
 -16   2   0   34.64   11.07
 -16   2   0   48.63    8.56
 -16   2   0   46.68   12.46
 -17  -2   0  126.10   18.45
  17  -2   0  120.54    9.27
 -17  -2   0  120.38   17.11
 -17  -2   0  154.43   18.52
 -17  -2   0  103.79   15.99
 -17  -2   0  115.65   16.62
  17  -2   0  121.90   18.76
 -17  -2   0  150.17   18.17
  17  -2   0   93.25   16.27
  17  -2   0  104.37   12.15
  17   2   0  136.79   18.22
 -17   2   0  127.64   18.96
 -17   2   0  136.10   20.40
  17   2   0  142.52   19.46
 -17   2   0  147.04   13.78
 -17   2   0  147.90   15.83
 -17   2   0  116.85   17.82
 -17   2   0  133.97   19.29
 -17   2   0  113.81   17.69
 -17   2   0  134.66   18.88
 -17   2   0  122.71   18.58
  18  -2   0  119.37   13.16
 -18  -2   0   72.97   14.89
 -18  -2   0   78.49   16.80
 -18  -2   0  109.64   15.06
 -18  -2   0  100.12   16.16
 -18  -2   0  101.25   16.10
 -18  -2   0   97.51   16.29
 -18  -2   0   99.89   16.16
  18  -2   0  105.46   17.65
  18  -2   0  114.21   18.70
 -18   2   0  103.56   17.31
 -18   2   0   98.97   17.48
  18   2   0  114.93   18.36
 -18   2   0   85.88   15.85
 -18   2   0   91.96   16.31
  18   2   0  100.53   16.39
 -18   2   0   90.92   16.15
 -18   2   0  118.38   12.67
 -18   2   0  109.27   18.24
 -18   2   0   79.81   15.55
 -18   2   0  105.47   13.98
  19  -2   0  216.97   25.12
 -19  -2   0  215.30   24.03
 -19  -2   0  233.27   24.00
  19  -2   0  216.66   25.19
 -19  -2   0  197.36   22.95
 -19  -2   0  182.27   22.07
 -19  -2   0  231.71   20.84
 -19  -2   0  188.98   22.30
  19  -2   0  206.34   17.24
 -19  -2   0  214.17   26.04
 -19   2   0  261.86   27.37
 -19   2   0  211.72   24.50
  19   2   0  278.56   28.46
 -19   2   0  229.05   25.46
 -19   2   0  182.77   22.70
 -19   2   0  247.98   25.73
 -19   2   0  193.78   23.56
 -19   2   0  191.13   25.74
  19   2   0  235.36   24.11
 -19   2   0  234.34   18.28
 -19   2   0  219.63   20.54
  20  -2   0  155.67   22.80
 -20  -2   0  154.73   20.90
 -20  -2   0  150.69   23.39
 -20  -2   0  133.38   19.92
 -20  -2   0  171.15   21.37
  20  -2   0  166.25   22.35
 -20  -2   0  114.42   18.99
 -20  -2   0  143.58   19.78
 -20  -2   0  156.92   17.59
 -20   2   0  182.37   23.16
  20   2   0  155.01   23.35
  20   2   0  144.42   20.38
 -20   2   0  139.40   21.04
 -20   2   0  199.93   19.86
 -20   2   0  152.30   22.04
 -20   2   0  149.72   22.08
 -20   2   0  189.21   23.23
 -20   2   0  150.64   21.61
 -21  -2   0  149.76   21.54
 -21  -2   0  143.29   22.62
 -21  -2   0  166.27   23.33
 -21  -2   0  200.46   24.40
 -21  -2   0  190.22   23.87
  21  -2   0  204.99   26.86
 -21  -2   0  157.97   22.60
  21  -2   0  183.91   24.13
 -21  -2   0  177.45   19.76
 -21   2   0  194.58   25.81
 -21   2   0  184.81   24.89
  21   2   0  238.52   27.78
 -21   2   0  181.62   25.04
 -21   2   0  169.69   23.78
 -21   2   0  124.80   22.74
  21   2   0  164.58   22.28
 -21   2   0  194.57   19.85
 -21   2   0  165.41   23.52
 -22  -2   0  103.47   15.92
 -22  -2   0   93.61   18.27
  22  -2   0  115.41   21.14
  22  -2   0  136.52   22.97
 -22  -2   0  147.37   24.49
 -22  -2   0   90.15   18.87
 -22  -2   0   86.86   18.18
 -22  -2   0   94.41   19.39
 -22  -2   0   94.18   18.60
  22   2   0   92.51   18.58
  22   2   0  130.43   22.71
  22   2   0  104.51   19.72
 -22   2   0  166.14   24.54
 -22   2   0  139.35   23.35
 -22   2   0  118.60   21.67
 -22   2   0  108.35   21.04
 -22   2   0  137.04   23.07
 -22   2   0  117.67   21.79
 -23  -2   0   38.12   14.20
 -23  -2   0   33.49   14.22
 -23  -2   0   34.28   13.43
 -23  -2   0   35.42   15.35
  23  -2   0   57.87   18.78
 -23  -2   0   54.59   17.60
 -23  -2   0   10.40   11.35
  23  -2   0   29.24   15.22
 -23   2   0   22.30   13.53
 -23   2   0   -1.95   11.16
 -23   2   0   13.36   12.81
 -23   2   0   25.09   13.27
 -23   2   0   46.37   17.78
  23   2   0   31.03   14.89
  23   2   0   22.16   12.32
 -23   2   0   20.03   14.82
  23   2   0    5.02   12.07
 -24  -2   0  107.84   22.88
 -24  -2   0   82.15   18.84
 -24  -2   0   52.34   17.58
  24  -2   0  113.06   22.33
 -24  -2   0   76.92   18.76
 -24  -2   0   72.94   18.45
  24  -2   0   78.78   20.22
  24  -2   0   66.72   17.68
 -24   2   0   74.30   20.83
 -24   2   0   61.31   18.84
 -24   2   0   63.60   19.78
  24   2   0   89.67   21.89
 -24   2   0   88.18   19.74
  24   2   0   49.35   17.77
 -24   2   0   92.33   19.97
 -24   2   0   77.09   18.94
  24   2   0   75.43   18.47
  25  -2   0   26.49   15.86
 -25  -2   0   37.47   16.43
 -25  -2   0   15.25   13.82
  25  -2   0   43.53   18.45
 -25  -2   0   24.90   14.29
  25  -2   0   26.62   16.91
 -25  -2   0    3.52   13.51
 -25  -2   0   57.17   19.89
 -25  -2   0   59.26   18.11
 -25   2   0   25.25   16.33
  25   2   0    5.22   13.23
 -25   2   0    5.24   16.02
  25   2   0    8.53   13.07
 -25   2   0    2.34   13.97
 -25   2   0   54.56   19.03
  25   2   0   30.15   13.52
 -25   2   0   13.25   16.36
 -25   2   0   57.84   19.90
 -26  -2   0   36.82   16.13
 -26  -2   0    8.32   12.30
  26  -2   0    2.59   13.24
 -26  -2   0   -6.82   14.37
 -26  -2   0   22.65   14.18
  26   2   0   32.24   16.90
 -26   2   0   29.64   15.14
  26   2   0   21.89   14.43
   0  -3   0    3.37    4.18
   0  -3   0    4.74    4.21
   0  -3   0    4.38    3.49
   0  -3   0    7.21    4.45
   0  -3   0    2.19    3.00
   0   3   0    1.05    3.40
   0   3   0    2.77    3.36
   0   3   0    1.60    4.50
   0   3   0   -0.33    3.58
   0   3   0    1.43    3.97
   0   3   0   -1.26    3.52
   0   3   0    1.66    3.33
   0   3   0   -1.06    2.61
   0   3   0    3.61    3.50
   0   3   0    2.86    4.03
  -1  -3   0 1302.85   37.18
  -1  -3   0 1304.27   40.30
   1  -3   0 1246.49   34.37
   1  -3   0 1246.65   39.05
   1  -3   0 1251.18   34.39
   1  -3   0 1273.61   39.70
   1  -3   0 1250.56   33.73
   1  -3   0 1213.84   38.11
   1  -3   0 1242.16   33.73
  -1  -3   0 1288.92   39.67
   1  -3   0 1243.44   37.56
   1  -3   0 1270.05   39.61
   1  -3   0 1231.09   33.36
   1  -3   0 1260.36   33.83
  -1  -3   0 1252.25   38.24
  -1  -3   0 1256.52   41.81
   1  -3   0 1242.58   34.28
  -1   3   0 1321.93   42.55
  -1   3   0 1367.02   40.63
  -1   3   0 1282.43   35.10
  -1   3   0 1284.90   34.60
  -1   3   0 1307.78   40.92
   1   3   0 1363.95   44.11
   1   3   0 1278.64   41.68
  -1   3   0 1280.23   35.20
   1   3   0 1331.87   39.00
   1   3   0 1319.76   38.94
   1   3   0 1337.95   40.85
  -1   3   0 1275.09   34.75
   1   3   0 1320.49   40.37
  -1   3   0 1312.17   37.67
  -1   3   0 1304.53   40.81
  -1   3   0 1265.56   34.60
   1   3   0 1321.24   42.65
  -1   3   0 1322.98   40.56
  -1   3   0 1357.28   42.96
  -1   3   0 1309.00   38.96
   1   3   0 1279.48   39.19
  -1   3   0 1363.08   40.20
  -1   3   0 1296.79   43.53
   2  -3   0  585.00   19.19
   2  -3   0  568.07   18.64
  -2  -3   0  517.02   20.06
   2  -3   0  547.57   20.18
   2  -3   0  540.97   18.46
   2  -3   0  581.43   19.25
   2  -3   0  538.12   22.32
   2  -3   0  555.75   22.08
   2  -3   0  588.98   19.25
   2  -3   0  605.10   23.18
  -2  -3   0  558.91   23.53
   2  -3   0  556.67   20.39
   2  -3   0  545.67   18.76
  -2  -3   0  538.13   22.71
  -2  -3   0  542.26   21.70
  -2  -3   0  526.29   20.47
  -2  -3   0  528.16   21.57
   2  -3   0  563.71   18.64
  -2   3   0  520.91   18.45
  -2   3   0  534.12   18.71
  -2   3   0  530.72   21.96
   2   3   0  519.93   20.81
  -2   3   0  544.95   18.68
   2   3   0  575.09   21.95
   2   3   0  537.75   19.07
  -2   3   0  570.74   19.10
  -2   3   0  534.32   18.36
  -2   3   0  551.95   21.03
   2   3   0  568.27   23.50
   2   3   0  553.06   23.71
   2   3   0  557.77   20.81
  -2   3   0  537.01   18.46
   2   3   0  526.84   22.08
  -2   3   0  585.01   21.43
  -2   3   0  557.34   21.93
   2   3   0  553.32   23.72
  -2   3   0  590.24   22.11
   2   3   0  539.13   20.19
  -2   3   0  587.10   24.19
   2   3   0  523.44   18.83
  -2   3   0  557.30   23.81
  -3  -3   0 2378.76   60.87
   3  -3   0 2349.80   67.61
  -3  -3   0 2354.77   66.30
  -3  -3   0 2420.21   71.45
  -3  -3   0 2325.55   60.01
   3  -3   0 2362.26   67.00
  -3  -3   0 2368.32   59.89
   3  -3   0 2428.70   64.17
   3  -3   0 2428.99   62.78
   3  -3   0 2353.46   64.17
   3  -3   0 2384.47   62.73
   3  -3   0 2425.36   62.97
  -3  -3   0 2267.97   68.40
   3  -3   0 2487.57   64.41
  -3  -3   0 2278.16   68.26
  -3  -3   0 2340.52   65.78
  -3  -3   0 2329.59   67.17
   3  -3   0 2343.67   63.29
  -3  -3   0 2375.14   60.96
   3  -3   0 2399.37   68.55
  -3  -3   0 2326.67   60.61
   3  -3   0 2402.80   63.60
   3  -3   0 2415.29   70.05
   3   3   0 2311.94   59.42
   3   3   0 2398.20   66.84
  -3   3   0 2373.64   69.74
   3   3   0 2273.72   67.85
   3   3   0 2266.55   58.41
   3   3   0 2267.59   57.76
  -3   3   0 2328.85   63.92
   3   3   0 2296.16   58.12
  -3   3   0 2408.96   65.66
  -3   3   0 2470.88   69.24
   3   3   0 2329.09   58.66
   3   3   0 2263.12   59.89
   3   3   0 2515.51   66.57
  -3   3   0 2470.67   67.64
  -3   3   0 2302.17   63.77
   3   3   0 2472.43   71.82
  -3   3   0 2294.28   62.31
   3   3   0 2366.56   70.30
   3   3   0 2345.80   69.38
   3   3   0 2295.09   59.14
  -3   3   0 2278.35   63.71
   3   3   0 2491.66   68.78
   3   3   0 2326.14   62.08
  -3   3   0 2338.90   63.62
   3   3   0 2335.79   63.14
  -3   3   0 2310.82   68.01
   3   3   0 2326.06   61.26
  -4  -3   0   30.55    5.78
  -4  -3   0   27.12    3.57
  -4  -3   0   23.15    4.08
   4  -3   0   32.73    5.49
   4  -3   0   35.77    6.19
  -4  -3   0   42.86    7.06
  -4  -3   0   33.48    3.86
  -4  -3   0   27.40    3.53
   4  -3   0   42.36    7.36
   4  -3   0   29.70    4.87
   4  -3   0   30.99    5.40
   4  -3   0   37.84    6.45
   4  -3   0   37.37    5.72
   4  -3   0   40.23    5.84
  -4  -3   0   30.17    5.63
   4  -3   0   31.92    5.49
  -4  -3   0   27.02    3.68
  -4  -3   0   28.34    6.73
  -4  -3   0   23.89    3.51
   4  -3   0   32.94    5.46
   4  -3   0   29.95    5.20
  -4  -3   0   29.90    6.05
  -4  -3   0   31.42    7.00
   4  -3   0   37.43    6.05
  -4  -3   0   27.17    5.90
   4  -3   0   30.25    5.62
   4   3   0   52.89    7.68
   4   3   0   37.59    6.61
   4   3   0   42.69    4.45
  -4   3   0   37.05    5.85
  -4   3   0   40.51    6.99
   4   3   0   32.44    3.69
  -4   3   0   38.35    6.11
  -4   3   0   31.61    5.60
   4   3   0   37.01    3.70
   4   3   0   38.89    6.75
   4   3   0   27.21    3.49
   4   3   0   35.56    5.99
   4   3   0   30.65    6.12
   4   3   0   25.85    3.29
   4   3   0   40.29    7.03
  -4   3   0   33.25    5.58
   4   3   0   31.94    3.59
  -4   3   0   33.72    5.41
   4   3   0   31.49    4.45
   4   3   0   32.66    3.59
  -4   3   0   49.39    7.00
  -4   3   0   35.89    5.56
   4   3   0   38.41    5.89
   4   3   0   35.13    3.62
   4   3   0   34.26    3.54
   4   3   0   42.09    6.74
  -4   3   0   41.16    6.51
   5  -3   0 1205.66   38.84
  -5  -3   0 1118.40   33.48
   5  -3   0 1196.32   38.70
   5  -3   0 1143.15   37.77
  -5  -3   0 1141.95   40.10
   5  -3   0 1147.33   41.26
   5  -3   0 1213.98   42.16
  -5  -3   0 1149.44   34.29
   5  -3   0 1078.24   39.87
  -5  -3   0 1121.86   34.14
  -5  -3   0 1143.34   34.31
  -5  -3   0 1149.17   41.11
   5  -3   0 1146.18   37.54
   5  -3   0 1077.36   37.63
   5  -3   0 1176.85   37.64
   5  -3   0 1196.42   38.40
   5  -3   0 1173.89   37.60
   5  -3   0 1135.51   39.89
  -5  -3   0 1127.14   31.91
  -5  -3   0 1111.09   41.05
  -5  -3   0 1148.70   34.64
  -5  -3   0 1218.21   42.04
   5   3   0 1179.04   42.25
   5   3   0 1196.79   42.88
  -5   3   0 1167.27   39.32
   5   3   0 1169.22   39.14
   5   3   0 1088.12   33.28
  -5   3   0 1115.70   37.92
   5   3   0 1103.05   33.41
   5   3   0 1165.07   39.68
   5   3   0 1196.24   40.37
   5   3   0 1089.79   33.09
   5   3   0 1153.11   40.40
   5   3   0 1084.94   32.52
  -5   3   0 1152.70   38.10
  -5   3   0 1164.28   41.50
   5   3   0 1071.76   32.59
   5   3   0 1093.32   34.34
   5   3   0 1069.48   29.99
   5   3   0 1095.56   33.39
   5   3   0 1081.39   32.79
   5   3   0 1144.14   38.02
  -5   3   0 1083.39   37.45
  -5   3   0 1187.04   39.85
  -5   3   0 1080.96   36.60
  -5   3   0 1082.89   37.22
  -5   3   0 1135.21   37.68
   5   3   0 1070.95   33.03
  -6  -3   0   52.10    6.08
   6  -3   0   68.45    8.12
  -6  -3   0   67.46    9.40
   6  -3   0   81.37    8.73
   6  -3   0   79.69    8.46
   6  -3   0   64.75    8.19
  -6  -3   0   65.13    8.87
  -6  -3   0   70.61    6.72
   6  -3   0   70.41    9.45
   6  -3   0   65.26    6.88
   6  -3   0   62.17    8.30
  -6  -3   0   54.21    7.89
   6  -3   0   66.19    7.65
   6  -3   0   66.58    7.79
  -6  -3   0   64.84    6.69
  -6  -3   0   66.35    4.60
   6  -3   0   66.65    8.87
  -6  -3   0   67.27    6.55
  -6  -3   0   58.59    6.33
   6  -3   0   68.14    8.18
   6   3   0   56.59    8.70
   6   3   0   63.59    6.39
   6   3   0   65.48    6.27
   6   3   0   65.15    6.14
  -6   3   0   70.63    8.98
   6   3   0   67.12    6.35
  -6   3   0   79.57    9.71
  -6   3   0   64.63    7.95
   6   3   0   69.17    6.40
   6   3   0   72.63    6.54
  -6   3   0   78.57    8.74
   6   3   0   78.67    8.13
  -6   3   0   74.82    8.56
  -6   3   0   64.60    7.46
   6   3   0   61.35    5.74
  -6   3   0   68.23    8.37
   6   3   0   71.26    6.47
  -6   3   0   76.44    8.51
   6   3   0   74.46    5.18
  -7  -3   0 1275.79   48.16
  -7  -3   0 1238.94   40.23
   7  -3   0 1271.26   44.06
  -7  -3   0 1312.82   47.30
  -7  -3   0 1239.34   40.58
  -7  -3   0 1223.47   33.88
  -7  -3   0 1259.23   45.04
   7  -3   0 1225.15   40.75
   7  -3   0 1368.66   48.67
   7  -3   0 1298.68   43.90
  -7  -3   0 1235.13   40.19
  -7  -3   0 1231.93   40.13
  -7  -3   0 1241.25   39.83
   7  -3   0 1274.08   45.82
   7   3   0 1240.98   38.88
   7   3   0 1231.47   45.90
   7   3   0 1240.05   39.36
   7   3   0 1265.73   39.78
   7   3   0 1250.45   39.09
   7   3   0 1243.75   38.32
  -7   3   0 1202.90   42.18
  -7   3   0 1228.72   44.00
   7   3   0 1230.49   40.03
  -7   3   0 1232.64   42.16
  -7   3   0 1233.48   43.20
  -7   3   0 1191.93   46.09
  -7   3   0 1211.16   43.07
   7   3   0 1296.01   42.24
   7   3   0 1245.98   39.54
  -7   3   0 1167.09   42.31
   7   3   0 1211.53   34.23
   7   3   0 1265.88   39.08
   8  -3   0   14.97    4.26
  -8  -3   0   17.96    5.07
   8  -3   0   12.24    5.51
  -8  -3   0   16.52    6.77
   8  -3   0   12.12    6.12
  -8  -3   0   13.27    5.95
  -8  -3   0   16.21    4.85
  -8  -3   0   13.57    4.52
  -8  -3   0   13.96    6.92
   8  -3   0   14.14    6.48
  -8   3   0   43.83    8.14
   8   3   0   30.19    5.42
   8   3   0   29.44    5.43
  -8   3   0   32.72    7.62
   8   3   0   29.44    5.33
  -8   3   0   30.36    7.72
  -8   3   0   36.72    7.65
  -8   3   0   34.02    7.48
   8   3   0   42.26    6.42
   8   3   0   32.49    5.78
   8   3   0   37.22    5.81
   8   3   0   30.16    3.48
   8   3   0   34.48    5.63
  -8   3   0   34.00    6.81
   8   3   0   24.74    4.12
  -8   3   0   32.87    7.31
   8   3   0   29.56    7.70
   8   3   0   23.86    5.29
  -9  -3   0  488.74   23.07
   9  -3   0  497.03   24.45
  -9  -3   0  477.20   22.48
  -9  -3   0  473.58   27.02
   9  -3   0  461.12   25.73
  -9  -3   0  485.60   28.07
  -9  -3   0  498.80   22.60
   9  -3   0  448.08   20.55
  -9  -3   0  464.57   17.21
  -9  -3   0  500.84   25.15
  -9  -3   0  464.31   22.56
  -9  -3   0  465.54   22.55
   9   3   0  570.20   23.53
  -9   3   0  511.20   24.78
   9   3   0  528.36   19.66
  -9   3   0  517.57   27.33
   9   3   0  530.74   28.22
   9   3   0  529.02   23.71
 -10  -3   0   88.69   11.25
  10  -3   0   80.27   10.45
  10  -3   0   74.85    7.76
 -10  -3   0   67.88    9.23
 -10  -3   0   62.81    9.01
 -10  -3   0   69.93    9.31
 -10  -3   0   56.95    8.95
 -10  -3   0   83.11   12.01
 -10  -3   0   71.91    6.10
  10  -3   0   67.07   10.71
 -10  -3   0   62.60    9.13
  10  -3   0   76.49   11.24
 -10   3   0   77.64   11.36
  10   3   0   66.13    5.85
  10   3   0   63.50    6.14
  10   3   0   56.66    8.60
 -10   3   0   45.04    9.06
 -10   3   0   48.94    9.27
 -10   3   0   56.46   10.07
 -10   3   0   71.81   10.84
  10   3   0   71.47    7.89
 -10   3   0   81.87    9.96
 -10   3   0   73.73   11.10
  10   3   0   57.29   10.82
  11  -3   0  489.62   21.57
 -11  -3   0  481.74   19.50
 -11  -3   0  466.64   29.01
 -11  -3   0  502.79   26.93
  11  -3   0  454.28   28.10
  11  -3   0  481.08   25.39
  11  -3   0  493.33   28.75
 -11   3   0  472.97   27.96
  11   3   0  461.16   18.29
 -11   3   0  476.62   27.88
 -11   3   0  483.22   25.48
 -11   3   0  509.73   28.86
 -11   3   0  516.58   28.68
 -11   3   0  489.78   27.80
 -11   3   0  526.84   30.45
  11   3   0  497.72   29.30
 -11   3   0  483.53   28.54
  11   3   0  502.92   25.66
  11   3   0  484.17   18.82
 -12  -3   0   62.09   10.17
  12  -3   0   68.78   11.93
 -12  -3   0   60.98   10.02
 -12  -3   0   61.35    6.62
 -12  -3   0   63.94   12.76
  12  -3   0   73.96   10.27
 -12  -3   0   67.35   10.32
 -12  -3   0   59.26   11.74
 -12  -3   0   43.09    8.63
  12  -3   0   55.96   10.97
 -12  -3   0   55.87    9.77
 -12  -3   0   56.13   10.55
  12  -3   0   64.81    7.75
 -12   3   0   94.12   13.87
  12   3   0   83.46   13.37
 -12   3   0   73.64   10.50
 -12   3   0   79.42   12.76
 -12   3   0  103.85   14.72
 -12   3   0   59.62   10.98
 -12   3   0   71.24   11.31
 -12   3   0   74.87   12.56
  12   3   0   68.45    5.96
  12   3   0   62.66    9.76
 -12   3   0   70.68   11.33
  12   3   0   72.26    6.20
 -13  -3   0  294.61   15.76
 -13  -3   0  284.32   20.89
 -13  -3   0  305.24   21.36
 -13  -3   0  306.29   21.14
  13  -3   0  300.19   23.50
 -13  -3   0  271.62   24.82
 -13  -3   0  302.81   21.56
  13  -3   0  289.76   16.11
 -13  -3   0  300.23   21.30
  13  -3   0  274.81   19.65
 -13  -3   0  281.41   23.53
 -13  -3   0  303.30   21.23
  13  -3   0  293.40   23.63
  13   3   0  369.91   26.64
  13   3   0  310.35   13.69
 -13   3   0  339.07   26.41
 -13   3   0  325.94   24.44
  13   3   0  303.71   13.55
 -13   3   0  307.50   23.22
  13   3   0  327.95   21.84
 -13   3   0  335.81   22.75
 -13   3   0  327.56   24.19
 -13   3   0  351.45   24.73
 -13   3   0  337.59   24.83
 -13   3   0  323.11   24.26
 -14  -3   0  148.01   15.84
 -14  -3   0  129.39   15.22
 -14  -3   0  117.54   14.59
 -14  -3   0  115.70   14.71
 -14  -3   0  123.81   14.85
 -14  -3   0  121.27   16.38
  14  -3   0  150.63   14.63
  14  -3   0  115.14   15.82
 -14  -3   0  148.93   18.32
  14  -3   0  134.69   16.87
  14  -3   0  147.27   11.02
 -14  -3   0  138.67   15.79
 -14  -3   0  131.41   10.58
  14   3   0  132.04   14.92
  14   3   0  113.06    7.65
  14   3   0  114.18    7.70
 -14   3   0  120.00   14.74
 -14   3   0  124.79   16.44
 -14   3   0  117.42   16.47
 -14   3   0  114.80   15.13
 -14   3   0  115.91   15.50
 -14   3   0  142.58   16.77
 -14   3   0  127.67   16.47
 -14   3   0  168.48   18.31
  14   3   0  152.70   18.21
 -15  -3   0  603.00   33.50
  15  -3   0  671.26   26.78
 -15  -3   0  656.11   35.87
 -15  -3   0  589.49   33.37
 -15  -3   0  606.99   34.16
 -15  -3   0  622.01   34.95
  15  -3   0  624.25   32.02
 -15  -3   0  674.75   39.76
 -15  -3   0  650.69   42.16
 -15  -3   0  616.07   34.82
  15  -3   0  629.83   38.20
  15  -3   0  590.94   36.80
 -15   3   0  595.02   37.60
  15   3   0  582.89   33.16
 -15   3   0  591.35   27.61
  15   3   0  579.30   37.21
 -15   3   0  588.44   35.56
 -15   3   0  570.30   33.03
 -15   3   0  570.67   34.89
  15   3   0  538.59   20.23
 -15   3   0  617.29   36.37
 -15   3   0  656.69   37.87
 -15   3   0  647.03   37.61
 -15   3   0  607.76   36.32
  16  -3   0  262.50   15.18
 -16  -3   0  263.18   25.94
  16  -3   0  245.05   23.83
 -16  -3   0  267.42   26.94
  16  -3   0  262.79   19.86
 -16  -3   0  245.45   21.71
 -16  -3   0  261.53   22.92
 -16  -3   0  239.78   22.11
  16  -3   0  262.11   25.26
 -16  -3   0  229.49   20.70
 -16  -3   0  285.41   23.24
 -16  -3   0  238.35   21.92
 -16   3   0  235.56   23.17
 -16   3   0  259.27   24.53
 -16   3   0  262.43   26.54
 -16   3   0  258.44   17.68
  16   3   0  216.05   23.68
 -16   3   0  264.84   24.19
 -16   3   0  238.62   23.75
  16   3   0  232.94   21.40
 -16   3   0  275.03   24.34
 -16   3   0  263.07   24.47
  17  -3   0  255.63   14.98
 -17  -3   0  240.91   22.71
 -17  -3   0  261.72   27.04
 -17  -3   0  248.68   22.46
 -17  -3   0  269.06   23.44
  17  -3   0  251.25   25.84
 -17  -3   0  252.04   22.08
 -17  -3   0  249.86   22.87
  17  -3   0  273.42   20.77
 -17  -3   0  254.43   23.24
  17  -3   0  262.58   25.51
 -17  -3   0  222.84   24.40
 -17   3   0  255.15   25.29
 -17   3   0  255.95   25.11
 -17   3   0  245.08   24.78
 -17   3   0  254.82   18.07
 -17   3   0  252.46   25.37
 -17   3   0  231.17   21.30
 -17   3   0  251.22   26.58
 -17   3   0  253.96   25.63
 -17   3   0  277.65   25.89
  17   3   0  238.09   22.23
  17   3   0  254.10   25.95
 -18  -3   0  310.21   31.15
 -18  -3   0  298.34   26.16
 -18  -3   0  323.93   27.38
 -18  -3   0  287.92   24.28
  18  -3   0  294.61   27.41
 -18  -3   0  298.38   25.96
  18  -3   0  347.76   30.99
 -18  -3   0  308.63   29.74
  18  -3   0  331.35   23.56
 -18  -3   0  294.41   26.49
 -18  -3   0  300.18   25.69
  18   3   0  301.30   25.90
 -18   3   0  308.71   24.90
 -18   3   0  312.71   28.75
 -18   3   0  323.00   29.06
 -18   3   0  327.92   29.33
 -18   3   0  312.61   29.18
 -18   3   0  307.07   28.07
  18   3   0  319.88   30.23
 -18   3   0  347.10   32.11
 -18   3   0  269.53   26.82
 -18   3   0  332.97   20.98
 -19  -3   0  227.11   23.72
 -19  -3   0  207.08   25.54
 -19  -3   0  234.62   24.39
 -19  -3   0  207.73   27.55
  19  -3   0  165.69   23.35
  19  -3   0  223.44   25.93
  19  -3   0  246.59   20.74
 -19  -3   0  196.41   22.60
 -19  -3   0  239.99   22.18
 -19  -3   0  191.67   22.27
 -19  -3   0  229.02   23.88
  19   3   0  184.02   21.29
 -19   3   0  197.84   24.40
  19   3   0  255.39   28.14
 -19   3   0  264.90   28.64
 -19   3   0  198.36   23.99
 -19   3   0  181.61   23.76
 -19   3   0  195.10   23.94
 -19   3   0  192.12   20.68
 -19   3   0  213.86   25.35
 -19   3   0  236.33   25.79
  20  -3   0  113.36   20.15
 -20  -3   0  125.59   19.70
 -20  -3   0  122.67   21.23
 -20  -3   0  112.05   16.27
 -20  -3   0   96.60   16.72
 -20  -3   0  120.77   21.74
 -20  -3   0  118.60   18.85
 -20  -3   0  111.10   18.25
 -20  -3   0  113.03   18.18
  20  -3   0  128.57   22.10
  20  -3   0  126.76   15.32
 -20   3   0  149.24   21.94
  20   3   0  134.63   21.67
 -20   3   0  157.93   19.15
 -20   3   0  172.11   23.75
 -20   3   0  176.21   23.46
 -20   3   0  151.41   23.60
 -20   3   0  175.16   23.77
  20   3   0  135.14   19.40
 -20   3   0  119.40   20.70
 -20   3   0  149.19   22.92
 -21  -3   0  122.31   18.68
 -21  -3   0  117.69   18.69
  21  -3   0  115.42   21.36
 -21  -3   0  118.35   19.16
  21  -3   0  131.85   22.22
 -21  -3   0  147.64   23.42
 -21  -3   0  107.87   18.37
 -21  -3   0  126.52   19.90
 -21  -3   0  126.38   19.82
 -21  -3   0  141.57   23.31
  21   3   0  137.54   20.37
 -21   3   0  133.36   22.05
 -21   3   0  143.51   17.76
  21   3   0  149.13   21.86
 -21   3   0  149.68   24.30
 -21   3   0  122.68   21.53
 -21   3   0  173.96   24.23
 -21   3   0  130.48   21.98
  21   3   0  188.43   25.30
 -21   3   0  176.44   24.50
 -21   3   0  167.09   23.72
  22  -3   0  108.11   20.90
 -22  -3   0  148.87   19.48
 -22  -3   0  119.81   20.93
 -22  -3   0  119.54   23.79
 -22  -3   0   94.31   18.18
 -22  -3   0  134.62   20.49
  22  -3   0  112.54   21.29
 -22  -3   0  138.42   23.63
 -22  -3   0   90.67   18.18
 -22  -3   0   96.71   18.81
 -22   3   0  108.16   20.58
 -22   3   0  144.83   19.08
 -22   3   0  132.88   22.14
  22   3   0  119.28   22.11
 -22   3   0  145.36   23.89
 -22   3   0  147.51   23.16
  22   3   0  126.72   20.14
  22   3   0  100.56   18.77
 -22   3   0  145.45   22.64
 -22   3   0  126.28   22.45
  23  -3   0  119.23   21.00
 -23  -3   0  116.44   21.24
  23  -3   0   70.85   19.33
 -23  -3   0   98.46   22.29
 -23  -3   0   70.97   17.61
 -23  -3   0  114.41   20.72
 -23  -3   0   81.52   21.27
 -23  -3   0   88.32   16.71
  23  -3   0  120.33   21.88
 -23  -3   0   77.44   18.53
 -23   3   0   89.56   20.69
 -23   3   0  122.03   22.64
  23   3   0   73.14   17.01
  23   3   0   91.66   20.16
 -23   3   0   69.30   19.00
 -23   3   0   90.00   20.43
 -23   3   0   83.64   20.18
 -23   3   0  100.02   21.34
  23   3   0   79.82   18.56
 -24  -3   0   19.10   14.18
 -24  -3   0   24.02   12.85
 -24  -3   0   67.58   18.71
  24  -3   0   51.64   19.55
  24  -3   0   47.08   18.27
 -24  -3   0   63.16   17.15
  24  -3   0    3.10   14.73
 -24  -3   0   42.15   16.14
 -24  -3   0   46.55   17.29
  24   3   0   22.90   13.22
 -24   3   0   56.25   18.60
  24   3   0   25.45   14.31
 -24   3   0   30.79   17.33
 -24   3   0  105.18   22.14
  24   3   0   35.07   15.43
 -24   3   0   41.64   17.28
 -24   3   0   18.10   15.38
 -24   3   0   44.73   17.99
  25  -3   0   55.46   18.47
 -25  -3   0   52.94   18.40
 -25  -3   0   54.49   14.49
 -25  -3   0   44.76   16.41
 -25  -3   0   34.91   16.22
 -25  -3   0   66.61   18.79
  25  -3   0   83.67   21.94
 -25  -3   0   74.92   20.53
  25  -3   0   45.09   17.05
 -25   3   0  147.27   26.28
 -25   3   0   58.35   19.58
 -25   3   0   58.18   19.12
  25   3   0   19.99   14.15
 -25   3   0   66.01   18.59
 -25   3   0   39.72   17.80
  25   3   0   70.99   20.51
 -25   3   0   59.82   20.09
  25   3   0   72.83   17.67
 -26  -3   0   72.35   20.27
 -26  -3   0   58.04   19.25
 -26  -3   0   42.74   17.80
 -26  -3   0   52.68   18.96
  26   3   0   86.65   20.49
  26   3   0   57.48   17.15
   0  -4   0  122.92    8.44
   0  -4   0  103.84    4.79
   0  -4   0  117.04   10.50
   0  -4   0   88.91    8.78
   0  -4   0  110.76    4.99
   0  -4   0  110.28   10.64
   0  -4   0  113.27    4.97
   0  -4   0  110.08    4.94
   0  -4   0  106.82    4.97
   0  -4   0  102.30    4.71
   0  -4   0   99.32    9.34
   0  -4   0  106.47    4.76
   0  -4   0  106.45    4.78
   0   4   0  103.99    4.82
   0   4   0  105.45    4.92
   0   4   0  100.21    8.54
   0   4   0  101.42    9.44
   0   4   0  108.70    8.60
   0   4   0  108.64   10.77
   0   4   0  108.58   10.66
   0   4   0  117.79   10.77
   0   4   0  102.75    4.83
   0   4   0   98.21    9.28
   0   4   0   83.23    8.02
   0   4   0  105.02    4.82
   0   4   0  111.39    9.67
   0   4   0  105.30    8.12
  -1  -4   0  204.24   14.32
  -1  -4   0  205.79   13.14
  -1  -4   0  210.13   11.69
   1  -4   0  216.98    9.29
   1  -4   0  223.13    9.11
   1  -4   0  208.65   13.69
   1  -4   0  210.22    9.14
   1  -4   0  226.63   13.94
   1  -4   0  217.69    9.15
  -1  -4   0  210.78   13.11
   1  -4   0  198.82    9.06
   1  -4   0  216.85    9.12
   1  -4   0  226.09   14.13
   1  -4   0  234.44   11.96
   1  -4   0  224.13   14.24
  -1  -4   0  207.08   13.91
   1  -4   0  213.26    9.16
   1   4   0  211.85   12.93
  -1   4   0  208.93    8.96
  -1   4   0  228.46   13.90
  -1   4   0  189.28   13.79
   1   4   0  213.09   14.91
   1   4   0  210.62   12.17
   1   4   0  218.68   12.90
  -1   4   0  220.35   15.02
  -1   4   0  215.90   12.67
  -1   4   0  210.41   12.50
  -1   4   0  193.57    8.95
  -1   4   0  221.48   11.55
  -1   4   0  206.20    9.10
  -1   4   0  202.36   14.74
  -1   4   0  241.19   15.23
   1   4   0  225.25   14.93
  -1   4   0  215.27   13.47
   1   4   0  223.98   15.46
   1   4   0  206.94   12.90
  -1   4   0  213.90   13.03
  -1   4   0  201.98    9.01
   1   4   0  228.79   14.10
   1   4   0  206.55   12.13
   1   4   0  203.30   13.32
  -1   4   0  205.92    9.15
   2  -4   0    8.28    3.54
  -2  -4   0   11.36    5.15
   2  -4   0    2.76    4.92
  -2  -4   0   15.37    5.12
   2  -4   0   10.99    3.00
   2  -4   0    8.58    2.86
   2  -4   0   12.99    2.92
   2  -4   0   10.37    5.13
   2  -4   0   19.13    4.22
   2  -4   0   10.01    3.14
   2  -4   0    8.68    3.97
  -2  -4   0    5.71    4.82
   2  -4   0   10.74    3.00
   2  -4   0    9.54    5.24
   2  -4   0   12.58    3.17
  -2  -4   0   14.60    4.11
  -2  -4   0   14.09    5.36
  -2   4   0    8.83    3.10
   2   4   0    5.69    3.05
  -2   4   0    3.72    3.58
   2   4   0    2.48    4.52
   2   4   0    4.53    3.71
   2   4   0    7.08    4.45
   2   4   0   11.83    5.10
  -2   4   0   12.79    5.32
   2   4   0    3.72    3.81
  -2   4   0    8.46    3.31
  -2   4   0   10.21    3.31
  -2   4   0    0.35    4.50
  -2   4   0   10.49    5.27
  -2   4   0    9.11    3.15
   2   4   0    6.26    3.81
  -2   4   0    3.35    3.83
   2   4   0    4.81    5.19
  -2   4   0   15.27    5.69
   2   4   0    7.52    3.54
  -2   4   0    1.78    3.69
  -2   4   0   11.42    3.59
  -2   4   0    9.60    3.39
  -2   4   0    8.10    4.30
   3  -4   0   19.60    4.21
   3  -4   0   12.52    3.56
  -3  -4   0   11.84    4.54
   3  -4   0   13.19    3.90
  -3  -4   0   12.99    5.71
   3  -4   0   13.32    4.28
   3  -4   0   14.58    3.75
   3  -4   0   16.33    5.65
  -3  -4   0    9.17    5.32
   3  -4   0   12.49    3.88
  -3  -4   0   16.28    5.35
   3  -4   0    7.14    4.80
   3  -4   0   12.43    3.43
  -3  -4   0   16.09    6.20
   3  -4   0   10.74    3.57
   3  -4   0   13.81    5.25
   3  -4   0   13.95    3.74
  -3  -4   0   13.30    5.19
  -3   4   0   11.13    3.88
  -3   4   0    8.03    3.85
   3   4   0   11.78    4.61
   3   4   0    7.91    3.51
  -3   4   0    9.77    3.92
   3   4   0    8.34    3.72
  -3   4   0    4.98    3.68
   3   4   0   13.05    3.72
   3   4   0    8.56    3.76
   3   4   0   15.72    4.10
  -3   4   0   13.03    5.16
  -3   4   0    4.60    4.49
  -3   4   0   16.28    4.91
   3   4   0   11.13    4.60
  -3   4   0   10.37    3.67
   3   4   0   16.86    5.76
  -3   4   0    6.86    4.05
  -3   4   0   11.29    4.50
   4  -4   0  244.32   15.58
   4  -4   0  226.82   13.09
   4  -4   0  226.65   12.89
   4  -4   0  244.21   13.57
   4  -4   0  240.13   13.35
  -4  -4   0  232.10    8.97
   4  -4   0  241.17   13.42
  -4  -4   0  244.33    9.09
  -4  -4   0  235.54   15.79
  -4  -4   0  241.19   14.29
  -4  -4   0  228.90    8.96
  -4  -4   0  227.55    8.74
  -4  -4   0  245.85   15.77
  -4  -4   0  223.99   15.09
   4  -4   0  247.46   15.78
   4  -4   0  230.79   13.02
  -4  -4   0  225.47   12.94
   4  -4   0  242.86   13.23
  -4  -4   0  245.21   16.39
   4  -4   0  238.24   13.00
   4  -4   0  250.25   15.12
   4  -4   0  247.28   14.14
  -4   4   0  248.37   13.69
   4   4   0  251.33   14.78
   4   4   0  225.52    8.87
   4   4   0  226.59    8.86
   4   4   0  228.55    8.69
  -4   4   0  241.31   14.58
   4   4   0  230.12    8.72
  -4   4   0  246.26   13.50
   4   4   0  226.58    8.77
   4   4   0  233.44    8.83
  -4   4   0  239.40   13.27
  -4   4   0  240.63   13.54
   4   4   0  252.95   16.73
  -4   4   0  262.38   14.16
   4   4   0  237.54   13.18
  -4   4   0  236.04   15.00
   4   4   0  247.37   16.13
   4   4   0  250.83   15.10
  -4   4   0  228.04   15.07
   4   4   0  233.92   11.58
  -4   4   0  211.96   12.86
   4   4   0  241.39    8.90
   4   4   0  225.80   11.16
  -4   4   0  216.93   14.37
  -5  -4   0    1.31    2.38
   5  -4   0    2.26    3.71
  -5  -4   0    2.69    2.30
   5  -4   0    2.50    4.08
   5  -4   0    8.23    5.54
   5  -4   0    4.66    3.98
   5  -4   0    3.25    3.95
  -5  -4   0    2.39    5.03
   5  -4   0    2.02    4.13
  -5  -4   0    1.07    3.29
  -5  -4   0    6.80    5.70
   5  -4   0   11.05    4.41
  -5  -4   0    2.70    2.44
   5  -4   0    4.89    4.42
  -5  -4   0    6.23    5.33
   5  -4   0    3.82    3.87
  -5  -4   0    4.95    5.32
   5  -4   0    3.65    4.60
   5  -4   0   -0.25    5.76
  -5  -4   0    2.72    2.36
  -5  -4   0    5.74    4.83
  -5  -4   0    1.97    2.25
   5  -4   0    1.77    3.84
   5   4   0    5.44    2.17
   5   4   0    7.28    2.55
  -5   4   0   11.66    5.32
   5   4   0    7.03    2.46
   5   4   0   11.50    6.09
  -5   4   0    6.31    4.28
  -5   4   0    6.78    3.82
  -5   4   0    9.75    4.98
   5   4   0    3.93    3.36
  -5   4   0    9.32    5.57
   5   4   0    9.20    2.53
  -5   4   0    6.19    4.42
   5   4   0   10.88    4.74
   5   4   0    5.38    2.99
   5   4   0    5.09    2.58
   5   4   0    9.13    2.44
  -5   4   0   16.24    5.60
   5   4   0    4.27    2.45
  -5   4   0   13.13    4.75
   5   4   0    8.51    4.90
   5   4   0    4.35    2.44
   6  -4   0  224.66   15.61
  -6  -4   0  243.64   17.16
  -6  -4   0  219.39   11.22
  -6  -4   0  210.61   10.92
   6  -4   0  210.42   13.60
  -6  -4   0  222.57   16.27
   6  -4   0  222.96   14.72
  -6  -4   0  217.99   11.19
   6  -4   0  230.16   16.24
  -6  -4   0  203.86   10.98
   6  -4   0  210.12   14.13
  -6  -4   0  217.34   15.74
   6  -4   0  207.39   15.41
  -6  -4   0  220.18   11.00
   6   4   0  206.38   10.89
   6   4   0  230.84   16.59
  -6   4   0  204.83   15.75
   6   4   0  226.50   11.22
   6   4   0  228.87   11.31
  -6   4   0  219.33   14.47
   6   4   0  215.46   10.88
   6   4   0  232.72   11.36
   6   4   0  210.53   10.77
   6   4   0  222.82   11.16
  -6   4   0  222.73   14.42
  -6   4   0  219.34   14.23
  -6   4   0  204.85   14.28
  -6   4   0  197.07   14.05
   6   4   0  220.52   11.03
   6   4   0  203.08    9.02
   6   4   0  219.86   12.03
  -6   4   0  210.07   14.50
  -7  -4   0   62.76    6.72
   7  -4   0   64.20    9.51
   7  -4   0   78.85    9.95
  -7  -4   0   62.98    6.59
  -7  -4   0   57.73    6.33
  -7  -4   0   52.32    9.66
  -7  -4   0   65.78    6.70
   7  -4   0   61.48    8.93
   7  -4   0   71.29   10.49
   7  -4   0   60.15    7.73
  -7  -4   0   57.05    6.66
  -7  -4   0   81.22   10.13
  -7  -4   0   64.21   10.07
   7   4   0   88.00    7.29
   7   4   0   97.59    7.89
   7   4   0   86.15    7.47
   7   4   0   81.26    7.37
   7   4   0   93.54    7.70
  -7   4   0   88.61    9.73
   7   4   0   79.74    7.15
   7   4   0   71.22   10.95
  -7   4   0   90.20    9.97
  -7   4   0   84.84    9.79
   7   4   0   79.84    7.26
   7   4   0   83.10    7.12
  -7   4   0   88.51   10.24
  -7   4   0  112.70   12.56
  -7   4   0   88.83    9.54
  -7   4   0   84.73    9.68
   7   4   0   81.29    6.03
  -8  -4   0   37.15    5.71
  -8  -4   0   60.09    9.88
  -8  -4   0   39.15    5.73
  -8  -4   0   44.70    4.11
   8  -4   0   47.67    7.55
  -8  -4   0   48.48    6.35
   8  -4   0   53.83    9.12
   8  -4   0   40.89    9.40
  -8  -4   0   41.49    6.07
  -8  -4   0   48.27    6.54
  -8  -4   0   46.07    8.76
   8   4   0   52.63    5.91
   8   4   0   52.71    6.81
  -8   4   0   54.03    8.64
  -8   4   0   53.28   10.16
   8   4   0   57.63    6.70
  -8   4   0   44.21    8.54
   8   4   0   58.50    9.87
   8   4   0   53.87    6.38
   8   4   0   44.76    4.29
   8   4   0   51.14    6.62
  -8   4   0   27.92    7.54
   8   4   0   53.91    6.68
  -8   4   0   64.18    9.48
  -8   4   0   66.33    9.58
  -8   4   0   60.06    8.79
   8   4   0   39.01    5.87
   8   4   0   53.71    6.59
   9  -4   0   67.29   11.40
  -9  -4   0   60.98   10.85
  -9  -4   0   56.01    7.71
  -9  -4   0   62.18    4.78
   9  -4   0   71.19   10.21
  -9  -4   0   56.50    7.71
  -9  -4   0   70.47   12.81
  -9  -4   0   62.67   10.09
   9  -4   0   61.12    9.91
  -9  -4   0   62.60    8.07
  -9  -4   0   54.63    7.48
  -9  -4   0   62.61    7.87
   9  -4   0   69.17    8.67
   9   4   0  101.09    9.29
  -9   4   0   96.15   11.49
   9   4   0   84.89    8.94
  -9   4   0   66.45   10.81
  -9   4   0   86.66   12.35
   9   4   0   92.89    8.88
   9   4   0   88.24    8.65
  -9   4   0  100.51   11.99
  -9   4   0   87.68   11.98
   9   4   0   81.77    8.64
   9   4   0   77.70    6.96
  -9   4   0   76.07   10.19
  -9   4   0   95.39   11.64
   9   4   0   77.17    8.26
   9   4   0   88.85    8.91
   9   4   0   90.06   12.04
  -9   4   0   84.34   10.09
   9   4   0   87.94    5.63
 -10  -4   0   94.72   10.43
  10  -4   0   87.38   11.70
 -10  -4   0   82.86    9.70
 -10  -4   0   87.13   12.73
 -10  -4   0   93.53   10.37
 -10  -4   0   98.24   12.32
  10  -4   0  112.22   13.32
  10  -4   0   99.72   13.43
  10  -4   0  104.86   10.29
 -10  -4   0   96.07    5.83
 -10  -4   0   82.30    9.76
 -10  -4   0  100.27   14.63
 -10  -4   0   95.61   10.48
 -10   4   0   97.09   12.10
 -10   4   0  103.92   12.47
  10   4   0   84.27    9.37
 -10   4   0   89.08   12.18
  10   4   0   91.29   12.72
 -10   4   0   94.95   12.58
 -10   4   0   97.36   12.59
 -10   4   0   98.99   13.12
  10   4   0   94.62    7.46
 -10   4   0  116.80   11.98
 -10   4   0   81.48   11.77
  11  -4   0   50.30   11.00
 -11  -4   0   58.03    4.57
  11  -4   0   54.45    7.85
 -11  -4   0   65.34   11.15
 -11  -4   0   50.58   10.74
  11  -4   0   65.61   10.70
 -11  -4   0   81.97   12.58
  11  -4   0   40.74    9.70
 -11  -4   0   61.86   13.48
 -11   4   0   40.97   10.00
 -11   4   0   21.16    8.19
 -11   4   0   43.74    9.77
 -11   4   0   61.46   11.52
 -11   4   0   38.68    9.89
 -11   4   0   43.57   10.64
 -11   4   0   51.59    9.68
  11   4   0   36.15    7.74
 -11   4   0   34.85    9.60
  11   4   0   38.74    5.19
  11   4   0   45.24   10.71
  12  -4   0   -0.56    4.53
 -12  -4   0   -1.88    6.90
  12  -4   0    6.69    6.06
 -12  -4   0    1.93    7.67
  12  -4   0    6.20    7.60
 -12  -4   0   10.78    8.36
  12  -4   0   -2.17    7.35
 -12  -4   0    0.37    8.88
 -12  -4   0    3.60    2.11
 -12   4   0    2.68    7.39
  12   4   0    6.58    8.05
  12   4   0    2.64    3.26
 -12   4   0    3.34    7.69
  12   4   0    2.19    2.59
 -12   4   0   -3.00    6.66
 -12   4   0    7.74    7.77
 -12   4   0    6.40    7.31
 -12   4   0    4.63    7.11
  12   4   0    0.34    5.44
 -12   4   0   -6.29    7.77
 -12   4   0   -1.84    6.06
  13  -4   0   50.25   11.13
  13  -4   0   56.55    7.90
 -13  -4   0   39.29   13.27
 -13  -4   0   51.05   10.03
 -13  -4   0   38.26    8.95
 -13  -4   0   73.22   13.35
 -13  -4   0   62.05   10.36
 -13  -4   0   53.50   12.42
 -13  -4   0   48.52    9.96
 -13  -4   0   57.64    4.78
  13  -4   0   54.56   10.50
 -13  -4   0   46.61    8.95
  13  -4   0   71.78   12.97
 -13  -4   0   55.98   11.16
 -13   4   0   29.47   10.19
 -13   4   0   34.92   10.17
 -13   4   0   47.30   11.18
 -13   4   0   37.57   10.37
  13   4   0   40.46    8.20
  13   4   0   31.24   10.39
 -13   4   0   28.97    8.32
 -13   4   0   23.33    8.96
 -13   4   0   34.22   10.91
 -13   4   0   19.35    7.63
 -14  -4   0   11.02    6.95
 -14  -4   0    0.98    5.64
  14  -4   0   15.00    5.45
  14  -4   0   12.28    9.20
 -14  -4   0   11.56    6.58
  14  -4   0    9.25    8.69
 -14  -4   0   23.72   10.01
 -14  -4   0   18.81    2.94
 -14  -4   0   14.11    8.02
 -14  -4   0    7.43    5.80
 -14  -4   0    9.64    6.56
 -14  -4   0   18.98    9.11
  14  -4   0   30.51    9.05
 -14  -4   0   11.62    9.10
 -14   4   0   27.71   10.39
 -14   4   0   23.52   10.49
 -14   4   0   15.45    7.69
 -14   4   0   26.35    9.42
 -14   4   0   14.15    8.09
  14   4   0   23.10    3.94
  14   4   0   16.21    6.96
 -14   4   0   34.03   10.96
 -14   4   0   41.83   10.62
 -14   4   0   15.12    7.76
  14   4   0   18.15    9.25
 -15  -4   0   96.08   17.65
  15  -4   0   51.82    8.08
 -15  -4   0   90.04   13.19
 -15  -4   0   77.57   12.26
  15  -4   0  105.44   14.18
 -15  -4   0   79.93   12.55
  15  -4   0   69.67   14.47
 -15  -4   0   80.77   12.74
  15  -4   0   73.11   13.77
 -15  -4   0  104.79   16.62
 -15  -4   0   78.53   15.84
 -15  -4   0   77.48   13.26
 -15  -4   0   68.62   11.93
 -15   4   0   39.56   11.76
 -15   4   0   71.24   13.75
 -15   4   0   34.42   10.47
 -15   4   0   70.63   14.04
  15   4   0   53.68    4.86
 -15   4   0   55.47   13.55
 -15   4   0   68.31   13.75
  15   4   0   55.65   10.99
  15   4   0   60.26   13.72
 -15   4   0   47.28   10.41
 -15   4   0   57.86   13.30
 -16  -4   0   10.22    8.68
  16  -4   0    3.10    8.63
  16  -4   0    2.13    3.30
 -16  -4   0   10.69    8.37
 -16  -4   0    3.51    8.14
 -16  -4   0   14.35    8.19
 -16  -4   0   18.51   10.36
  16  -4   0   -2.15    8.97
  16  -4   0    6.42    6.64
 -16  -4   0    0.92    7.09
 -16  -4   0    4.74    7.44
 -16  -4   0    1.69    6.93
 -16  -4   0    6.88    8.78
 -16   4   0    9.92    9.09
 -16   4   0   10.03   11.08
 -16   4   0   11.49   11.07
 -16   4   0   14.02   10.03
 -16   4   0   13.78    9.76
  16   4   0    7.78    9.95
 -16   4   0   16.48    6.27
  16   4   0   15.32    8.82
 -16   4   0    3.55    7.63
 -16   4   0   12.29    9.33
 -16   4   0    6.85    9.53
 -17  -4   0   50.31   11.83
 -17  -4   0   66.75   13.05
 -17  -4   0   52.10   12.56
 -17  -4   0   66.05   15.75
 -17  -4   0   34.02   10.41
 -17  -4   0   51.90   13.31
  17  -4   0   69.48   14.70
 -17  -4   0   54.77   15.11
 -17  -4   0   46.66   11.48
  17  -4   0   51.45   14.22
 -17  -4   0   57.08   12.68
  17  -4   0   57.46   11.05
 -17   4   0   33.12   12.42
 -17   4   0   30.03   11.76
 -17   4   0   31.25   12.28
 -17   4   0   54.95   14.02
  17   4   0   55.48   15.17
 -17   4   0   43.39    8.12
 -17   4   0   29.56    9.70
  17   4   0   26.22    9.84
 -17   4   0   36.62   12.51
 -17   4   0   55.80   13.93
 -17   4   0   42.66   12.54
 -18  -4   0   13.37   10.08
 -18  -4   0    8.92    9.96
 -18  -4   0   17.89    9.63
  18  -4   0   11.06   10.35
 -18  -4   0   -1.80    8.58
 -18  -4   0   10.88    9.54
  18  -4   0   23.03    9.67
  18  -4   0   13.63    9.54
 -18  -4   0    1.00   12.12
 -18  -4   0   17.32   12.36
 -18  -4   0   12.73    8.88
 -18  -4   0   -1.86    8.95
 -18   4   0   18.02   12.04
  18   4   0   13.41    9.75
  18   4   0   18.91   11.61
 -18   4   0    7.96   11.09
 -18   4   0   15.93   10.40
 -18   4   0    9.17    8.46
 -18   4   0    1.55    9.88
 -18   4   0   25.07   11.87
 -18   4   0   11.18    5.34
 -18   4   0   15.83   11.00
 -18   4   0   18.10   11.69
  19  -4   0   51.76   11.86
 -19  -4   0   31.39   11.15
 -19  -4   0   60.81   13.77
 -19  -4   0   56.38   13.88
  19  -4   0   67.86   17.37
 -19  -4   0   58.79   15.87
 -19  -4   0   57.43   15.77
 -19  -4   0   33.30   11.22
 -19  -4   0   57.14   13.58
 -19  -4   0   65.66   13.79
  19  -4   0   45.55   15.06
 -19  -4   0   69.59   17.50
 -19   4   0   46.37   14.30
  19   4   0   52.07   13.38
 -19   4   0   59.26   14.28
 -19   4   0   73.60   17.52
 -19   4   0   50.18   15.17
  19   4   0   34.79   13.73
 -19   4   0   74.66   16.66
 -19   4   0   46.49   16.43
 -19   4   0   67.57   16.11
  19   4   0   42.60   12.22
 -19   4   0   35.88   13.45
 -20  -4   0    7.49    9.72
 -20  -4   0    3.02    8.90
  20  -4   0    2.06   11.54
 -20  -4   0  -10.50    9.91
 -20  -4   0   -3.08   12.42
  20  -4   0   14.61    9.34
  20  -4   0  -18.64   14.22
 -20  -4   0    7.36    9.89
 -20  -4   0   -7.65   11.97
 -20  -4   0    8.67   12.16
 -20  -4   0   -1.10    8.22
 -20  -4   0    1.42   10.07
  20   4   0   -3.75   11.12
 -20   4   0    1.19   11.45
 -20   4   0  -16.65   13.74
  20   4   0  -15.41   11.68
 -20   4   0    8.06   10.22
 -20   4   0   -5.42   12.42
 -20   4   0   13.56   11.93
 -20   4   0    4.62   11.52
 -20   4   0  -10.34    9.78
 -20   4   0   15.74   13.38
  20   4   0   -0.16    9.04
 -21  -4   0   35.20   13.19
 -21  -4   0   39.46   12.15
 -21  -4   0   19.94   14.69
 -21  -4   0   21.94   10.52
 -21  -4   0   46.61   15.21
  21  -4   0   44.78   16.41
  21  -4   0   36.06   13.41
 -21  -4   0   24.40   10.50
 -21  -4   0   18.13   14.13
 -21  -4   0   38.87   13.19
 -21   4   0   32.37   15.80
 -21   4   0   32.99   15.35
  21   4   0   33.68   11.87
  21   4   0   27.65   12.82
 -21   4   0   30.32   15.02
 -21   4   0   37.44   15.71
  21   4   0   24.09   12.47
 -21   4   0   22.97   14.45
 -21   4   0   30.95   13.55
 -21   4   0   24.84   14.20
 -21   4   0   35.01   12.24
 -22  -4   0   29.06   14.34
  22  -4   0   29.05   13.47
 -22  -4   0   -0.34    9.95
  22  -4   0   39.06   17.39
 -22  -4   0   29.37   11.35
 -22  -4   0    6.92   13.60
 -22  -4   0   16.15   11.89
 -22  -4   0   24.81   12.08
 -22  -4   0    3.08   10.26
 -22  -4   0    6.81   10.14
 -22   4   0   22.12   14.46
 -22   4   0   30.16   15.33
  22   4   0    0.30   11.91
 -22   4   0    1.04   13.01
 -22   4   0   -4.05    8.81
 -22   4   0   11.08   11.96
 -22   4   0   10.17   13.31
 -22   4   0   27.44   13.78
 -22   4   0   30.03   14.35
  22   4   0   34.39   14.05
  22   4   0   11.53   11.40
 -23  -4   0   14.96   11.94
 -23  -4   0    5.88   12.84
 -23  -4   0   24.82   15.23
  23  -4   0   19.60   11.95
  23  -4   0   15.27   12.39
 -23  -4   0   41.04   16.92
 -23  -4   0   28.56   12.55
 -23  -4   0    6.18   11.03
 -23  -4   0   65.79   15.21
 -23  -4   0    9.70   10.68
  23  -4   0   23.46   13.90
 -23   4   0   22.61   11.91
 -23   4   0   -6.43   12.84
 -23   4   0   21.75   11.08
 -23   4   0   21.84   12.56
 -23   4   0   14.69   13.34
  23   4   0   52.69   18.70
  23   4   0   33.46   13.65
 -23   4   0  -10.08   13.19
  23   4   0   -1.49   11.79
 -23   4   0   25.58   14.58
 -24  -4   0  -10.94   13.09
 -24  -4   0   20.99   14.11
 -24  -4   0  -13.17   14.02
 -24  -4   0   36.27   15.58
 -24  -4   0    7.19   15.47
  24  -4   0    1.30   14.27
 -24  -4   0   34.70   16.91
 -24  -4   0    6.93   14.25
  24  -4   0   23.23   17.84
  24  -4   0   17.75   15.98
 -24   4   0   14.64   15.33
  24   4   0   -3.66   11.68
 -24   4   0    5.65   12.51
 -24   4   0   -0.81   12.03
 -24   4   0   22.30   16.09
 -24   4   0   22.27   16.16
  24   4   0    5.74   16.92
  24   4   0  -13.13   13.61
 -24   4   0   18.88   14.34
 -25  -4   0   11.58   14.97
 -25  -4   0    0.77   12.37
 -25  -4   0   32.95   16.25
 -25  -4   0   77.50   23.29
 -25  -4   0   12.10   11.81
 -25  -4   0    8.64   11.59
  25  -4   0    2.98   14.52
 -25   4   0   32.51   15.51
  25   4   0    8.42   11.70
  25   4   0   22.22   13.85
  25   4   0   14.31   12.72
 -26  -4   0   -2.61   11.65
 -26  -4   0   25.84   15.57
 -26  -4   0    0.14   12.86
 -26  -4   0    3.66   13.66
  26   4   0   18.41   13.89
  26   4   0   -4.06   17.07
   0  -5   0    1.92    1.30
   0  -5   0    0.44    1.45
   0  -5   0    1.71    1.34
   0  -5   0   -0.33    4.56
   0  -5   0    0.86    1.38
   0  -5   0    0.06    1.48
   0  -5   0    1.20    1.40
   0  -5   0    2.05    3.20
   0  -5   0   -0.75    4.86
   0  -5   0   -0.19    1.29
   0   5   0   -0.63    3.36
   0   5   0   -3.30    4.20
   0   5   0    0.17    3.10
   0   5   0   -0.37    1.54
   0   5   0    1.05    1.57
   0   5   0    1.67    1.54
   0   5   0    1.25    1.53
   0   5   0   -4.28    4.41
   1  -5   0 1283.89   36.24
   1  -5   0 1355.54   46.68
   1  -5   0 1286.37   37.14
   1  -5   0 1278.94   42.46
   1  -5   0 1431.50   47.54
   1  -5   0 1294.93   37.27
   1  -5   0 1323.32   37.34
  -1  -5   0 1321.92   46.18
   1  -5   0 1306.22   36.86
  -1  -5   0 1337.07   45.84
  -1  -5   0 1323.54   46.88
   1  -5   0 1333.85   37.36
  -1  -5   0 1384.15   42.57
   1  -5   0 1252.05   36.29
   1  -5   0 1385.25   47.71
   1  -5   0 1329.08   37.21
   1   5   0 1402.69   45.05
   1   5   0 1373.21   46.14
  -1   5   0 1333.31   45.09
  -1   5   0 1371.60   43.15
  -1   5   0 1353.29   38.61
  -1   5   0 1324.57   37.69
  -1   5   0 1357.96   38.59
   1   5   0 1391.07   45.81
  -1   5   0 1335.72   38.26
  -1   5   0 1385.29   46.60
   1   5   0 1358.65   44.99
  -1   5   0 1384.25   44.67
   2  -5   0  188.42   13.54
   2  -5   0  141.09   10.68
  -2  -5   0  162.36   12.64
  -2  -5   0  170.69   14.17
   2  -5   0  163.08    9.12
  -2  -5   0  167.91   11.39
   2  -5   0  168.43    9.38
  -2  -5   0  174.25   13.22
   2  -5   0  166.72    9.35
   2  -5   0  159.41    9.15
   2  -5   0  161.78   11.99
   2  -5   0  163.16    9.05
  -2  -5   0  127.71   13.12
   2  -5   0  169.46    9.28
   2  -5   0  162.40    9.21
   2  -5   0  175.95   14.35
   2   5   0  182.09   12.36
  -2   5   0  159.88    9.36
  -2   5   0  150.71    8.99
  -2   5   0  151.15    9.38
   2   5   0  170.72   11.98
  -2   5   0  165.14   12.50
  -2   5   0  157.17    9.30
   2   5   0  165.19   12.37
   2   5   0  156.21   11.24
  -2   5   0  161.76   10.41
  -2   5   0  158.35    9.26
  -2   5   0  161.12   12.07
  -2   5   0  169.99   12.98
   2   5   0  153.54   11.00
   3  -5   0 1953.12   58.68
  -3  -5   0 2046.75   69.91
   3  -5   0 2103.61   58.86
   3  -5   0 2120.03   66.50
   3  -5   0 2102.24   59.48
  -3  -5   0 1929.68   64.87
   3  -5   0 2210.00   63.05
  -3  -5   0 2022.43   62.58
   3  -5   0 2157.51   59.68
   3  -5   0 2138.22   58.55
  -3  -5   0 2061.61   64.96
  -3  -5   0 2076.56   68.24
   3  -5   0 2013.32   65.96
   3  -5   0 2056.07   66.54
   3  -5   0 2172.96   58.88
   3  -5   0 2022.33   63.79
   3  -5   0 2103.92   58.90
  -3   5   0 2054.26   59.00
  -3   5   0 2024.92   65.53
   3   5   0 2105.26   63.60
   3   5   0 2196.81   63.27
  -3   5   0 1976.03   58.36
  -3   5   0 1998.87   63.33
  -3   5   0 2020.19   58.24
  -3   5   0 1989.98   58.65
  -3   5   0 2049.62   58.99
   3   5   0 2023.83   64.43
   3   5   0 1997.86   59.27
  -3   5   0 1999.51   58.41
   3   5   0 1951.14   59.27
   4  -5   0  680.82   26.06
   4  -5   0  667.05   25.40
  -4  -5   0  617.40   30.28
   4  -5   0  670.61   25.56
  -4  -5   0  652.79   29.34
  -4  -5   0  645.69   29.65
  -4  -5   0  606.51   30.52
   4  -5   0  650.93   26.90
   4  -5   0  700.25   25.60
  -4  -5   0  610.32   26.90
   4  -5   0  705.15   26.43
   4  -5   0  682.95   25.16
   4  -5   0  601.52   25.04
   4  -5   0  630.16   29.12
   4  -5   0  686.96   30.92
  -4  -5   0  640.30   27.13
   4  -5   0  676.50   27.13
  -4   5   0  650.23   28.57
  -4   5   0  658.71   25.64
  -4   5   0  635.19   25.21
  -4   5   0  632.63   25.05
   4   5   0  614.40   24.10
  -4   5   0  640.29   24.92
   4   5   0  663.68   26.63
  -4   5   0  680.94   29.99
  -4   5   0  660.55   25.75
   4   5   0  616.98   24.10
   4   5   0  630.11   29.43
  -5  -5   0 1887.99   51.42
  -5  -5   0 1907.22   50.99
   5  -5   0 2119.94   61.20
   5  -5   0 2142.91   61.53
  -5  -5   0 1871.25   50.99
   5  -5   0 2071.32   66.27
   5  -5   0 2177.80   62.75
  -5  -5   0 1887.38   51.95
  -5  -5   0 1935.09   65.32
   5  -5   0 1980.52   61.92
  -5  -5   0 1990.51   62.63
  -5  -5   0 1893.30   60.96
   5  -5   0 2147.49   60.39
   5  -5   0 2153.76   60.39
   5  -5   0 1991.35   60.52
   5  -5   0 2094.74   58.88
   5  -5   0 2145.80   60.00
  -5  -5   0 1974.78   64.87
  -5  -5   0 1997.87   67.28
   5   5   0 1867.31   49.49
   5   5   0 1910.77   50.05
  -5   5   0 1943.88   58.62
   5   5   0 1897.85   49.70
   5   5   0 1832.67   54.67
   5   5   0 1885.07   50.70
  -5   5   0 1940.43   58.20
  -5   5   0 1961.63   59.12
   5   5   0 1863.72   49.89
   5   5   0 1956.82   51.65
   5   5   0 2012.97   64.72
  -5   5   0 1902.02   63.95
  -5   5   0 1920.56   58.26
  -5   5   0 1997.22   65.82
   5   5   0 2038.25   58.90
   5   5   0 1898.90   50.23
   5   5   0 1874.91   55.32
  -5   5   0 1974.90   59.37
  -6  -5   0   49.68    4.76
  -6  -5   0   56.41    9.29
   6  -5   0   50.42    7.25
   6  -5   0   49.81    7.64
  -6  -5   0   54.20    9.63
  -6  -5   0   44.74    4.47
  -6  -5   0   53.15    4.90
   6  -5   0   55.92    9.37
   6  -5   0   49.24    7.86
  -6  -5   0   63.40   10.22
  -6  -5   0   48.96    4.73
   6   5   0   55.66    9.89
   6   5   0   53.42    4.91
  -6   5   0   44.99    7.58
   6   5   0   46.58    6.67
  -6   5   0   41.25    8.56
   6   5   0   44.18    4.48
   6   5   0   42.81    4.42
  -6   5   0   47.82    7.36
   6   5   0   41.79    4.45
   6   5   0   38.99    4.69
   6   5   0   47.20    4.66
  -6   5   0   40.71    7.06
  -6   5   0   44.57    7.42
   6   5   0   41.52    5.44
   6   5   0   42.09    4.47
   6   5   0   48.33    4.70
  -6   5   0   47.94    8.15
  -6   5   0   43.53    7.55
  -7  -5   0 1569.06   46.43
  -7  -5   0 1559.79   56.62
  -7  -5   0 1577.53   45.59
  -7  -5   0 1574.93   46.49
   7  -5   0 1541.48   57.13
  -7  -5   0 1518.75   46.25
   7  -5   0 1630.10   56.54
  -7  -5   0 1563.00   46.25
   7  -5   0 1531.29   51.24
  -7  -5   0 1625.37   57.77
   7   5   0 1550.76   47.98
  -7   5   0 1484.48   51.40
  -7   5   0 1617.33   57.39
  -7   5   0 1561.21   51.99
  -7   5   0 1545.67   52.88
   7   5   0 1620.75   58.17
   7   5   0 1555.57   45.03
  -7   5   0 1556.61   53.02
   7   5   0 1557.10   45.42
   7   5   0 1489.55   44.46
   7   5   0 1498.44   44.85
   7   5   0 1523.25   45.15
  -7   5   0 1535.93   52.29
   7   5   0 1493.23   44.00
   7   5   0 1479.27   44.16
   7   5   0 1463.30   42.41
   7   5   0 1487.01   46.43
  -7   5   0 1538.93   52.87
  -8  -5   0  120.35    9.13
   8  -5   0  114.40   13.30
  -8  -5   0  104.36    8.54
  -8  -5   0  131.74   16.11
  -8  -5   0   98.81    8.20
  -8  -5   0  109.50   12.95
  -8  -5   0  108.90    8.88
   8  -5   0  109.38   11.15
   8  -5   0  104.89   13.42
  -8  -5   0  101.14   12.85
  -8  -5   0  102.66    8.67
   8   5   0  108.72    8.56
   8   5   0  134.41   14.34
  -8   5   0  117.93   12.55
  -8   5   0  108.49   11.88
  -8   5   0  114.68   12.31
   8   5   0  122.99    9.08
   8   5   0  121.23    8.09
   8   5   0  112.67    8.98
   8   5   0  121.04    9.17
   8   5   0  118.05    9.05
   8   5   0  112.29    5.91
   8   5   0  104.02    8.56
  -8   5   0  120.62   12.21
  -8   5   0  122.39   14.24
  -8   5   0  152.18   13.86
  -8   5   0  100.16   11.00
   8   5   0  126.32    9.15
   8   5   0  114.15    9.58
   9  -5   0 1042.26   45.16
  -9  -5   0 1027.42   47.13
  -9  -5   0 1046.59   46.03
  -9  -5   0  936.23   43.10
   9  -5   0 1002.97   41.74
  -9  -5   0 1017.34   35.76
  -9  -5   0 1037.87   36.36
  -9  -5   0 1008.75   43.93
  -9  -5   0  947.38   34.62
   9  -5   0  935.35   38.95
  -9  -5   0  983.95   35.61
   9  -5   0  993.28   42.70
  -9  -5   0  980.60   35.24
  -9   5   0 1008.00   41.17
   9   5   0 1028.98   35.12
  -9   5   0  984.61   41.64
   9   5   0 1019.03   36.10
   9   5   0 1007.72   34.57
   9   5   0 1008.63   36.13
  -9   5   0 1011.25   41.80
  -9   5   0  975.79   41.02
   9   5   0 1045.99   35.44
  -9   5   0  948.85   40.00
   9   5   0  947.05   29.60
  -9   5   0 1045.34   42.52
   9   5   0 1023.96   44.71
   9   5   0  982.30   35.15
   9   5   0  980.66   35.07
  -9   5   0 1039.06   45.09
   9   5   0  989.43   35.73
  10  -5   0   42.72    9.07
 -10  -5   0   36.13    9.49
 -10  -5   0   39.90    6.93
 -10  -5   0   48.10    7.07
 -10  -5   0   44.87   10.28
  10  -5   0   42.96   10.04
 -10  -5   0   37.81    7.05
 -10  -5   0   52.09   12.35
 -10  -5   0   48.68   10.88
 -10  -5   0   48.42    7.38
 -10  -5   0   46.25    7.61
  10  -5   0   47.33   10.14
 -10   5   0   61.08   10.14
 -10   5   0   39.33    8.64
  10   5   0   50.85    4.52
  10   5   0   45.37   10.37
 -10   5   0   45.75    9.77
  10   5   0   51.31    7.46
 -10   5   0   48.25    9.75
 -10   5   0   47.85    8.60
  10   5   0   40.54    5.94
 -10   5   0   48.72   10.99
 -10   5   0   55.61   10.18
 -10   5   0   38.00    9.56
 -11  -5   0  277.37   17.37
 -11  -5   0  381.82   25.21
 -11  -5   0  383.36   28.71
  11  -5   0  352.29   23.97
 -11  -5   0  287.44   18.09
  11  -5   0  351.90   25.01
 -11  -5   0  334.64   24.87
 -11  -5   0  373.65   26.26
  11  -5   0  326.59   23.01
  11   5   0  373.10   17.25
 -11   5   0  389.74   25.62
 -11   5   0  365.81   22.93
 -11   5   0  389.11   25.07
  11   5   0  329.42   25.66
 -11   5   0  367.18   26.89
 -11   5   0  393.65   25.93
  11   5   0  393.19   21.13
 -11   5   0  343.68   24.07
 -11   5   0  376.03   25.02
 -11   5   0  336.42   24.02
  12  -5   0  317.24   24.08
  12  -5   0  319.03   23.35
 -12  -5   0  285.03   26.49
 -12  -5   0  321.82   26.02
 -12  -5   0  303.42   23.34
 -12  -5   0  305.84   24.81
  12  -5   0  295.33   24.83
 -12   5   0  313.38   23.87
  12   5   0  329.91   15.89
 -12   5   0  356.30   25.27
 -12   5   0  345.48   25.41
 -12   5   0  371.61   27.81
 -12   5   0  365.61   24.88
  12   5   0  330.69   25.63
 -12   5   0  367.62   25.82
  12   5   0  317.00   20.04
 -12   5   0  305.83   23.56
 -12   5   0  325.76   22.49
 -13  -5   0  355.09   22.68
 -13  -5   0  390.36   30.95
 -13  -5   0  348.80   22.11
 -13  -5   0  336.45   21.99
  13  -5   0  353.38   25.22
  13  -5   0  335.68   25.99
  13  -5   0  355.90   27.38
 -13  -5   0  349.79   27.70
 -13  -5   0  362.66   28.10
 -13  -5   0  352.02   22.09
 -13  -5   0  358.68   22.77
 -13  -5   0  359.16   26.34
 -13   5   0  334.16   25.64
 -13   5   0  339.86   26.16
  13   5   0  335.36   27.17
 -13   5   0  360.29   26.70
  13   5   0  353.40   21.80
 -13   5   0  321.81   24.95
 -13   5   0  362.92   23.95
 -13   5   0  344.96   27.63
 -13   5   0  358.14   27.26
 -13   5   0  349.87   26.34
  13   5   0  350.36   17.22
 -14  -5   0  210.99   18.10
  14  -5   0  248.69   21.72
 -14  -5   0  259.31   19.50
 -14  -5   0  226.73   18.55
 -14  -5   0  245.12   19.11
 -14  -5   0  265.03   24.98
 -14  -5   0  268.44   27.12
 -14  -5   0  228.76   18.85
 -14  -5   0  249.12   22.17
  14  -5   0  259.03   23.50
  14  -5   0  206.99   23.01
 -14  -5   0  214.01   22.73
 -14   5   0  247.11   22.74
  14   5   0  218.03   12.46
 -14   5   0  231.31   22.04
 -14   5   0  224.48   21.70
 -14   5   0  256.78   23.30
 -14   5   0  250.63   24.69
  14   5   0  252.03   24.41
 -14   5   0  250.92   22.88
 -14   5   0  274.53   24.49
 -14   5   0  268.69   21.20
  14   5   0  216.95   18.01
  15  -5   0  315.56   24.59
 -15  -5   0  326.50   28.57
 -15  -5   0  294.84   22.26
 -15  -5   0  290.83   22.02
  15  -5   0  313.80   28.29
  15  -5   0  289.82   26.01
 -15  -5   0  293.93   24.60
 -15  -5   0  328.76   28.38
 -15  -5   0  268.02   21.32
 -15  -5   0  301.06   22.17
 -15  -5   0  320.14   23.35
 -15  -5   0  332.84   30.89
  15   5   0  271.65   26.33
  15   5   0  282.78   21.32
 -15   5   0  326.44   24.12
 -15   5   0  313.69   26.64
 -15   5   0  285.45   27.83
 -15   5   0  324.97   26.73
 -15   5   0  293.88   25.81
 -15   5   0  315.05   26.67
 -15   5   0  283.03   26.24
 -15   5   0  260.38   24.57
  16  -5   0   77.22   16.18
 -16  -5   0   76.49   16.14
 -16  -5   0   63.61   16.80
 -16  -5   0   80.82   12.89
 -16  -5   0   63.21   11.78
 -16  -5   0   68.28   11.99
 -16  -5   0   63.42   13.23
 -16  -5   0   66.01   16.05
  16  -5   0   79.38   14.67
 -16  -5   0   74.46   12.54
  16  -5   0   57.42   14.41
 -16  -5   0   88.67   12.86
  16   5   0   81.86   12.92
 -16   5   0   71.17   15.39
 -16   5   0   72.34   12.56
  16   5   0   65.26   12.09
 -16   5   0   67.38   14.55
 -16   5   0   59.16   14.88
 -16   5   0   72.85   15.24
  16   5   0   54.00   14.33
 -16   5   0   79.20   15.84
 -16   5   0   71.80   15.42
 -16   5   0   58.75   14.12
  17  -5   0  692.38   38.57
 -17  -5   0  678.93   47.33
 -17  -5   0  611.57   42.86
  17  -5   0  637.50   43.54
  17  -5   0  665.20   41.81
 -17  -5   0  722.16   38.14
 -17  -5   0  677.68   37.90
 -17  -5   0  636.69   43.62
 -17  -5   0  645.07   36.42
 -17  -5   0  655.05   36.50
 -17  -5   0  639.15   35.66
 -17  -5   0  642.22   39.45
 -17   5   0  644.95   41.53
 -17   5   0  605.37   38.56
 -17   5   0  613.26   40.63
 -17   5   0  644.57   42.09
 -17   5   0  687.54   42.73
 -17   5   0  618.66   41.68
  17   5   0  647.66   43.28
 -17   5   0  632.44   43.82
  17   5   0  611.68   35.29
  17   5   0  617.82   35.39
 -17   5   0  609.23   40.78
 -17   5   0  623.80   37.02
 -18  -5   0   67.26   14.62
  18  -5   0   85.84   17.64
 -18  -5   0   75.51   13.89
 -18  -5   0   65.83   13.27
  18  -5   0   74.95   17.14
 -18  -5   0   77.76   13.58
  18  -5   0   81.85   14.50
 -18  -5   0   58.93   16.24
 -18  -5   0   89.83   14.81
 -18  -5   0   85.68   14.81
 -18  -5   0   77.11   18.94
 -18  -5   0   87.73   18.05
 -18   5   0   75.34   17.09
 -18   5   0   64.49   15.50
 -18   5   0   88.82   16.64
  18   5   0   84.07   14.36
 -18   5   0   73.99   16.72
 -18   5   0   61.71   16.50
  18   5   0   56.64   12.71
 -18   5   0   90.65   17.82
  18   5   0   84.39   17.99
 -18   5   0   77.51   16.84
 -18   5   0   71.68   13.75
 -18   5   0   84.57   17.36
 -19  -5   0  150.19   18.93
 -19  -5   0  163.81   23.71
 -19  -5   0  164.30   19.77
  19  -5   0  158.54   23.68
 -19  -5   0  208.32   23.22
 -19  -5   0  142.46   22.99
 -19  -5   0  180.47   20.35
  19  -5   0  143.76   18.13
 -19  -5   0  175.38   26.51
 -19  -5   0  180.02   20.64
  19  -5   0  186.31   24.61
  19   5   0  168.22   23.58
 -19   5   0  140.63   21.63
 -19   5   0  137.21   21.96
 -19   5   0  139.59   21.62
 -19   5   0  158.73   23.39
 -19   5   0  165.06   23.18
  19   5   0  177.94   19.99
 -19   5   0  133.46   22.82
 -19   5   0  132.14   20.45
  19   5   0  154.01   18.97
 -19   5   0  133.36   21.49
 -20  -5   0   55.45   13.44
 -20  -5   0   64.13   14.29
 -20  -5   0   49.01   12.78
 -20  -5   0   28.32   13.08
 -20  -5   0   70.55   18.36
 -20  -5   0   38.45   11.67
  20  -5   0   66.50   17.40
  20  -5   0   46.14   11.95
 -20  -5   0   70.27   19.22
 -20  -5   0   44.37   12.84
  20  -5   0   54.83   17.61
 -20   5   0   43.99   16.70
 -20   5   0   24.14   13.92
 -20   5   0   63.55   15.35
  20   5   0   86.17   15.70
  20   5   0   58.38   16.23
 -20   5   0   69.93   17.57
 -20   5   0   66.62   16.80
 -20   5   0   60.38   18.02
 -20   5   0   76.40   18.74
 -20   5   0   26.78   13.32
  20   5   0   84.49   16.16
 -21  -5   0  157.08   23.98
 -21  -5   0  131.26   19.24
 -21  -5   0  143.60   20.65
 -21  -5   0  185.00   22.34
 -21  -5   0  163.84   21.24
 -21  -5   0  150.41   24.98
  21  -5   0  148.36   18.94
  21  -5   0  160.27   24.18
 -21  -5   0   98.32   22.54
 -21  -5   0  145.29   20.10
  21  -5   0  158.31   25.14
 -21   5   0  156.99   24.14
 -21   5   0  137.88   23.82
 -21   5   0  195.03   24.11
 -21   5   0  189.12   25.96
 -21   5   0  221.64   28.46
  21   5   0  158.62   21.02
 -21   5   0  168.95   25.48
  21   5   0  138.51   24.16
  21   5   0  181.62   21.98
 -21   5   0  161.66   24.87
 -21   5   0  165.37   26.00
 -22  -5   0   59.74   16.09
 -22  -5   0   62.87   14.76
 -22  -5   0   41.74   17.62
 -22  -5   0   32.50   16.68
  22  -5   0   48.58   18.16
 -22  -5   0   15.24   15.15
 -22  -5   0   48.92   15.54
 -22  -5   0   46.45   13.15
  22  -5   0   62.23   19.23
 -22  -5   0   37.07   12.94
  22  -5   0   84.02   20.23
 -22   5   0   38.75   16.37
  22   5   0   49.71   12.83
  22   5   0   69.80   19.51
 -22   5   0   88.64   17.47
 -22   5   0   87.46   20.77
  22   5   0   67.06   14.89
 -22   5   0   55.56   18.31
 -22   5   0   78.92   19.15
 -22   5   0   80.62   19.99
 -22   5   0   62.37   18.95
 -22   5   0   58.08   17.37
  23  -5   0   60.12   18.98
  23  -5   0   72.27   21.10
 -23  -5   0   54.96   15.49
 -23  -5   0   85.88   21.57
 -23  -5   0   38.22   14.00
 -23  -5   0   81.00   18.00
 -23  -5   0   76.07   17.56
 -23  -5   0   64.86   21.06
  23  -5   0   57.37   18.98
 -23  -5   0   53.83   18.39
 -23  -5   0   60.91   16.16
 -23   5   0   60.34   18.65
  23   5   0   65.01   17.25
 -23   5   0   40.99   17.60
  23   5   0   93.58   21.33
 -23   5   0   78.95   19.93
 -23   5   0   88.63   17.13
 -23   5   0   51.55   19.21
 -23   5   0   35.19   15.90
 -23   5   0   83.72   19.31
  23   5   0   67.91   16.11
 -23   5   0   66.60   19.21
 -24  -5   0   91.97   19.13
 -24  -5   0  107.07   23.72
  24  -5   0   69.63   18.99
  24  -5   0   57.03   18.68
 -24  -5   0   79.58   18.28
 -24  -5   0   84.73   18.60
 -24  -5   0   84.02   18.11
 -24  -5   0  118.61   25.44
 -24  -5   0   84.35   17.43
  24  -5   0   90.92   22.63
 -24   5   0   91.58   20.98
 -24   5   0   87.64   21.15
 -24   5   0  107.90   21.92
  24   5   0   98.68   18.83
 -24   5   0   77.68   19.61
  24   5   0  115.70   21.03
  24   5   0  118.93   25.05
 -24   5   0   92.70   21.87
  25  -5   0   65.45   19.38
 -25   5   0   89.79   21.08
   0  -6   0  760.75   21.48
   0  -6   0  792.81   34.45
   0  -6   0  760.78   21.33
   0  -6   0  791.68   21.80
   0  -6   0  764.49   21.22
   0  -6   0  798.69   34.45
   0  -6   0  789.89   21.76
   0  -6   0  758.06   29.03
   0  -6   0  756.28   21.57
   0  -6   0  753.57   21.17
   0  -6   0  770.35   21.39
   0   6   0  724.34   21.09
   0   6   0  740.08   31.69
   0   6   0  806.89   30.35
   0   6   0  721.05   20.70
   0   6   0  718.38   21.06
   0   6   0  763.05   30.62
   0   6   0  745.37   31.23
   1  -6   0    3.91    2.23
   1  -6   0    3.65    2.06
   1  -6   0    2.39    1.92
   1  -6   0    1.71    3.61
   1  -6   0   -1.44    5.19
   1  -6   0    5.48    2.25
  -1  -6   0    1.97    3.56
  -1  -6   0    1.96    5.33
  -1  -6   0    1.97    4.97
   1  -6   0    4.16    2.12
   1  -6   0    1.57    1.68
  -1  -6   0    8.38    6.10
   1  -6   0    5.68    2.31
   1   6   0    4.56    4.67
   1   6   0    5.35    4.65
  -1   6   0    5.71    5.12
   1   6   0    3.44    3.63
  -1   6   0   -0.43    3.24
   1   6   0    7.35    5.07
   1   6   0    1.18    3.03
  -1   6   0    1.90    2.26
  -1   6   0    2.54    2.23
   1   6   0    2.03    3.79
  -1   6   0    5.21    2.57
  -1   6   0    3.00    3.13
  -1   6   0    4.58    4.36
  -1   6   0    3.15    2.15
  -2  -6   0  291.18   16.57
   2  -6   0  259.58   15.34
   2  -6   0  314.58   20.54
   2  -6   0  282.34   13.06
   2  -6   0  276.76   12.74
   2  -6   0  263.59   12.89
   2  -6   0  282.62   13.07
   2  -6   0  271.09   12.69
   2  -6   0  270.51   12.61
   2  -6   0  276.98   13.00
  -2  -6   0  308.40   19.12
  -2  -6   0  282.15   18.58
  -2  -6   0  265.55   19.10
   2  -6   0  289.65   13.17
  -2   6   0  295.54   18.52
  -2   6   0  289.23   13.57
  -2   6   0  308.95   17.74
   2   6   0  285.11   17.78
  -2   6   0  276.79   13.05
   2   6   0  289.56   17.22
  -2   6   0  292.35   13.58
   2   6   0  277.60   16.83
   2   6   0  268.34   17.89
  -2   6   0  296.90   15.87
   2   6   0  301.99   17.74
  -2   6   0  279.58   13.24
  -2   6   0  296.16   18.15
   3  -6   0  103.74   10.00
   3  -6   0  133.82    9.38
   3  -6   0  121.37    8.88
   3  -6   0  120.92    8.88
  -3  -6   0  100.93   10.03
   3  -6   0  116.13    8.96
   3  -6   0  113.43   12.83
  -3  -6   0  103.35   11.65
   3  -6   0  110.38    8.55
  -3  -6   0  120.65   13.57
   3  -6   0  120.48    8.99
  -3  -6   0  107.94   11.53
   3  -6   0  120.13    8.72
  -3   6   0  115.45    9.01
  -3   6   0  129.91    9.98
  -3   6   0  108.25    8.86
   3   6   0   94.06    9.50
  -3   6   0  122.34    9.12
  -3   6   0  110.42   11.22
   3   6   0  104.29   10.01
  -3   6   0  107.50   11.00
   3   6   0   94.83   10.71
  -3   6   0  101.08   11.37
  -3   6   0  122.04    9.21
   3   6   0  117.17   12.66
  -3   6   0  107.37    8.74
   4  -6   0 1420.68   50.41
   4  -6   0 1499.88   46.74
   4  -6   0 1396.34   46.24
  -4  -6   0 1547.99   52.99
  -4  -6   0 1392.77   52.65
   4  -6   0 1523.10   46.40
   4  -6   0 1399.98   53.06
   4  -6   0 1568.24   47.36
   4  -6   0 1532.64   47.66
   4  -6   0 1517.69   47.36
   4  -6   0 1522.06   47.46
  -4  -6   0 1462.00   56.44
  -4  -6   0 1421.27   53.92
   4  -6   0 1453.02   55.17
  -4  -6   0 1400.28   49.58
  -4   6   0 1418.88   46.10
  -4   6   0 1404.12   45.70
   4   6   0 1521.58   54.36
   4   6   0 1391.33   46.67
  -4   6   0 1463.42   52.51
  -4   6   0 1458.49   46.30
  -4   6   0 1416.71   45.17
  -4   6   0 1420.58   52.26
  -4   6   0 1431.06   46.18
   4   6   0 1402.82   46.73
  -5  -6   0    8.45    6.06
  -5  -6   0    1.40    4.76
  -5  -6   0    6.02    5.74
   5  -6   0    7.68    6.96
  -5  -6   0    0.13    6.18
   5  -6   0    1.52    4.04
  -5  -6   0   -1.35    5.22
   5  -6   0    2.01    3.71
  -5  -6   0    4.05    5.70
   5  -6   0    2.88    5.22
  -5   6   0    1.36    4.18
   5   6   0    3.46    3.15
  -5   6   0    0.29    4.17
  -5   6   0    6.08    4.95
  -5   6   0    4.49    4.20
  -5   6   0    0.72    4.35
  -5   6   0   -6.41    4.44
  -5   6   0    7.49    6.59
   5   6   0    1.70    5.01
   5   6   0    3.53    3.68
   6  -6   0  830.94   34.12
  -6  -6   0  885.97   39.71
  -6  -6   0  832.12   23.76
  -6  -6   0  875.51   40.50
   6  -6   0  854.61   36.78
  -6  -6   0  812.72   23.91
  -6  -6   0  842.28   23.96
  -6  -6   0  804.62   33.06
  -6  -6   0  831.64   37.24
   6  -6   0  843.64   38.47
  -6  -6   0  858.63   38.40
   6  -6   0  790.10   33.01
  -6  -6   0  804.45   23.34
  -6  -6   0  837.82   23.95
   6   6   0  785.74   22.89
   6   6   0  815.39   29.95
   6   6   0  798.54   23.33
   6   6   0  798.43   28.56
   6   6   0  787.83   22.99
  -6   6   0  834.69   33.47
   6   6   0  803.73   22.82
  -6   6   0  775.21   32.42
  -6   6   0  802.86   33.20
   6   6   0  821.69   37.89
  -6   6   0  841.13   33.71
  -6   6   0  806.00   32.97
   6   6   0  789.19   23.07
  -6   6   0  815.99   35.90
  -6   6   0  805.35   37.04
   6   6   0  798.82   22.85
  -7  -6   0    6.28    2.42
  -7  -6   0   10.02    2.69
   7  -6   0    7.25    8.45
   7  -6   0    9.87    6.69
  -7  -6   0    4.18    5.62
   7  -6   0    6.70    5.88
  -7  -6   0   13.56    7.98
  -7  -6   0    9.99    2.99
   7  -6   0    5.02    5.28
  -7  -6   0    6.05    6.67
  -7  -6   0    5.36    2.38
  -7  -6   0   19.91    8.53
   7   6   0   17.32    7.86
  -7   6   0   25.44    6.61
   7   6   0   15.35    3.28
  -7   6   0    8.37    5.83
  -7   6   0   19.59    7.65
   7   6   0   16.40    3.10
  -7   6   0   14.39    6.82
   7   6   0   11.48    2.84
   7   6   0   12.52    3.81
   7   6   0   13.53    2.96
  -7   6   0   16.51    7.26
   7   6   0   11.56    3.03
  -7   6   0   19.29    7.21
   7   6   0   11.50    2.64
   7   6   0   21.18    4.56
   7   6   0   14.64    3.03
  -7   6   0   14.99    5.46
   8  -6   0  480.92   28.53
  -8  -6   0  467.72   30.69
  -8  -6   0  437.90   18.31
  -8  -6   0  434.52   27.40
   8  -6   0  432.18   24.93
  -8  -6   0  455.37   28.42
   8  -6   0  419.49   23.81
  -8  -6   0  453.22   28.66
  -8  -6   0  432.60   17.71
  -8  -6   0  451.33   18.29
  -8  -6   0  440.94   17.98
   8  -6   0  425.59   24.48
  -8   6   0  441.13   25.05
   8   6   0  423.74   17.60
   8   6   0  425.54   17.73
   8   6   0  431.89   17.95
  -8   6   0  457.46   24.94
   8   6   0  433.55   18.18
   8   6   0  423.44   19.28
  -8   6   0  457.37   25.40
   8   6   0  455.76   28.14
  -8   6   0  446.54   25.01
   8   6   0  408.97   16.35
   8   6   0  435.32   18.12
   8   6   0  442.99   17.77
  -8   6   0  465.13   28.13
  -8   6   0  447.87   24.96
   8   6   0  446.18   17.99
  -8   6   0  447.18   25.08
   9  -6   0   43.44    8.39
  -9  -6   0   34.10    5.53
   9  -6   0   24.68    9.00
  -9  -6   0   37.53    5.44
   9  -6   0   28.25    7.20
  -9  -6   0   29.44    8.78
  -9  -6   0   40.74    5.82
  -9  -6   0   33.27   10.46
   9  -6   0   46.65   10.00
  -9  -6   0   30.18    4.98
   9  -6   0   48.67    9.13
  -9  -6   0   42.49   11.71
  -9  -6   0   38.88   10.17
   9   6   0   34.13    5.26
   9   6   0   42.31    5.85
   9   6   0   34.94    5.27
  -9   6   0   32.11    8.20
  -9   6   0   40.36    9.01
   9   6   0   32.93    5.14
   9   6   0   34.13    4.97
   9   6   0   30.33    3.12
  -9   6   0   59.88   10.31
   9   6   0   45.04   10.90
   9   6   0   26.88    4.93
  -9   6   0   54.58   10.21
   9   6   0   37.34    5.75
  -9   6   0   56.16   11.32
   9   6   0   27.09    4.74
  -9   6   0   38.27    8.61
  -9   6   0   42.53    9.24
 -10  -6   0  206.62   13.16
  10  -6   0  188.44   19.45
 -10  -6   0  192.98   13.29
  10  -6   0  183.28   16.03
 -10  -6   0  217.00   20.27
 -10  -6   0  176.72   18.06
  10  -6   0  215.97   18.56
 -10  -6   0  199.95   13.47
 -10  -6   0  222.20   22.84
 -10  -6   0  203.62   13.43
  10  -6   0  166.48   17.75
 -10  -6   0  191.40   19.03
  10  -6   0  192.13   16.27
  10   6   0  200.95   13.10
  10   6   0  183.66   12.71
  10   6   0  181.05   12.66
  10   6   0  185.96   12.68
  10   6   0  191.82   13.03
 -10   6   0  209.65   19.68
  10   6   0  196.82   13.23
 -10   6   0  176.14   17.22
  10   6   0  188.23   19.14
  10   6   0  190.38   12.81
  10   6   0  200.66    9.98
  10   6   0  190.00   13.40
 -10   6   0  183.55   17.43
 -10   6   0  195.56   18.06
 -10   6   0  196.52   17.91
 -10   6   0  178.63   17.07
 -10   6   0  198.72   16.82
 -11  -6   0   26.66    5.70
 -11  -6   0   27.38   10.21
 -11  -6   0   20.86   10.70
  11  -6   0   12.98    7.31
  11  -6   0   14.44    7.16
 -11  -6   0    9.92    8.34
  11  -6   0    8.99    7.41
 -11  -6   0   16.32    4.81
 -11  -6   0   25.69    9.98
 -11  -6   0   20.81    5.92
  11  -6   0   18.19    7.48
 -11  -6   0    7.30    4.44
  11  -6   0   13.54    8.47
 -11   6   0   24.91    8.77
 -11   6   0   34.48    8.26
  11   6   0   27.78    3.21
 -11   6   0   24.11    9.03
 -11   6   0   22.89    9.66
  11   6   0   30.21   10.56
 -11   6   0   23.13    8.00
 -11   6   0   17.94    8.02
 -11   6   0   17.20    7.66
  11   6   0   15.56    5.27
 -11   6   0   10.63    7.43
  11   6   0   22.92    6.16
  12  -6   0  207.65   18.18
 -12  -6   0  180.59   20.14
  12  -6   0  182.63   19.08
  12  -6   0  190.02   19.40
 -12  -6   0  187.97   20.45
 -12  -6   0  168.21   21.22
  12  -6   0  174.72   20.01
  12  -6   0  200.33   16.85
 -12  -6   0  195.69   19.92
 -12   6   0  187.47   19.73
 -12   6   0  164.68   18.10
  12   6   0  186.25   20.02
  12   6   0  176.11   14.22
 -12   6   0  207.67   21.32
 -12   6   0  194.95   19.61
 -12   6   0  173.05   18.26
  12   6   0  189.06   14.78
 -12   6   0  177.94   16.68
 -12   6   0  167.16   18.60
 -12   6   0  185.05   19.47
  13  -6   0  153.08   14.69
  13  -6   0  167.41   17.48
 -13  -6   0  174.09   22.82
  13  -6   0  156.83   18.10
 -13  -6   0  142.81   18.57
 -13  -6   0  160.70   19.03
  13  -6   0  170.54   20.57
  13  -6   0  131.88   17.12
 -13  -6   0  152.86   19.01
 -13   6   0  135.64   17.09
  13   6   0  122.74   17.04
 -13   6   0  138.28   17.22
 -13   6   0  116.98   16.91
  13   6   0  119.68   12.69
  13   6   0  130.92   13.21
 -13   6   0  132.64   16.60
 -13   6   0  115.04   15.75
 -13   6   0  110.15   15.10
 -13   6   0  148.34   18.52
 -13   6   0  125.24   14.70
 -14  -6   0  181.62   20.20
 -14  -6   0  207.00   17.17
  14  -6   0  208.83   17.39
  14  -6   0  192.94   19.46
 -14  -6   0  208.18   17.62
 -14  -6   0  157.83   20.41
 -14  -6   0  225.18   17.88
  14  -6   0  168.58   19.46
 -14  -6   0  201.96   17.32
  14  -6   0  188.99   22.11
 -14  -6   0  221.06   25.99
  14  -6   0  188.79   20.63
 -14  -6   0  215.59   22.99
 -14   6   0  229.20   22.59
 -14   6   0  182.94   18.00
 -14   6   0  182.34   20.86
  14   6   0  199.71   16.57
 -14   6   0  189.17   22.34
 -14   6   0  204.23   20.75
 -14   6   0  184.81   20.37
 -14   6   0  192.12   21.02
  14   6   0  195.98   16.92
 -14   6   0  194.73   21.16
  14   6   0  163.30   20.51
 -15  -6   0   72.45   15.65
 -15  -6   0   86.09   18.05
  15  -6   0   89.33   14.25
  15  -6   0   98.75   12.04
 -15  -6   0   76.41   11.57
 -15  -6   0  108.24   17.11
 -15  -6   0  125.76   17.98
  15  -6   0   92.73   16.51
 -15  -6   0   73.47   11.60
 -15  -6   0   81.92   11.96
  15  -6   0  119.95   18.69
 -15  -6   0   76.88   11.37
  15   6   0   84.39   11.90
 -15   6   0   56.19   14.49
  15   6   0   74.49   11.21
 -15   6   0  100.48   16.50
  15   6   0   89.19   16.32
 -15   6   0   70.30   11.86
 -15   6   0   87.85   16.28
 -15   6   0   77.23   15.47
 -15   6   0   78.59   15.58
 -15   6   0   62.35   14.13
 -15   6   0   86.57   15.85
 -16  -6   0  236.64   20.38
  16  -6   0  264.48   19.29
 -16  -6   0  291.20   22.36
 -16  -6   0  269.97   29.50
 -16  -6   0  253.29   27.12
  16  -6   0  286.57   26.61
  16  -6   0  249.11   26.75
 -16  -6   0  230.84   20.14
 -16  -6   0  254.11   21.35
 -16  -6   0  222.62   25.02
 -16  -6   0  266.88   25.99
  16  -6   0  248.02   23.92
 -16   6   0  283.21   26.48
 -16   6   0  268.66   25.96
  16   6   0  228.22   25.57
  16   6   0  277.58   21.82
 -16   6   0  254.10   25.33
 -16   6   0  225.90   24.35
  16   6   0  276.03   21.75
 -16   6   0  250.17   27.34
 -16   6   0  301.44   24.32
 -16   6   0  275.31   26.17
 -16   6   0  284.80   26.47
 -16   6   0  299.40   27.17
 -17  -6   0   17.51    7.90
  17  -6   0   36.10   12.78
 -17  -6   0   26.14    9.07
 -17  -6   0   24.36    8.60
 -17  -6   0   52.63   17.09
 -17  -6   0   46.08   13.91
  17  -6   0   20.99   11.77
 -17  -6   0   24.37   12.11
  17  -6   0   17.86   10.04
 -17  -6   0   27.82    9.07
 -17  -6   0   31.46   12.29
 -17   6   0   27.70   12.36
 -17   6   0   18.56   10.79
 -17   6   0   12.81   10.96
  17   6   0   21.00    8.52
 -17   6   0   35.74   10.51
 -17   6   0   32.07   12.83
  17   6   0   47.68   14.07
 -17   6   0   18.02   10.25
 -17   6   0   14.85   10.57
 -17   6   0   25.08   11.39
  17   6   0   12.55    8.23
 -17   6   0   20.92   10.95
  18  -6   0  133.67   18.79
 -18  -6   0   92.01   16.67
 -18  -6   0  117.07   19.51
 -18  -6   0  139.70   21.39
 -18  -6   0  107.60   15.46
 -18  -6   0  150.19   23.82
 -18  -6   0  116.57   15.77
 -18  -6   0  142.31   17.54
  18  -6   0  148.17   21.30
  18  -6   0  107.19   20.21
 -18  -6   0  115.13   16.12
  18   6   0   97.26   14.90
 -18   6   0  143.55   18.26
 -18   6   0  120.19   19.20
 -18   6   0  103.18   18.36
  18   6   0  118.39   16.00
  18   6   0  109.64   19.94
 -18   6   0  102.19   18.37
 -18   6   0  126.66   20.50
 -18   6   0  107.91   18.54
 -18   6   0  107.99   18.24
 -18   6   0  131.34   21.77
 -18   6   0  113.25   19.32
 -19  -6   0   62.88   13.18
 -19  -6   0   56.84   12.82
 -19  -6   0   59.61   16.51
 -19  -6   0   63.21   13.50
 -19  -6   0   65.74   18.24
  19  -6   0   94.40   18.85
 -19  -6   0   79.14   14.10
  19  -6   0   74.97   15.03
 -19  -6   0   60.25   15.10
  19  -6   0   62.14   16.41
 -19  -6   0   56.47   15.60
 -19   6   0   44.48   14.52
 -19   6   0   73.91   16.20
  19   6   0   79.08   14.36
 -19   6   0   78.07   17.32
 -19   6   0   62.11   16.23
  19   6   0   95.06   19.47
 -19   6   0   87.93   16.55
 -19   6   0   49.79   14.49
 -19   6   0   75.66   17.88
  19   6   0   59.01   12.73
 -19   6   0   66.23   15.70
 -20  -6   0   74.50   17.47
  20  -6   0   83.62   18.27
 -20  -6   0   73.77   14.78
 -20  -6   0  121.42   22.31
 -20  -6   0  126.79   18.28
 -20  -6   0  101.91   17.14
 -20  -6   0  121.63   19.63
  20  -6   0  103.26   21.33
  20  -6   0  113.58   18.29
 -20  -6   0   84.58   19.81
 -20  -6   0   92.09   15.75
  20   6   0  121.73   18.11
 -20   6   0   87.90   17.82
 -20   6   0  106.10   20.56
 -20   6   0  101.10   19.72
 -20   6   0  104.62   19.21
 -20   6   0   73.60   17.41
  20   6   0   89.53   19.69
 -20   6   0   54.68   15.49
 -20   6   0   97.30   19.23
 -20   6   0   88.50   18.94
  20   6   0  101.92   17.07
 -21  -6   0  151.84   26.51
 -21  -6   0   91.90   19.51
 -21  -6   0   88.55   16.92
  21  -6   0   59.46   17.87
 -21  -6   0  104.35   17.08
  21  -6   0  127.62   22.22
 -21  -6   0  102.54   18.59
  21  -6   0   83.35   19.63
 -21  -6   0  112.55   18.41
 -21  -6   0  118.03   21.27
 -21  -6   0   82.78   15.96
  21  -6   0  124.08   18.67
 -21   6   0   97.12   19.21
 -21   6   0  120.90   23.04
 -21   6   0   78.37   18.25
  21   6   0   93.39   20.77
 -21   6   0  104.26   21.02
 -21   6   0  101.52   20.59
 -21   6   0   89.87   19.19
 -21   6   0   97.81   20.83
 -21   6   0   90.35   19.83
  22  -6   0   46.24   15.71
 -22  -6   0   44.01   13.49
  22  -6   0   30.29   14.80
 -22  -6   0   44.94   15.76
  22  -6   0   35.53   15.91
 -22  -6   0   58.13   16.59
 -22  -6   0   30.02   15.53
 -22   6   0   54.79   15.57
 -22   6   0   32.90   19.19
 -22   6   0   64.18   18.19
 -22   6   0   28.81   13.79
 -22   6   0   56.73   16.68
 -22   6   0   77.23   20.96
 -22   6   0   59.00   16.96
 -22   6   0   35.99   14.72
  22   6   0   60.76   19.10
 -23  -6   0   94.02   22.29
  23  -6   0  107.46   21.92
 -23  -6   0   61.24   18.11
 -23  -6   0   48.11   19.40
  23  -6   0   64.23   18.77
 -23  -6   0   71.55   17.52
  23  -6   0   77.60   20.82
 -23   6   0   96.83   21.61
 -23   6   0   52.50   17.90
  23   6   0   85.04   21.84
 -23   6   0   60.78   17.88
 -23   6   0   56.80   21.16
 -23   6   0   73.97   18.64
 -23   6   0   48.17   16.27
 -23   6   0   48.45   17.74
 -24  -6   0   40.13   17.79
 -24  -6   0   44.50   14.76
 -24  -6   0   27.46   18.81
  24  -6   0   18.17   13.88
 -24   6   0   38.01   15.12
 -24   6   0   52.79   17.96
  25  -6   0   40.54   16.56
 -25   6   0   59.04   19.39
   0  -7   0   -1.61    6.53
   0  -7   0    5.22    5.99
   0  -7   0    3.03    3.91
   0  -7   0    7.69    6.82
   0   7   0   -0.02    5.02
   0   7   0   -1.18    5.57
   0   7   0   -0.46    5.00
   0   7   0   -3.53    6.35
   0   7   0   -4.29    4.52
   1  -7   0   85.39    5.86
  -1  -7   0   79.87   11.20
   1  -7   0   75.71    5.70
   1  -7   0   86.92    5.91
   1  -7   0   83.03    8.91
  -1  -7   0   86.05   12.69
  -1  -7   0   94.45   13.03
  -1  -7   0   86.26    9.25
   1  -7   0   81.88   12.19
   1  -7   0   85.26    5.78
   1  -7   0   79.65    5.65
   1  -7   0   82.60    5.62
   1  -7   0   78.06    5.73
   1  -7   0   69.08   11.40
   1   7   0   91.93   10.35
  -1   7   0   88.03    6.00
   1   7   0   95.25   10.91
   1   7   0   84.81   10.45
  -1   7   0   94.62    6.14
  -1   7   0   95.63   11.43
  -1   7   0   90.75    6.10
  -1   7   0  103.02   11.24
   1   7   0  107.24   12.19
  -1   7   0   90.67   12.07
  -1   7   0   95.02    6.28
  -1   7   0   84.95    9.62
  -2  -7   0    5.20    4.88
   2  -7   0   11.00    4.82
   2  -7   0    9.10    3.32
   2  -7   0   11.15    3.42
   2  -7   0   11.72    6.47
   2  -7   0   11.74    3.14
  -2  -7   0    6.09    6.76
   2  -7   0   11.34    7.77
  -2  -7   0   12.27    7.79
   2  -7   0    9.35    2.93
  -2  -7   0    8.06    4.43
  -2  -7   0    9.53    6.57
   2  -7   0   11.07    3.13
   2  -7   0    7.32    2.98
   2  -7   0   11.88    3.20
  -2  -7   0   18.08    8.06
  -2   7   0    7.32    2.84
  -2   7   0   11.39    6.35
  -2   7   0    6.75    3.20
  -2   7   0   11.50    6.26
  -2   7   0    5.39    3.04
   2   7   0    9.23    4.84
   2   7   0    7.84    5.49
  -2   7   0    7.80    3.16
   2   7   0    9.63    6.29
  -2   7   0    9.68    3.14
   2   7   0    7.06    4.52
  -3  -7   0  299.36   18.34
   3  -7   0  313.99   22.60
  -3  -7   0  314.93   24.43
  -3  -7   0  300.10   22.30
   3  -7   0  325.75   24.75
  -3  -7   0  299.03   23.48
   3  -7   0  307.66   15.07
  -3  -7   0  294.93   22.09
   3  -7   0  309.56   15.56
   3  -7   0  317.72   15.60
  -3  -7   0  290.73   20.56
   3  -7   0  319.39   18.28
   3  -7   0  310.84   15.46
   3  -7   0  304.02   15.26
   3  -7   0  270.71   14.69
  -3  -7   0  294.37   22.96
  -3  -7   0  320.33   21.19
   3  -7   0  296.35   14.99
   3  -7   0  318.32   15.33
   3  -7   0  304.57   22.04
   3   7   0  332.17   22.57
   3   7   0  320.83   19.19
  -3   7   0  307.68   15.66
  -3   7   0  302.22   15.20
  -3   7   0  330.72   17.63
   3   7   0  313.96   19.13
  -3   7   0  304.04   15.56
   3   7   0  309.60   20.11
  -3   7   0  323.90   20.79
   3   7   0  307.58   20.96
  -3   7   0  298.71   20.06
  -3   7   0  317.67   15.95
   4  -7   0   42.37    6.27
   4  -7   0   55.82    7.07
   4  -7   0   50.93    6.50
  -4  -7   0   57.73   12.08
   4  -7   0   47.45   11.12
   4  -7   0   36.36    9.00
   4  -7   0   50.99    6.92
  -4  -7   0   57.52   10.00
  -4  -7   0   40.60    7.65
  -4  -7   0   60.24   11.19
   4  -7   0   58.61    8.36
   4  -7   0   52.87    6.63
  -4  -7   0   57.64   12.22
   4  -7   0   54.70    6.84
   4  -7   0   48.18    7.11
   4  -7   0   63.59   13.43
   4  -7   0   50.25    6.52
  -4  -7   0   52.52    9.43
  -4  -7   0   41.36   10.42
  -4  -7   0   48.77   10.75
  -4   7   0   56.06    7.28
  -4   7   0   48.51    6.61
  -4   7   0   51.70   10.11
   4   7   0   41.57    7.23
  -4   7   0   45.84    6.92
  -4   7   0   49.73    7.07
  -4   7   0   45.49    6.62
   4   7   0   47.50    9.54
  -4   7   0   51.35    8.82
   4   7   0   46.28    7.27
   4   7   0   50.87    9.35
  -5  -7   0  303.72   24.62
  -5  -7   0  303.35   22.97
  -5  -7   0  280.51   22.41
  -5  -7   0  305.60   22.33
   5  -7   0  314.79   25.27
  -5  -7   0  272.71   24.04
  -5  -7   0  269.44   20.47
   5  -7   0  275.16   21.98
   5  -7   0  282.23   21.35
   5  -7   0  278.57   16.87
  -5  -7   0  298.58   19.20
  -5  -7   0  292.39   19.90
   5  -7   0  269.70   17.93
  -5   7   0  247.73   16.00
  -5   7   0  239.95   15.48
  -5   7   0  253.85   19.37
   5   7   0  240.37   15.57
  -5   7   0  239.61   15.72
  -5   7   0  249.81   16.06
   5   7   0  221.33   19.09
  -5   7   0  246.68   15.95
   5   7   0  267.19   16.41
  -5   7   0  267.97   19.54
  -6  -7   0   25.27    9.00
  -6  -7   0   34.69   11.05
  -6  -7   0   18.70    6.48
  -6  -7   0   21.55    8.18
  -6  -7   0   16.40    6.27
  -6  -7   0   35.25   10.55
   6  -7   0   41.01   10.60
  -6  -7   0   18.54    8.16
   6  -7   0   24.70    7.11
   6  -7   0   24.22    8.22
   6  -7   0   12.36    7.23
  -6  -7   0   21.06    8.78
  -6   7   0   30.96    7.27
  -6   7   0   26.47    6.86
   6   7   0   29.06    6.22
  -6   7   0   19.19    5.98
  -6   7   0   25.26    6.90
   6   7   0   18.48    5.10
   6   7   0   43.82    9.42
  -6   7   0   35.63    8.78
  -6   7   0   27.10    7.01
  -6   7   0   32.69    9.67
   7  -7   0  373.17   26.49
  -7  -7   0  376.72   26.34
   7  -7   0  360.11   28.36
   7  -7   0  377.67   22.87
   7  -7   0  381.93   24.72
  -7  -7   0  391.24   28.84
  -7  -7   0  358.55   26.14
  -7  -7   0  341.04   24.21
   7   7   0  335.00   24.48
  -7   7   0  338.62   21.30
  -7   7   0  370.40   21.93
  -7   7   0  379.39   22.42
   7   7   0  339.13   18.56
  -7   7   0  334.41   23.84
  -7   7   0  339.92   20.95
  -7   7   0  373.69   22.25
   7   7   0  357.48   17.42
  -7   7   0  368.64   23.69
  -8  -7   0   23.05    3.12
  -8  -7   0   39.85   12.36
   8  -7   0   34.82    8.10
   8  -7   0   35.72   10.59
   8  -7   0   34.88    8.20
  -8  -7   0   16.79    8.66
  -8  -7   0   25.59    3.36
   8  -7   0   38.47    9.17
  -8  -7   0   24.36    9.77
  -8  -7   0   48.19   11.13
   8  -7   0   28.52   11.32
  -8  -7   0   23.97    3.08
  -8   7   0    5.94    5.11
   8   7   0    9.96    2.60
   8   7   0   18.31    3.31
   8   7   0   14.11    9.00
   8   7   0   12.60    2.69
  -8   7   0   13.14    6.32
   8   7   0   13.34    2.60
   8   7   0   18.19    3.02
  -8   7   0    2.21    6.74
  -8   7   0   17.18    8.16
   8   7   0   15.99    4.45
   8   7   0   13.65    3.01
  -8   7   0   24.90    7.70
  -8   7   0    5.88    5.81
   8   7   0   13.86    4.76
  -8   7   0   10.26    6.40
   9  -7   0  158.78   15.41
  -9  -7   0  151.67    9.47
  -9  -7   0  160.30    9.76
  -9  -7   0  153.99   18.29
  -9  -7   0  164.14   18.87
   9  -7   0  119.90   18.20
  -9  -7   0  166.79   18.54
  -9  -7   0  159.83   20.27
   9  -7   0  148.04   15.62
  -9  -7   0  166.40    9.85
   9  -7   0  155.43   18.45
  -9  -7   0  179.80    9.99
   9  -7   0  164.08   16.03
   9   7   0  150.68    9.49
   9   7   0  152.45    9.06
  -9   7   0  126.45   14.39
   9   7   0  156.75    9.34
  -9   7   0  132.68   14.61
  -9   7   0  124.68   14.39
   9   7   0  137.01   16.92
   9   7   0  140.34   10.53
   9   7   0  148.55    9.31
  -9   7   0  146.70   15.30
  -9   7   0  158.08   15.65
   9   7   0  145.27    9.19
  -9   7   0  133.77   14.78
   9   7   0  137.84    8.99
  -9   7   0  159.44   17.45
   9   7   0  143.06    9.13
   9   7   0  143.52    8.75
  10  -7   0   25.38    8.46
 -10  -7   0   17.79    4.11
 -10  -7   0   23.15   11.37
 -10  -7   0   21.12    4.78
 -10  -7   0   30.87   11.32
  10  -7   0   21.23    8.90
 -10  -7   0   19.05    4.25
 -10  -7   0   43.05   10.85
  10  -7   0   24.45    7.78
 -10  -7   0   24.34    9.31
 -10  -7   0   20.44    4.48
  10  -7   0   23.33    8.80
  10   7   0   25.90    4.95
 -10   7   0   32.96    9.56
  10   7   0   27.45   11.13
 -10   7   0   30.41    9.58
 -10   7   0   28.09    9.22
 -10   7   0   20.16    8.33
 -10   7   0   18.10    8.11
  10   7   0   29.62    5.00
 -10   7   0   15.08    8.72
  10   7   0   28.82    5.15
 -10   7   0   20.03    8.05
  11  -7   0  110.48   16.05
 -11  -7   0   93.89    9.15
  11  -7   0   96.49   13.57
 -11  -7   0  103.43   16.43
 -11  -7   0   91.00   16.38
  11  -7   0   99.84   14.22
 -11  -7   0  110.84   16.17
 -11  -7   0   75.64   15.05
 -11  -7   0  103.90    9.53
  11  -7   0  111.32   13.78
 -11  -7   0   92.51    9.12
 -11  -7   0  103.98    9.52
  11   7   0  114.95   16.09
  11   7   0  121.46    7.39
 -11   7   0  122.32   15.63
  11   7   0   99.31    9.54
 -11   7   0  108.84   14.73
 -11   7   0  121.70   17.02
 -11   7   0  119.03   15.13
 -11   7   0  125.19   14.44
 -11   7   0  112.04   15.33
 -11   7   0  109.24   14.54
  11   7   0  137.64   10.86
 -11   7   0  110.20   14.59
  12  -7   0  120.98   18.11
 -12  -7   0  106.67   17.15
 -12  -7   0  117.50   11.24
  12  -7   0  111.95   15.65
 -12  -7   0  103.15   10.70
 -12  -7   0  107.50   10.53
  12  -7   0  127.12   14.56
 -12  -7   0   91.05   15.58
  12  -7   0  112.19   16.43
 -12  -7   0  113.73   17.18
 -12  -7   0  135.17   20.38
 -12  -7   0  114.67   10.86
  12  -7   0  106.75   14.44
 -12   7   0  110.79   15.33
 -12   7   0  137.62   16.75
 -12   7   0  108.86   15.21
 -12   7   0  106.93   16.33
  12   7   0  114.79   10.83
 -12   7   0  105.44   15.01
 -12   7   0  131.76   16.68
  12   7   0  131.34   17.86
  12   7   0  121.59   11.12
 -12   7   0  132.89   15.10
 -12   7   0  102.40   14.90
  13  -7   0   41.83   12.43
 -13  -7   0   35.87   13.65
  13  -7   0   39.01   11.88
 -13  -7   0   10.28    9.38
  13  -7   0   44.38   10.56
  13  -7   0   38.49    9.18
 -13  -7   0   36.51   11.72
  13  -7   0   38.27   11.57
 -13  -7   0   20.80   11.42
 -13   7   0   35.68   12.01
 -13   7   0   51.28   10.48
 -13   7   0   33.68   11.47
 -13   7   0   28.43   10.31
  13   7   0   38.22   11.97
  13   7   0   32.55    7.08
 -13   7   0   30.20   10.71
  13   7   0   57.16    8.96
 -13   7   0   38.51   11.40
 -13   7   0   43.64   12.04
 -13   7   0   36.52   12.50
 -14  -7   0   51.71   14.07
 -14  -7   0   51.54   13.56
  14  -7   0   46.69    9.54
  14  -7   0   60.77   13.58
  14  -7   0   37.81   10.49
  14  -7   0   60.53   14.63
 -14  -7   0   28.32   11.31
  14  -7   0   59.08   12.60
 -14  -7   0   65.58   15.40
  14   7   0   58.66    9.49
 -14   7   0   52.01   13.13
 -14   7   0   55.49   15.37
  14   7   0   47.71   13.79
  14   7   0   32.44    7.74
 -14   7   0   43.43   11.79
 -14   7   0   54.78   13.29
 -14   7   0   35.27   11.46
 -14   7   0   53.01   14.24
 -14   7   0   48.78   10.76
 -14   7   0   25.15   10.44
 -14   7   0   38.75   12.08
 -15  -7   0  188.53   25.44
 -15  -7   0  173.63   15.96
 -15  -7   0  178.73   16.71
  15  -7   0  176.10   19.57
  15  -7   0  178.95   17.82
 -15  -7   0  146.95   20.27
  15  -7   0  158.14   20.17
 -15  -7   0  178.46   22.23
  15  -7   0  150.91   20.02
 -15  -7   0  167.21   21.56
 -15  -7   0  212.28   18.79
  15  -7   0  175.01   23.31
 -15  -7   0  163.41   15.37
 -15   7   0  203.80   22.85
 -15   7   0  179.89   21.56
 -15   7   0  184.04   23.55
  15   7   0  153.07   14.99
 -15   7   0  173.38   21.17
 -15   7   0  151.29   20.41
 -15   7   0  164.01   21.00
 -15   7   0  193.63   19.44
 -15   7   0  160.20   19.89
  15   7   0  156.28   15.44
  15   7   0  123.71   19.53
 -15   7   0  147.12   21.04
 -16  -7   0   87.55   12.34
  16  -7   0   74.16   12.81
  16  -7   0  107.46   17.01
 -16  -7   0   64.97   15.47
  16  -7   0   87.29   17.64
 -16  -7   0   80.78   12.07
 -16  -7   0   77.22   15.52
 -16  -7   0   80.79   11.97
 -16  -7   0   90.23   17.61
  16  -7   0  103.79   17.31
  16  -7   0   52.34   14.67
 -16  -7   0   96.09   20.08
 -16  -7   0   91.26   13.12
  16   7   0   75.51   12.19
  16   7   0   68.70   16.70
 -16   7   0   86.20   14.26
 -16   7   0   97.77   17.20
 -16   7   0   84.98   16.73
  16   7   0   81.56   12.64
 -16   7   0   76.89   16.98
 -16   7   0  105.77   19.95
 -16   7   0   56.39   15.08
 -16   7   0   77.24   17.02
 -16   7   0   83.77   16.29
 -16   7   0   80.48   16.64
  17  -7   0  113.04   20.26
  17  -7   0  107.98   18.30
 -17  -7   0   79.80   17.20
  17  -7   0  106.16   16.63
 -17  -7   0  141.22   23.58
 -17  -7   0   82.44   16.68
  17  -7   0   96.00   17.29
 -17  -7   0   66.38   15.34
 -17   7   0   77.89   16.66
 -17   7   0   90.62   14.54
 -17   7   0   89.18   17.19
 -17   7   0   86.67   16.94
 -17   7   0   69.77   16.25
  17   7   0  105.71   19.61
 -17   7   0   76.04   16.25
 -17   7   0   74.79   17.14
 -17   7   0   97.01   20.20
 -17   7   0   82.58   16.79
 -18  -7   0   13.64   10.37
 -18  -7   0   29.81   17.18
  18  -7   0   27.13   12.29
  18  -7   0   13.10    9.39
 -18  -7   0   10.22   12.27
 -18  -7   0    5.44   11.11
  18  -7   0   12.69   12.47
  18  -7   0   10.76   10.71
 -18   7   0    2.81   10.88
 -18   7   0    8.56   11.24
  18   7   0   -3.80   10.87
 -18   7   0   -6.53   10.20
 -18   7   0   14.75   11.75
 -18   7   0    6.16   11.24
 -18   7   0    1.01   11.35
 -18   7   0   -1.96   11.52
 -18   7   0   15.99    9.44
 -18   7   0   12.43   11.71
  19  -7   0   59.53   16.41
 -19  -7   0   53.34   15.04
  19  -7   0   68.24   18.08
 -19  -7   0   95.04   19.96
  19  -7   0   50.47   13.80
  19  -7   0   36.53   14.67
 -19  -7   0   87.69   21.08
 -19  -7   0   27.12   11.47
  19  -7   0   52.52   13.02
  19   7   0   82.32   19.07
 -19   7   0   71.16   17.86
 -19   7   0   75.96   18.01
 -19   7   0   28.56   13.03
 -19   7   0   74.00   16.70
 -19   7   0   46.28   14.30
 -19   7   0   79.58   17.89
 -19   7   0   55.68   12.68
 -19   7   0   72.03   16.78
 -19   7   0   42.91   15.13
 -20  -7   0   34.68   17.05
  20  -7   0   47.39   13.67
 -20  -7   0   20.52   11.65
 -20  -7   0    9.90   12.12
  20  -7   0   50.90   18.17
 -20  -7   0   68.66   19.76
  20  -7   0   41.19   13.58
  20  -7   0   37.55   14.90
  20  -7   0   29.10   14.03
 -20   7   0    5.62   12.35
 -20   7   0    9.33   13.15
 -20   7   0    9.29   13.00
 -20   7   0    8.54   13.62
  20   7   0   20.03   13.86
 -20   7   0   -1.95   13.99
 -20   7   0   -3.46   13.33
 -20   7   0   11.07   11.05
 -20   7   0   16.31   12.04
  21  -7   0    0.98    9.64
 -21  -7   0    7.60   12.47
 -21  -7   0   19.71   14.52
  21  -7   0    3.82   13.32
  21  -7   0   24.66   14.63
  21  -7   0   12.56   13.29
 -21  -7   0   12.35   15.11
  21  -7   0   12.41   11.96
 -21  -7   0  -10.89   10.33
 -21   7   0    3.18   13.16
 -21   7   0   23.38   13.21
 -21   7   0   30.60   14.40
 -21   7   0    1.98   13.65
 -21   7   0    7.27   13.08
 -21   7   0   -5.96   14.68
 -21   7   0   -6.75   14.77
  21   7   0   15.87   13.06
 -21   7   0   19.01   15.04
 -22  -7   0   12.88   12.03
 -22  -7   0   21.46   13.74
 -22  -7   0   48.31   16.07
  22  -7   0   24.81   12.86
  22  -7   0   41.70   19.24
  22  -7   0   28.17   17.05
  22  -7   0   33.22   15.07
 -22  -7   0   38.76   19.78
 -22   7   0   26.33   16.26
 -22   7   0   60.27   17.83
 -22   7   0   43.75   18.19
  22   7   0   37.45   17.12
 -22   7   0   49.93   16.08
 -22   7   0   34.69   16.92
 -22   7   0   60.23   20.94
 -22   7   0   -5.95   15.10
 -23  -7   0   15.26   13.25
 -23  -7   0   26.11   16.01
  23  -7   0   29.52   16.94
  23  -7   0   20.98   16.24
  23  -7   0   14.07   16.97
  23  -7   0    3.91   13.56
 -23  -7   0   -4.05   13.58
 -23   7   0   -6.30   14.79
 -23   7   0   28.98   15.99
 -23   7   0   22.55   16.04
 -23   7   0   35.32   20.11
 -23   7   0   11.49   13.84
 -23   7   0    5.26   15.13
 -23   7   0   24.20   16.39
  23   7   0   13.71   11.73
 -24  -7   0   28.28   13.07
  24  -7   0   54.41   20.38
 -24   7   0   68.31   20.24
 -24   7   0    8.75   13.39
   0  -8   0  386.35   26.66
   0  -8   0  343.51   27.81
   0  -8   0  373.65   20.71
   0  -8   0  410.45   28.84
   0  -8   0  387.19   27.16
   0   8   0  457.60   26.39
   0   8   0  446.32   26.83
   0   8   0  427.28   25.23
   0   8   0  433.88   25.94
   1  -8   0   47.85    4.12
   1  -8   0   51.85    4.43
  -1  -8   0   40.35   11.43
  -1  -8   0   57.31   11.91
   1  -8   0   49.46    4.48
  -1  -8   0   52.29   12.28
   1  -8   0   25.12    9.41
  -1  -8   0   41.62    9.68
   1  -8   0   50.44    4.06
   1  -8   0   42.62    4.02
  -1  -8   0   39.32    7.11
   1  -8   0   47.59   11.12
   1  -8   0   47.74   10.88
   1  -8   0   51.73    4.13
   1  -8   0   52.67    4.18
  -1  -8   0   35.03   10.78
   1  -8   0   53.57    4.49
  -1  -8   0   29.97    9.84
   1  -8   0   48.38    7.20
  -1   8   0   49.70    4.38
  -1   8   0   54.06    4.54
  -1   8   0   42.58    8.27
   1   8   0   28.62    7.69
   1   8   0   37.74    8.80
  -1   8   0   73.48   11.51
  -1   8   0   53.23    4.44
   1   8   0   37.45    7.63
   1   8   0   33.12    8.29
  -1   8   0   45.78    9.35
  -1   8   0   50.32    9.54
   2  -8   0 1296.77   57.88
  -2  -8   0 1284.78   58.48
   2  -8   0 1293.07   38.71
   2  -8   0 1367.88   41.16
   2  -8   0 1310.47   39.25
   2  -8   0 1327.10   39.74
   2  -8   0 1332.05   40.09
   2  -8   0 1257.35   45.76
   2  -8   0 1323.75   38.81
  -2  -8   0 1239.40   57.39
  -2  -8   0 1278.18   47.08
  -2  -8   0 1344.52   59.31
  -2  -8   0 1304.43   55.54
  -2  -8   0 1275.34   52.37
  -2  -8   0 1289.82   54.75
  -2  -8   0 1322.49   53.87
   2  -8   0 1323.95   39.08
   2  -8   0 1301.26   55.02
   2  -8   0 1366.75   55.64
  -2   8   0 1254.70   38.42
   2   8   0 1251.84   51.23
  -2   8   0 1265.54   39.07
  -2   8   0 1276.00   39.06
  -2   8   0 1269.72   50.92
  -2   8   0 1309.61   51.13
  -2   8   0 1318.35   53.33
   2   8   0 1245.13   48.99
   2   8   0 1261.00   48.86
   2   8   0 1221.87   48.60
  -2   8   0 1276.27   39.07
   3  -8   0   39.47    5.69
   3  -8   0   40.49    5.79
   3  -8   0   55.49    6.49
  -3  -8   0   45.54    7.90
  -3  -8   0   60.49   12.71
   3  -8   0   37.67    9.80
   3  -8   0   62.24   13.20
   3  -8   0   39.35    5.64
  -3  -8   0   45.50   10.81
   3  -8   0   56.01    6.44
  -3  -8   0   33.06    8.52
   3  -8   0   44.06    7.43
  -3  -8   0   43.82   12.44
   3  -8   0   50.20    6.24
  -3  -8   0   40.81   10.21
   3  -8   0   51.02    6.48
  -3  -8   0   50.99   10.86
   3  -8   0   49.70   11.33
  -3  -8   0   52.37   11.47
  -3   8   0   59.88    7.15
  -3   8   0   48.89    6.42
   3   8   0   54.84   10.29
  -3   8   0   49.02    9.73
  -3   8   0   56.64    9.74
   3   8   0   56.96    9.59
   3   8   0   44.86    8.13
   3   8   0   56.68    9.08
   3   8   0   53.04   10.33
  -3   8   0   42.04    6.08
  -3   8   0   52.83   10.39
  -3   8   0   49.69    6.23
   4  -8   0  543.17   32.05
  -4  -8   0  589.99   34.30
  -4  -8   0  458.09   33.56
  -4  -8   0  466.16   26.19
  -4  -8   0  570.63   35.68
  -4  -8   0  520.70   30.63
  -4  -8   0  479.52   28.95
   4  -8   0  511.46   25.96
   4  -8   0  559.30   24.47
   4  -8   0  515.17   23.32
   4  -8   0  571.20   35.67
   4  -8   0  521.57   23.57
  -4  -8   0  511.86   32.43
   4  -8   0  537.63   23.27
   4  -8   0  541.36   32.83
  -4  -8   0  541.98   33.91
   4  -8   0  546.78   23.14
   4  -8   0  550.51   24.01
   4  -8   0  553.84   23.68
   4   8   0  545.42   31.27
   4   8   0  572.96   28.32
  -4   8   0  585.67   31.17
   4   8   0  598.54   31.13
  -4   8   0  565.99   24.41
  -4   8   0  561.57   31.05
  -4   8   0  594.99   25.42
   4   8   0  585.55   33.37
  -4   8   0  582.74   24.54
  -4   8   0  564.99   24.67
   4   8   0  571.11   28.37
  -4   8   0  561.77   32.95
  -5  -8   0   40.09    8.52
   5  -8   0   53.30    8.19
  -5  -8   0   45.40    9.54
   5  -8   0   40.05   12.70
  -5  -8   0   44.14    9.44
  -5  -8   0   53.04   11.86
   5  -8   0   51.11    8.22
  -5  -8   0   47.26   11.51
  -5  -8   0   50.73   13.14
   5  -8   0   38.24   10.34
   5  -8   0   43.91    7.79
   5  -8   0   52.93   11.96
  -5  -8   0   51.30   11.47
  -5  -8   0   40.90   12.50
  -5   8   0   47.01    7.41
  -5   8   0   54.67    8.04
   5   8   0   40.52    9.15
  -5   8   0   50.23    7.50
  -5   8   0   38.58    7.04
   5   8   0   47.94    9.47
  -5   8   0   40.82    9.56
   5   8   0   46.18   10.24
   5   8   0   39.68    7.30
   5   8   0   46.18    7.89
  -5   8   0   51.30   11.00
  -6  -8   0 1163.80   51.90
   6  -8   0 1206.49   52.93
  -6  -8   0 1147.96   53.28
  -6  -8   0 1193.77   51.49
   6  -8   0 1155.30   46.12
  -6  -8   0 1161.23   48.32
  -6  -8   0 1183.62   56.87
   6  -8   0 1193.22   57.11
   6  -8   0 1121.06   50.50
  -6  -8   0 1119.98   56.08
  -6  -8   0 1153.04   54.42
  -6   8   0 1159.31   43.97
  -6   8   0 1186.34   43.20
   6   8   0 1163.76   51.25
  -6   8   0 1179.13   44.07
   6   8   0 1198.49   50.67
   6   8   0 1159.74   43.05
  -6   8   0 1158.03   44.05
  -6   8   0 1160.41   49.83
   6   8   0 1178.99   43.66
  -6   8   0 1165.43   50.29
  -7  -8   0   18.36    9.42
  -7  -8   0   -0.13    6.86
   7  -8   0    0.92    7.22
  -7  -8   0    3.33    7.25
   7  -8   0    6.55    5.83
  -7  -8   0   -1.95    9.23
   7  -8   0   -3.88    7.01
   7  -8   0    1.58    9.35
  -7   8   0    0.52    4.89
   7   8   0   -2.11    4.65
  -7   8   0    8.54    6.89
   7   8   0   -4.54    7.88
   7   8   0   -2.53    4.54
  -7   8   0    0.45    5.00
  -7   8   0   -2.56    4.81
  -7   8   0   -2.01    5.99
  -7   8   0   -3.13    6.63
  -7   8   0    2.02    4.84
  -8  -8   0  473.84   32.31
   8  -8   0  472.78   26.84
   8  -8   0  488.91   30.58
   8  -8   0  429.97   31.15
   8  -8   0  482.11   28.22
  -8  -8   0  486.36   33.40
  -8  -8   0  515.27   36.10
   8  -8   0  436.39   26.09
   8  -8   0  556.91   37.48
  -8  -8   0  486.45   31.23
   8   8   0  473.82   21.55
  -8   8   0  496.22   27.20
  -8   8   0  425.67   27.57
  -8   8   0  445.14   26.61
   8   8   0  500.68   31.99
   8   8   0  495.95   24.14
  -8   8   0  453.98   26.67
  -8   8   0  444.85   25.96
  -8   8   0  493.77   27.88
  -8   8   0  462.45   30.34
  -9  -8   0   20.16    9.98
   9  -8   0    9.88   11.48
  -9  -8   0   21.43   10.12
   9  -8   0   31.83    8.74
   9  -8   0   27.84   10.72
  -9  -8   0   10.15    9.72
   9  -8   0   15.68    6.31
  -9  -8   0   10.69   10.20
   9  -8   0   37.87    9.39
  -9   8   0    6.92    5.96
  -9   8   0   10.74    6.94
   9   8   0    7.02    7.14
  -9   8   0   20.86    9.52
  -9   8   0   18.74    8.39
  -9   8   0    9.11    7.25
   9   8   0   12.77    4.78
  -9   8   0   15.55    7.87
   9   8   0   18.62    4.65
  -9   8   0   14.93    7.93
  10  -8   0  393.04   27.21
  10  -8   0  391.78   26.00
 -10  -8   0  374.12   32.09
 -10  -8   0  345.78   28.71
 -10  -8   0  374.35   29.08
  10  -8   0  337.43   31.44
  10  -8   0  383.88   29.60
  10  -8   0  361.46   25.20
 -10  -8   0  411.14   31.32
  10   8   0  434.47   19.91
 -10   8   0  423.17   27.12
 -10   8   0  395.42   26.95
 -10   8   0  444.33   30.95
 -10   8   0  418.06   27.46
 -10   8   0  395.10   26.69
 -10   8   0  402.43   26.67
 -10   8   0  393.39   26.27
  10   8   0  391.93   29.71
  11  -8   0   51.59   10.85
 -11  -8   0   51.26   13.26
 -11  -8   0   36.69   11.70
  11  -8   0   52.76   11.10
  11  -8   0   75.01   12.29
  11  -8   0   47.45   12.72
 -11  -8   0   67.91   16.28
  11  -8   0   62.65   15.47
 -11  -8   0   50.82   12.72
 -11   8   0   65.85   11.67
 -11   8   0   53.17   14.02
  11   8   0   79.88   14.80
 -11   8   0   72.05   12.68
 -11   8   0   65.68   12.03
 -11   8   0   81.44   13.23
 -11   8   0   52.41   12.67
 -11   8   0   48.56   11.52
 -11   8   0   67.45   12.67
  12  -8   0  292.30   23.61
 -12  -8   0  291.08   29.09
  12  -8   0  284.66   24.04
 -12  -8   0  278.77   26.39
  12  -8   0  302.80   23.71
  12  -8   0  304.35   31.22
 -12  -8   0  303.36   27.59
 -12  -8   0  271.32   26.50
  12  -8   0  264.09   25.40
 -12   8   0  345.36   24.70
 -12   8   0  270.28   24.10
 -12   8   0  302.55   25.25
 -12   8   0  339.49   26.25
 -12   8   0  290.70   28.02
 -12   8   0  311.62   27.63
 -12   8   0  323.45   25.23
 -12   8   0  301.62   25.12
 -12   8   0  310.77   25.00
  12   8   0  334.38   28.37
  13  -8   0  111.60   18.24
  13  -8   0   94.60   15.46
  13  -8   0  122.46   21.02
 -13  -8   0   96.22   17.83
  13  -8   0  112.59   15.24
 -13  -8   0   94.76   16.23
 -13  -8   0   80.82   19.05
  13  -8   0  131.56   15.91
 -13  -8   0  105.02   17.00
 -13   8   0   95.90   15.89
 -13   8   0   99.17   15.68
 -13   8   0  109.17   18.12
 -13   8   0  129.26   19.57
  13   8   0   86.21   16.42
 -13   8   0   74.29   14.11
 -13   8   0   97.90   14.11
 -13   8   0  105.24   16.00
 -13   8   0   96.20   16.32
 -13   8   0   95.18   15.28
 -14  -8   0  448.83   35.85
 -14  -8   0  415.37   34.44
 -14  -8   0  473.85   39.06
  14  -8   0  500.48   33.04
  14  -8   0  466.47   35.17
  14  -8   0  487.91   34.11
  14  -8   0  480.43   30.42
 -14  -8   0  463.90   35.65
 -14   8   0  492.36   33.93
 -14   8   0  472.50   33.47
 -14   8   0  476.30   34.01
 -14   8   0  467.06   33.81
 -14   8   0  444.55   33.16
 -14   8   0  485.91   36.63
 -14   8   0  500.27   30.90
 -14   8   0  469.59   34.16
  14   8   0  481.50   36.27
 -14   8   0  466.22   36.43
 -15  -8   0  103.03   21.86
  15  -8   0   48.22   13.23
 -15  -8   0   81.81   16.18
  15  -8   0  100.38   14.51
 -15  -8   0   70.14   16.81
  15  -8   0   82.62   16.05
 -15  -8   0  100.04   18.10
  15  -8   0   72.27   13.64
  15  -8   0   97.28   17.81
 -15   8   0   68.73   15.62
 -15   8   0   80.02   15.15
 -15   8   0   98.64   17.60
 -15   8   0   72.55   16.63
  15   8   0   88.50   17.35
 -15   8   0   75.02   13.27
 -15   8   0   60.33   14.51
 -15   8   0   72.71   16.41
 -15   8   0   80.57   15.78
 -15   8   0   89.97   17.32
  16  -8   0  235.09   25.64
  16  -8   0  247.06   26.21
  16  -8   0  299.58   28.29
 -16  -8   0  269.02   28.32
 -16  -8   0  319.69   30.39
 -16  -8   0  305.87   33.95
  16  -8   0  266.22   30.29
  16  -8   0  307.44   27.12
 -16  -8   0  259.98   29.25
  16  -8   0  298.42   23.77
 -16   8   0  280.59   28.12
 -16   8   0  219.97   24.59
 -16   8   0  245.86   25.88
 -16   8   0  286.72   29.80
 -16   8   0  262.99   26.69
 -16   8   0  247.34   22.41
  16   8   0  233.57   27.52
 -16   8   0  255.91   26.22
 -16   8   0  281.61   27.28
 -16   8   0  268.29   29.51
  17  -8   0   87.60   18.11
 -17  -8   0   99.46   20.84
  17  -8   0  106.24   17.14
 -17  -8   0   63.26   17.55
  17  -8   0   80.20   16.91
 -17  -8   0   73.10   16.59
 -17  -8   0   89.39   18.30
  17  -8   0   59.41   15.85
  17  -8   0   97.12   18.96
 -17   8   0   72.25   17.25
 -17   8   0   94.35   17.07
 -17   8   0   61.50   16.48
 -17   8   0   62.66   16.05
  17   8   0   77.53   16.56
 -17   8   0   86.62   17.46
 -17   8   0   46.24   14.74
 -17   8   0   92.56   18.77
 -17   8   0   77.37   17.51
  18  -8   0  300.69   29.39
  18  -8   0  319.98   31.15
 -18  -8   0  263.22   30.99
 -18  -8   0  313.90   31.41
  18  -8   0  306.08   30.80
 -18  -8   0  263.44   29.40
 -18  -8   0  294.85   34.64
  18  -8   0  285.12   33.01
  18  -8   0  337.64   31.35
 -18   8   0  294.73   30.87
 -18   8   0  257.61   28.73
 -18   8   0  271.14   28.28
 -18   8   0  319.06   32.71
 -18   8   0  317.87   31.75
 -18   8   0  280.28   29.81
 -18   8   0  271.14   29.78
  18   8   0  253.95   29.96
 -18   8   0  285.92   30.12
  19  -8   0   24.07   12.95
  19  -8   0   34.00   14.64
 -19  -8   0   30.85   15.63
 -19  -8   0   37.66   13.79
 -19  -8   0   28.32   14.09
  19  -8   0   26.77   12.10
  19  -8   0   33.48   13.69
  19  -8   0   51.22   16.36
 -19  -8   0   25.78   13.69
  19   8   0   16.71   13.57
 -19   8   0   32.63   16.07
 -19   8   0   30.18   12.45
 -19   8   0    5.27   10.72
 -19   8   0   37.97   14.25
 -19   8   0   -0.17   10.88
 -19   8   0   32.67   13.31
 -19   8   0   13.94   12.36
  20  -8   0   76.49   18.19
  20  -8   0   75.34   18.89
 -20  -8   0   88.38   19.70
 -20  -8   0   96.15   19.87
  20  -8   0  111.07   19.69
 -20  -8   0   66.85   17.86
 -20  -8   0   93.97   22.57
  20  -8   0   35.87   16.53
 -20   8   0   25.07   15.25
 -20   8   0   92.00   18.87
 -20   8   0   64.29   19.20
  20   8   0   61.76   18.21
 -20   8   0   62.17   18.47
 -20   8   0   97.72   19.88
 -20   8   0   48.33   16.18
 -20   8   0   77.59   19.17
  21  -8   0   55.59   18.78
 -21  -8   0   45.14   19.00
 -21  -8   0   60.67   17.96
 -21  -8   0   28.51   14.44
  21  -8   0   50.36   17.07
 -21  -8   0   51.13   15.87
  21  -8   0   67.60   16.92
  21  -8   0   50.73   19.37
 -21   8   0   29.91   15.80
 -21   8   0   48.27   17.51
 -21   8   0   53.13   18.62
 -21   8   0   57.97   18.68
 -21   8   0   38.43   15.19
  21   8   0   60.12   19.79
 -21   8   0   47.99   17.18
 -21   8   0   52.43   17.22
  22  -8   0   62.50   16.54
 -22  -8   0   93.40   20.85
  22  -8   0   35.97   16.78
  22  -8   0   56.25   18.69
  22  -8   0   35.79   17.13
 -22  -8   0   95.36   23.35
 -22  -8   0   57.90   18.42
 -22   8   0   37.56   16.77
 -22   8   0   36.12   19.08
 -22   8   0   41.01   15.53
 -22   8   0   45.49   18.42
 -22   8   0   44.10   17.63
 -22   8   0   13.85   13.16
  22   8   0   18.11   14.81
 -22   8   0   43.27   15.96
  23  -8   0   81.42   21.69
 -23  -8   0   77.79   20.56
 -23   8   0   28.95   15.44
 -23   8   0   84.73   20.42
   0  -9   0  -15.84   10.98
   0  -9   0    2.56    7.60
   0  -9   0    3.79    7.61
   0  -9   0   -0.91    4.68
   0   9   0   -3.47    6.72
   0   9   0    3.44    5.76
   0   9   0   -1.95    7.35
   0   9   0   -0.54    6.36
  -1  -9   0  263.30   26.13
  -1  -9   0  259.66   23.15
   1  -9   0  257.67   25.44
   1  -9   0  270.76   23.52
  -1  -9   0  242.90   22.23
   1  -9   0  260.42   17.48
   1  -9   0  273.07   24.31
  -1  -9   0  269.73   18.14
  -1  -9   0  274.16   25.47
  -1  -9   0  265.23   24.11
  -1  -9   0  302.26   24.65
   1   9   0  228.73   19.70
  -1   9   0  253.61   20.29
  -1   9   0  222.62   19.38
  -1   9   0  268.30   22.09
   1   9   0  233.17   20.04
   1   9   0  225.41   18.83
   1   9   0  255.64   21.21
  -1   9   0  237.05   20.54
   2  -9   0   43.87    5.10
   2  -9   0   46.68   12.54
  -2  -9   0   49.82    8.60
  -2  -9   0   41.26   11.25
  -2  -9   0   62.19   13.33
   2  -9   0   43.85    7.72
   2  -9   0   58.95   13.16
   2  -9   0   62.70   14.89
   2  -9   0   52.66    5.37
  -2  -9   0   57.58   14.53
   2  -9   0   46.87    5.15
  -2  -9   0   30.31   11.16
  -2  -9   0   68.93   15.22
  -2  -9   0   52.18   11.94
  -2   9   0   55.73   10.65
   2   9   0   59.52   10.56
  -2   9   0   49.27    5.50
  -2   9   0   58.05   10.65
  -2   9   0   55.77    5.64
  -2   9   0   47.35   11.70
  -2   9   0   57.56   11.75
   2   9   0   70.88   12.19
   2   9   0   59.20   10.34
   2   9   0   45.52    9.55
  -2   9   0   60.49    5.75
   2   9   0   64.33   11.84
  -3  -9   0   73.97   15.53
  -3  -9   0   65.45   12.98
   3  -9   0   66.61   13.62
   3  -9   0   67.58    9.15
  -3  -9   0   69.27   13.35
  -3  -9   0   79.95   14.85
  -3  -9   0   71.58   11.82
  -3  -9   0   72.92   14.68
   3  -9   0   82.16    7.58
  -3  -9   0   72.31   10.17
  -3  -9   0   82.22   15.81
   3  -9   0   82.69   14.43
   3  -9   0   74.05   15.71
   3  -9   0   80.45    7.77
   3   9   0   69.43   12.00
   3   9   0   96.22   14.06
  -3   9   0   72.81   11.45
  -3   9   0   82.13    7.60
  -3   9   0   74.55    7.54
  -3   9   0   63.76   12.87
   3   9   0   82.06   11.90
   3   9   0   86.29   11.85
  -3   9   0   74.77    7.57
  -3   9   0   88.61    8.05
   3   9   0   74.42   11.66
  -3   9   0   67.43   11.48
   4  -9   0   13.20    5.90
   4  -9   0   27.52   12.63
   4  -9   0   16.37    4.63
   4  -9   0   24.88   10.52
  -4  -9   0    3.53    9.84
  -4  -9   0    6.84    9.13
  -4  -9   0   17.58    8.59
  -4  -9   0    4.65    7.57
  -4  -9   0   11.28    8.78
   4  -9   0    6.54    8.71
   4  -9   0   13.58    4.91
  -4  -9   0    6.39    7.43
  -4  -9   0   21.65   11.90
  -4  -9   0    4.92    5.37
   4   9   0   24.38    8.62
  -4   9   0   12.48    7.19
   4   9   0   19.75    8.06
  -4   9   0   19.11    4.92
   4   9   0   10.86    6.01
  -4   9   0   10.95    4.34
  -4   9   0   20.33    5.13
   4   9   0   18.16    8.08
   4   9   0   11.29    6.93
  -4   9   0   24.88    9.08
  -4   9   0   17.03    5.17
  -4   9   0    8.63    7.40
   5  -9   0    8.63    4.34
  -5  -9   0   13.38    6.64
   5  -9   0   23.35   10.44
  -5  -9   0   14.24    8.29
  -5  -9   0   15.04   11.32
  -5  -9   0   16.74    9.06
   5  -9   0   18.74    6.08
  -5  -9   0    2.08    8.30
   5  -9   0    0.44    8.45
  -5  -9   0   35.65   14.11
   5  -9   0   12.61    5.91
  -5  -9   0   34.12   11.83
  -5  -9   0    8.89    7.19
   5  -9   0    5.06    9.60
  -5   9   0   24.06    6.27
   5   9   0   29.10   10.09
  -5   9   0   25.40    8.76
  -5   9   0   27.59    6.36
   5   9   0   25.78    6.88
   5   9   0   20.36    6.84
  -5   9   0   33.15   11.54
   5   9   0   28.55    9.43
   5   9   0    8.74    6.45
  -5   9   0   25.51    6.25
  -5   9   0   23.12    6.25
  -5   9   0   16.21    8.97
  -6  -9   0   11.61    8.68
  -6  -9   0   43.13   13.58
   6  -9   0   29.97   13.40
  -6  -9   0   22.75   13.39
  -6  -9   0   27.93   10.91
  -6  -9   0   19.65    9.92
  -6  -9   0   20.11   11.26
  -6  -9   0   28.76   11.44
   6  -9   0   18.54    9.69
   6  -9   0   16.91    6.57
   6  -9   0   28.34   11.48
  -6   9   0   12.33    6.18
   6   9   0   11.83    8.08
   6   9   0   19.53    8.29
  -6   9   0   31.87   10.38
  -6   9   0   20.18    8.29
   6   9   0   12.00    5.98
   6   9   0   16.94    8.83
  -6   9   0    7.43    5.14
  -6   9   0   20.23   10.33
  -6   9   0    1.81    5.71
  -6   9   0   23.72    6.12
   6   9   0    9.79    4.90
   7  -9   0   44.12   12.92
  -7  -9   0   37.28   12.04
  -7  -9   0   60.52   12.50
  -7  -9   0   54.40   14.90
   7  -9   0   54.99    8.96
   7  -9   0   60.46   13.32
   7  -9   0   53.90    9.64
  -7  -9   0   61.34   16.68
   7  -9   0   69.58   10.18
   7  -9   0   55.26   15.06
  -7  -9   0   48.60   12.39
  -7   9   0   56.86   12.33
  -7   9   0   56.47   10.14
  -7   9   0   56.17   11.70
   7   9   0   63.09    9.02
  -7   9   0   58.40    9.02
   7   9   0   58.50    8.75
  -7   9   0   57.67   14.07
   7   9   0   56.62   12.37
  -7   9   0   59.83    9.15
   7   9   0   57.51   11.22
  -7   9   0   61.89    9.91
  -8  -9   0   14.62    9.25
   8  -9   0   12.65    7.03
  -8  -9   0   33.83   12.07
   8  -9   0   17.13    7.29
   8  -9   0   25.94   11.35
  -8  -9   0   14.16    9.21
   8  -9   0    5.26    9.20
   8  -9   0    8.80   11.76
   8  -9   0   18.74    7.60
  -8  -9   0   12.90    8.79
  -8   9   0    8.48    7.25
   8   9   0    2.52    4.49
   8   9   0   10.58    8.61
   8   9   0   15.27    8.56
  -8   9   0   11.79    6.68
  -8   9   0    8.07    6.55
  -8   9   0   20.83    9.06
  -8   9   0   11.72    9.23
   8   9   0   11.93    5.19
  -8   9   0   21.51   11.09
  -8   9   0    6.47    5.72
  -9  -9   0   75.61   15.12
   9  -9   0   55.30   14.00
   9  -9   0   66.41   13.39
   9  -9   0   83.59   12.60
  -9  -9   0   55.97   13.81
   9  -9   0   82.78   11.99
  -9  -9   0   69.39   14.74
  -9  -9   0   78.20   17.31
   9  -9   0   99.34   13.65
   9  -9   0   89.07   18.93
  -9   9   0   84.70   12.39
   9   9   0   79.06   14.37
  -9   9   0   76.78   12.50
  -9   9   0   72.67   14.17
  -9   9   0   86.90   12.54
  -9   9   0   91.50   16.24
  -9   9   0   71.56   11.77
  -9   9   0   81.33   12.73
   9   9   0   76.76   10.26
 -10  -9   0   83.61   17.37
  10  -9   0   72.63   12.27
 -10  -9   0   94.30   16.59
  10  -9   0   96.09   13.73
  10  -9   0  101.15   17.30
  10  -9   0   80.92   14.11
  10  -9   0   57.03   16.88
  10  -9   0  106.94   14.21
 -10  -9   0   65.25   15.02
 -10  -9   0   78.91   15.52
 -10   9   0   66.30   11.59
 -10   9   0   67.51   12.60
  10   9   0   62.36   13.70
 -10   9   0   70.52   12.21
 -10   9   0   50.59   10.98
 -10   9   0   64.89   11.54
 -10   9   0   67.31   14.27
 -10   9   0   70.96   14.18
  11  -9   0   16.40    9.03
  11  -9   0    5.28    7.95
 -11  -9   0    0.73    8.99
  11  -9   0    5.51    6.94
  11  -9   0   18.24   11.00
 -11  -9   0   14.61   13.25
  11  -9   0   10.47    8.30
 -11  -9   0   37.88   12.87
 -11  -9   0    9.64   10.28
  11  -9   0   32.90   15.75
 -11   9   0   15.00    8.14
 -11   9   0    8.34    7.93
 -11   9   0    1.11    6.54
 -11   9   0   14.51   10.02
 -11   9   0    4.34    7.61
  11   9   0   20.38   11.29
 -11   9   0   11.44   10.76
 -11   9   0    7.98    7.16
  12  -9   0   18.55    9.25
 -12  -9   0   42.42   13.27
  12  -9   0   38.18   11.77
 -12  -9   0   28.17   12.23
  12  -9   0   17.84    8.72
  12  -9   0   32.55   11.43
  12  -9   0   19.20    9.84
  12  -9   0    0.70   12.71
 -12  -9   0   40.79   15.81
 -12  -9   0   29.36   11.78
 -12   9   0   34.89   10.23
 -12   9   0   33.21   12.52
 -12   9   0   37.17   11.92
 -12   9   0   45.91   11.17
 -12   9   0   27.50    9.65
 -12   9   0   31.71   10.49
 -12   9   0   30.77   14.16
  12   9   0   41.11   13.20
 -12   9   0   30.20   10.10
 -13  -9   0   23.99   14.45
 -13  -9   0   38.89   14.71
  13  -9   0   32.29   15.27
  13  -9   0   39.65   10.54
  13  -9   0   36.93   12.14
  13  -9   0   35.15   12.38
 -13  -9   0   37.70   14.81
  13  -9   0   35.60   12.96
  13  -9   0   41.37   11.51
 -13  -9   0   27.12   12.45
 -13   9   0   35.18   11.24
 -13   9   0   13.91    9.53
  13   9   0   28.03   12.70
 -13   9   0   22.18   12.10
 -13   9   0   35.10   11.39
 -13   9   0   22.02    8.63
 -13   9   0   30.17   11.07
 -13   9   0   21.73   10.52
 -13   9   0    9.83   10.49
 -14  -9   0   60.51   16.45
  14  -9   0   57.58   13.00
  14  -9   0   35.46   11.95
 -14  -9   0   45.62   14.14
  14  -9   0   38.62   14.01
 -14  -9   0   17.88   12.30
  14  -9   0   29.47   11.31
  14  -9   0   56.90   12.36
  14  -9   0    9.04   12.35
 -14  -9   0   39.99   14.37
 -14   9   0   38.32   12.92
 -14   9   0   46.83   11.99
 -14   9   0   42.82   12.58
 -14   9   0   20.90   11.84
 -14   9   0   43.69   11.78
 -14   9   0   48.21   11.15
  14   9   0   43.39   13.87
 -14   9   0   68.26   14.23
 -14   9   0   30.84   11.56
  15  -9   0   24.13   12.04
 -15  -9   0    8.74   10.79
 -15  -9   0    5.82   10.24
 -15  -9   0   10.65   10.33
  15  -9   0    0.10    7.91
  15  -9   0   15.25   10.67
  15  -9   0   15.48   13.62
  15  -9   0    8.52    9.00
  15  -9   0   19.24   11.28
 -15  -9   0   17.93   13.67
 -15   9   0   24.73   11.71
  15   9   0   -2.87   10.29
 -15   9   0   -6.18   10.20
 -15   9   0    3.84    9.87
 -15   9   0   14.63   12.03
 -15   9   0   -4.44   10.38
 -15   9   0    1.64    9.65
 -15   9   0   10.09    9.38
  16  -9   0   18.07   12.72
 -16  -9   0   35.32   14.44
  16  -9   0   32.06   13.04
  16  -9   0    9.14   10.03
 -16  -9   0   30.81   14.10
  16  -9   0   37.25   12.26
 -16  -9   0   15.23   13.57
  16  -9   0   22.83   15.53
 -16  -9   0   35.63   13.48
 -16   9   0   43.33   13.87
 -16   9   0   28.28   11.77
 -16   9   0   33.06   12.31
 -16   9   0   30.15   13.63
  16   9   0   25.88   13.68
 -16   9   0   28.86   14.10
 -16   9   0   27.74   12.00
 -16   9   0    1.14   10.13
 -17  -9   0   15.53   15.00
  17  -9   0   32.27   13.88
  17  -9   0   27.01   12.90
  17  -9   0   -1.44   13.75
 -17  -9   0   28.06   12.52
 -17  -9   0   27.99   13.75
 -17  -9   0   -3.55   11.19
  17  -9   0    7.77   11.55
 -17   9   0   40.51   13.07
 -17   9   0    6.27    9.83
 -17   9   0   16.70   11.33
 -17   9   0   35.26   14.35
 -17   9   0    1.86   10.67
  17   9   0    4.90    9.81
 -17   9   0   11.22   10.70
 -17   9   0   27.05   14.85
  18  -9   0   36.90   14.75
 -18  -9   0   16.80   10.41
 -18  -9   0   40.86   16.66
  18  -9   0   22.91   14.78
  18  -9   0   25.73   14.77
 -18  -9   0   13.23   12.40
  18  -9   0   44.52   19.10
 -18  -9   0   32.72   16.97
 -18   9   0   10.49   13.17
 -18   9   0   30.80   16.01
  18   9   0   35.52   15.32
 -18   9   0    9.53   11.08
 -18   9   0   39.79   14.61
 -18   9   0   25.98   15.37
 -18   9   0   32.62   13.77
 -18   9   0   58.24   16.39
  19  -9   0   42.92   15.26
  19  -9   0   21.59   14.46
 -19  -9   0   17.10   11.42
 -19  -9   0   52.65   16.21
 -19  -9   0   40.30   17.80
 -19  -9   0   49.63   20.37
  19  -9   0   36.67   15.63
 -19   9   0   43.13   14.36
 -19   9   0   18.96   13.99
 -19   9   0   13.03   13.66
 -19   9   0   36.77   15.49
  19   9   0   27.49   14.74
 -19   9   0   48.79   14.28
 -19   9   0   21.49   15.03
 -19   9   0   54.38   17.38
 -20  -9   0   -1.65   11.08
 -20  -9   0   -2.08   11.55
 -20  -9   0  -10.21   15.55
  20  -9   0    3.92   12.75
 -20  -9   0   30.26   16.78
  20  -9   0   22.30   15.12
  20  -9   0   22.96   14.59
 -20   9   0   20.20   13.24
  20   9   0    9.52   13.13
 -20   9   0    6.40   13.75
 -20   9   0   14.00   13.02
 -20   9   0   13.23   15.83
 -20   9   0    0.98   14.04
 -20   9   0   -2.43   11.78
 -20   9   0   25.21   15.07
  21  -9   0   87.18   20.27
 -21  -9   0   62.55   16.67
 -21  -9   0  101.47   24.52
  21  -9   0   51.83   16.45
  21  -9   0   40.78   16.47
 -21  -9   0   35.10   17.13
 -21   9   0   31.59   16.68
  21   9   0   56.35   18.60
 -21   9   0   34.82   16.03
 -21   9   0   58.20   19.00
 -21   9   0   73.16   20.02
 -21   9   0   51.26   20.32
 -21   9   0   37.27   16.82
  22  -9   0   68.90   18.44
   0 -10   0  516.40   36.10
   0 -10   0  557.01   40.06
   0 -10   0  527.03   27.12
   0 -10   0  544.09   35.49
   0  10   0  500.11   31.82
   0  10   0  488.95   31.74
   0  10   0  528.96   30.84
   0  10   0  510.63   32.34
  -1 -10   0   -1.57    4.74
  -1 -10   0   -6.51    8.42
   1 -10   0   -0.31    8.89
  -1 -10   0   -3.36    9.07
   1 -10   0   -3.70    8.52
  -1 -10   0   -3.25   11.16
   1 -10   0   -0.73    4.56
   1 -10   0   -2.21   10.56
  -1  10   0   -1.40    5.60
  -1  10   0    4.14    8.21
   1  10   0    0.78    7.48
   1  10   0   -1.56    7.64
  -1  10   0   -4.61    8.54
   1  10   0   -4.77    6.77
  -1  10   0   -4.33    6.54
   1  10   0    1.33    6.81
   2 -10   0  216.77   16.12
   2 -10   0  201.31   22.20
   2 -10   0  156.14   21.20
  -2 -10   0  197.16   24.31
  -2 -10   0  160.92   22.33
  -2 -10   0  182.62   16.12
  -2 -10   0  173.86   20.18
  -2 -10   0  179.31   20.95
  -2 -10   0  189.85   22.12
   2 -10   0  151.15   20.22
  -2 -10   0  185.09   22.89
  -2  10   0  214.35   21.51
  -2  10   0  236.12   20.24
   2  10   0  205.81   19.30
   2  10   0  207.01   18.64
   2  10   0  233.22   21.39
  -2  10   0  231.17   21.29
   2  10   0  197.82   20.29
   2  10   0  212.70   19.56
  -2  10   0  198.10   20.94
  -3 -10   0   19.93   11.26
  -3 -10   0   19.49   11.45
  -3 -10   0   17.05   11.08
  -3 -10   0   12.68    5.99
  -3 -10   0   17.41    9.75
   3 -10   0   24.46   12.02
  -3 -10   0   13.40   10.14
  -3 -10   0    4.98    8.03
   3 -10   0    9.69    8.79
   3 -10   0   21.49    5.89
   3 -10   0   33.44   12.51
  -3  10   0   22.57    8.49
   3  10   0   17.48    7.21
   3  10   0   14.91    6.87
   3  10   0   10.22    7.03
   3  10   0   25.29    8.22
   3  10   0   19.27    8.34
  -3  10   0   35.07   11.13
  -3  10   0   13.74    7.19
  -3  10   0   23.86    9.93
   4 -10   0  501.15   35.42
  -4 -10   0  530.52   33.90
  -4 -10   0  493.20   38.30
  -4 -10   0  539.38   29.51
  -4 -10   0  565.59   37.86
   4 -10   0  514.64   36.39
  -4 -10   0  513.22   38.73
   4 -10   0  528.89   27.14
   4 -10   0  545.00   23.34
  -4 -10   0  476.23   34.78
  -4 -10   0  480.62   36.60
  -4 -10   0  487.39   33.29
   4 -10   0  552.65   23.16
   4 -10   0  485.55   37.68
  -4  10   0  546.75   33.47
   4  10   0  531.56   34.57
   4  10   0  556.32   31.37
   4  10   0  532.76   31.29
  -4  10   0  523.60   32.37
   4  10   0  506.58   34.01
   4  10   0  525.93   30.53
  -4  10   0  558.76   36.20
  -4  10   0  510.47   35.00
  -5 -10   0   11.38    8.88
   5 -10   0   10.49    9.14
   5 -10   0    7.63    9.24
   5 -10   0    4.78    3.87
  -5 -10   0    8.41    8.21
  -5 -10   0    8.10    9.05
   5 -10   0   11.13    5.04
   5 -10   0    8.37    4.45
  -5 -10   0    5.81    9.78
  -5 -10   0   16.23   12.47
   5 -10   0   20.15   13.05
  -5 -10   0   11.17    9.88
  -5 -10   0   13.29   11.26
  -5  10   0    5.00    4.53
  -5  10   0    9.43    5.24
  -5  10   0    0.22    4.05
   5  10   0    8.33    7.48
   5  10   0    1.77    6.17
   5  10   0    9.97    7.79
  -5  10   0    6.76    8.46
  -5  10   0    7.01    6.08
  -5  10   0    7.14    4.70
   5  10   0    2.14    5.30
   5  10   0   -2.58    6.23
  -5  10   0    1.46    8.57
   6 -10   0  291.14   26.49
  -6 -10   0  297.41   24.59
  -6 -10   0  290.25   28.89
  -6 -10   0  289.43   30.66
  -6 -10   0  268.39   26.61
   6 -10   0  312.18   31.21
  -6 -10   0  293.51   25.52
   6 -10   0  301.23   20.71
  -6 -10   0  312.24   27.77
   6 -10   0  286.45   27.37
  -6 -10   0  305.53   28.93
  -6  10   0  286.18   24.12
  -6  10   0  340.70   26.33
  -6  10   0  310.03   28.14
  -6  10   0  325.63   20.06
   6  10   0  302.69   21.43
  -6  10   0  315.31   19.56
   6  10   0  319.53   26.95
   6  10   0  326.83   27.32
  -6  10   0  320.71   19.82
   6  10   0  321.04   22.69
   6  10   0  354.04   26.00
  -6  10   0  307.22   19.15
   7 -10   0   17.00    6.89
  -7 -10   0   12.37   11.07
   7 -10   0   18.62    6.70
   7 -10   0   22.79   12.66
  -7 -10   0   30.34   12.62
   7 -10   0   15.04    9.96
  -7 -10   0  -13.38   13.63
   7 -10   0   17.37    7.51
  -7 -10   0   14.71    8.49
  -7 -10   0   17.55   10.51
   7 -10   0   22.32   11.76
  -7  10   0   22.47    7.40
   7  10   0   22.12    9.40
  -7  10   0   23.56    7.08
   7  10   0   26.37    7.86
   7  10   0   23.09    9.02
  -7  10   0   35.80   10.73
   7  10   0   21.63   10.70
  -7  10   0   19.94    7.51
  -7  10   0    8.52    9.41
   7  10   0    6.63    5.52
  -7  10   0   21.72    6.74
  -7  10   0   27.71   10.22
   8 -10   0  192.50   18.04
   8 -10   0  197.36   17.74
  -8 -10   0  179.70   22.64
   8 -10   0  211.88   26.98
  -8 -10   0  186.01   24.08
  -8 -10   0  201.37   22.23
   8 -10   0  203.67   23.42
  -8 -10   0  180.24   22.88
   8 -10   0  198.13   17.82
   8 -10   0  182.03   21.32
   8  10   0  220.68   21.75
  -8  10   0  223.76   24.74
  -8  10   0  242.66   18.95
  -8  10   0  243.70   21.71
   8  10   0  183.40   21.59
  -8  10   0  206.99   18.00
  -8  10   0  210.44   21.76
  -8  10   0  216.89   18.11
   8  10   0  206.74   23.22
   8  10   0  208.81   17.50
  -8  10   0  230.19   18.80
   9 -10   0   21.82    8.05
   9 -10   0   26.99   12.12
   9 -10   0   14.14    9.76
   9 -10   0    5.27    7.31
  -9 -10   0    7.06   10.06
  -9 -10   0   32.74   13.28
  -9 -10   0   16.09   10.63
  -9 -10   0   12.67   11.17
   9 -10   0    5.10    7.67
   9 -10   0    4.99   10.63
  -9  10   0   17.70    7.32
  -9  10   0    9.64    8.24
   9  10   0   10.82    7.76
  -9  10   0    8.67    7.34
   9  10   0    9.72    9.91
  -9  10   0   18.31    8.91
  -9  10   0   -1.00    7.10
  -9  10   0    8.19    8.72
  -9  10   0   13.71   11.27
  10 -10   0  324.31   28.55
 -10 -10   0  401.07   36.51
 -10 -10   0  312.57   30.29
 -10 -10   0  346.94   31.51
  10 -10   0  393.11   27.24
  10 -10   0  418.16   38.06
  10 -10   0  386.33   27.12
  10 -10   0  347.70   31.85
 -10 -10   0  388.77   31.82
 -10  10   0  365.33   30.25
 -10  10   0  364.92   26.78
 -10  10   0  374.86   27.09
  10  10   0  396.57   32.59
 -10  10   0  393.17   27.80
 -10  10   0  373.61   33.01
 -10  10   0  391.93   26.69
 -10  10   0  374.33   26.43
  10  10   0  389.92   30.55
 -11 -10   0   71.21   18.10
 -11 -10   0   63.04   15.14
  11 -10   0   50.70   11.69
  11 -10   0   46.11   18.33
  11 -10   0   50.05   12.01
  11 -10   0   59.38   16.13
 -11 -10   0   42.03   13.61
  11 -10   0   72.29   14.74
 -11 -10   0   70.52   15.78
 -11  10   0   62.84   12.46
 -11  10   0   79.12   13.83
 -11  10   0   90.11   14.09
 -11  10   0   92.05   17.08
 -11  10   0   82.59   13.51
  11  10   0   77.42   16.00
 -11  10   0   74.39   17.54
 -11  10   0   68.03   12.89
  12 -10   0  245.82   23.31
  12 -10   0  255.55   23.58
  12 -10   0  284.62   26.13
 -12 -10   0  191.36   24.46
  12 -10   0  286.84   29.70
 -12 -10   0  248.70   27.87
  12 -10   0  254.04   31.30
 -12 -10   0  239.55   29.04
 -12 -10   0  227.95   25.73
 -12  10   0  269.63   24.26
  12  10   0  286.14   28.86
 -12  10   0  240.04   28.00
 -12  10   0  252.83   23.73
 -12  10   0  217.29   25.05
 -12  10   0  231.59   22.64
 -12  10   0  267.18   23.93
 -12  10   0  279.24   24.72
 -13 -10   0   68.66   18.07
 -13 -10   0   67.62   17.81
 -13 -10   0   46.54   14.23
  13 -10   0   25.54   16.53
  13 -10   0   35.59   13.90
  13 -10   0   41.36   12.81
 -13 -10   0   43.17   14.38
  13 -10   0   46.31   13.26
  13 -10   0   51.97   13.43
 -13  10   0   48.72   11.71
 -13  10   0   51.31   15.10
 -13  10   0   73.81   14.77
 -13  10   0   60.85   13.39
 -13  10   0   47.81   11.80
  13  10   0   68.10   16.19
 -13  10   0   82.69   15.17
 -13  10   0   49.51   15.00
 -14 -10   0  243.60   28.38
  14 -10   0  228.10   24.10
  14 -10   0  245.75   28.29
  14 -10   0  221.00   24.32
  14 -10   0  250.96   32.60
  14 -10   0  190.74   23.15
 -14 -10   0  196.80   25.60
 -14 -10   0  149.97   24.16
 -14 -10   0  187.81   27.21
 -14  10   0  219.53   24.34
 -14  10   0  287.36   26.61
 -14  10   0  324.74   28.19
 -14  10   0  276.51   27.02
 -14  10   0  269.84   25.95
 -14  10   0  243.77   27.93
  14  10   0  260.66   28.99
 -14  10   0  280.21   30.71
  15 -10   0   46.59   15.47
 -15 -10   0   65.20   17.42
  15 -10   0   75.97   21.79
 -15 -10   0   36.49   14.00
 -15 -10   0   46.76   18.73
  15 -10   0   67.67   15.43
  15 -10   0   52.04   14.03
  15 -10   0   55.71   14.30
 -15 -10   0   44.83   15.01
 -15  10   0   56.36   15.22
 -15  10   0   67.71   15.14
 -15  10   0   58.71   15.24
 -15  10   0   79.62   17.84
 -15  10   0   94.23   17.23
  15  10   0   75.67   18.07
 -15  10   0   63.63   18.00
 -15  10   0   63.31   14.71
 -16 -10   0  103.22   23.36
  16 -10   0  149.63   26.86
  16 -10   0  142.85   22.87
  16 -10   0  104.10   18.72
 -16 -10   0   79.21   18.44
 -16 -10   0  140.24   22.57
  16 -10   0  132.33   20.75
 -16 -10   0  116.71   22.39
 -16  10   0  113.83   19.20
 -16  10   0  103.15   20.50
  16  10   0  116.02   20.91
 -16  10   0  130.10   19.73
 -16  10   0   81.27   16.78
 -16  10   0  127.67   22.06
 -16  10   0  111.34   19.56
  17 -10   0   23.43   19.20
  17 -10   0   19.60   12.82
 -17 -10   0   28.02   15.73
 -17 -10   0   32.33   13.80
  17 -10   0   10.04   11.07
  17 -10   0   21.55   12.74
 -17 -10   0   13.12   12.19
 -17 -10   0   10.58   12.83
 -17  10   0   11.04   11.83
 -17  10   0   -6.45   12.61
  17  10   0    8.39   11.59
 -17  10   0    8.25   10.54
 -17  10   0   10.32   11.75
 -17  10   0  -16.57   14.23
 -17  10   0   31.59   15.85
 -18 -10   0   59.00   19.63
  18 -10   0   68.86   17.17
  18 -10   0   39.66   14.06
 -18 -10   0   45.08   18.03
  18 -10   0   17.13   12.71
  18 -10   0   19.01   16.05
 -18 -10   0   48.67   15.98
 -18 -10   0   18.36   14.96
 -18  10   0   58.73   16.78
 -18  10   0   41.49   15.25
 -18  10   0   43.47   17.28
 -18  10   0   54.04   16.15
  18  10   0   78.84   20.60
 -18  10   0   77.29   18.76
 -18  10   0   58.25   17.26
  19 -10   0   56.98   17.95
  19 -10   0   72.31   17.78
 -19 -10   0   27.91   17.31
  19 -10   0   98.34   21.88
 -19 -10   0   78.39   18.85
  19 -10   0   42.12   20.55
 -19 -10   0   39.73   16.62
 -19 -10   0   37.79   16.19
 -19  10   0   68.02   17.38
 -19  10   0   60.05   17.64
 -19  10   0   69.71   17.41
 -19  10   0   25.35   13.99
  19  10   0   57.41   17.89
 -19  10   0   72.19   20.28
 -19  10   0   71.24   19.95
 -20 -10   0   72.47   20.02
  20 -10   0   90.66   21.04
  20 -10   0   61.89   18.62
 -20 -10   0   16.70   13.98
  20 -10   0   43.62   17.36
 -20  10   0   41.46   16.28
 -20  10   0   60.32   20.84
 -20  10   0   32.17   15.53
  20  10   0   35.15   14.49
 -20  10   0   43.45   15.78
 -20  10   0   56.70   16.50
  21 -10   0   20.78   15.88
 -21  10   0   14.38   14.46
 -21  10   0   26.53   15.75
 -21  10   0   23.34   15.33
   0 -11   0   -8.87    6.36
   0 -11   0    1.79    9.11
   0 -11   0   -3.32   12.06
   0 -11   0   10.32    9.45
   0  11   0    2.44    6.71
   0  11   0  -15.04   11.08
   0  11   0    5.42    8.26
   0  11   0    0.73    8.59
  -1 -11   0  548.37   29.12
  -1 -11   0  495.98   37.72
   1 -11   0  540.90   27.81
  -1 -11   0  520.11   41.15
   1 -11   0  494.54   40.05
   1 -11   0  577.11   38.95
  -1 -11   0  571.33   38.03
   1 -11   0  513.97   37.79
   1  11   0  557.87   32.61
   1  11   0  532.40   34.38
  -1  11   0  482.13   33.80
   1  11   0  529.61   35.44
   1  11   0  477.20   32.88
  -1  11   0  515.37   31.75
  -1  11   0  508.85   33.99
  -1  11   0  525.73   34.66
   1  11   0  470.58   33.45
   2 -11   0   -2.69   10.39
   2 -11   0    2.03    9.74
  -2 -11   0   -4.19   11.75
  -2 -11   0   -1.57   14.01
  -2 -11   0   -3.88    9.99
  -2 -11   0    6.34    5.59
   2 -11   0   10.57   12.02
   2 -11   0    1.16    4.56
   2  11   0   11.76    8.93
   2  11   0    3.44    7.35
   2  11   0    5.65    8.53
   2  11   0    0.65    8.07
  -2  11   0   -7.97   10.65
  -2  11   0    0.23    8.88
  -2  11   0   -1.46    8.57
   2  11   0    1.69    5.84
  -2  11   0    4.60    8.23
  -3 -11   0  355.64   29.29
  -3 -11   0  308.24   29.75
   3 -11   0  333.94   30.03
   3 -11   0  303.15   28.98
  -3 -11   0  339.99   32.35
  -3 -11   0  347.41   22.72
  -3 -11   0  293.45   31.08
   3 -11   0  324.90   32.24
   3  11   0  323.07   25.24
  -3  11   0  311.85   28.13
   3  11   0  327.77   27.97
   3  11   0  297.65   26.10
   3  11   0  357.75   25.66
  -3  11   0  282.49   26.21
  -3  11   0  293.49   24.13
  -3  11   0  262.84   24.40
   3  11   0  290.11   24.00
   4 -11   0   -4.43   11.79
  -4 -11   0   -3.43    9.85
  -4 -11   0   -1.33   10.32
  -4 -11   0   -2.68    5.70
   4 -11   0   -1.57   12.42
   4 -11   0    9.65   10.59
  -4 -11   0   11.96    9.68
  -4 -11   0  -13.14   14.18
  -4 -11   0   -4.94   12.71
  -4 -11   0    5.15    9.63
  -4  11   0    4.75    8.95
  -4  11   0   16.36    8.71
   4  11   0    4.03    7.38
   4  11   0    0.86    6.85
   4  11   0    0.03    5.56
   4  11   0   19.20   10.07
   4  11   0   -2.95    6.49
  -4  11   0    4.61    6.95
  -4  11   0   23.04   11.44
  -5 -11   0  330.57   30.67
  -5 -11   0  376.19   30.45
  -5 -11   0  370.73   34.37
  -5 -11   0  287.92   29.08
  -5 -11   0  325.77   34.01
   5 -11   0  347.84   33.57
   5 -11   0  376.45   32.41
  -5 -11   0  345.61   28.70
   5 -11   0  361.87   31.78
  -5 -11   0  360.26   32.36
   5  11   0  434.09   27.57
  -5  11   0  380.49   31.14
   5  11   0  339.79   29.11
   5  11   0  348.45   26.38
  -5  11   0  320.60   26.47
   5  11   0  372.03   30.61
   5  11   0  366.91   25.95
  -5  11   0  346.84   30.22
  -5  11   0  371.97   28.73
  -6 -11   0   -0.09   12.77
  -6 -11   0   22.93   10.77
   6 -11   0    0.91    9.76
   6 -11   0   10.62    9.60
  -6 -11   0    5.05    7.69
   6 -11   0   -5.34   11.73
  -6 -11   0   10.93   13.76
  -6 -11   0    9.93    9.67
  -6 -11   0    3.96   11.74
   6  11   0   10.52    6.86
  -6  11   0   26.79   10.86
  -6  11   0   16.94    8.62
   6  11   0   14.65    9.17
   6  11   0    4.86    6.69
  -6  11   0   27.66   10.28
   6  11   0   15.48    8.91
  -6  11   0   22.32   12.45
   6  11   0   10.74    7.69
  -7 -11   0  211.85   25.59
   7 -11   0  229.06   25.30
   7 -11   0  244.26   28.69
  -7 -11   0  223.07   23.97
  -7 -11   0  267.80   31.92
   7 -11   0  224.35   26.62
  -7 -11   0  222.17   26.25
  -7 -11   0  253.59   29.15
   7  11   0  251.25   22.77
  -7  11   0  280.36   28.71
  -7  11   0  254.78   26.23
  -7  11   0  256.85   24.48
   7  11   0  225.17   25.11
  -7  11   0  267.31   24.37
   7  11   0  211.48   23.81
  -8 -11   0   74.11   17.29
   8 -11   0   74.68   16.08
  -8 -11   0  117.37   18.03
  -8 -11   0   84.38   19.49
   8 -11   0   91.33   19.62
  -8 -11   0   87.30   18.06
   8 -11   0   95.50   18.85
   8  11   0   61.64   12.21
   8  11   0   63.89   15.27
  -8  11   0   40.95   13.17
  -8  11   0   65.77   13.99
  -8  11   0   97.48   14.82
   9 -11   0  331.91   35.05
  -9 -11   0  297.20   32.77
   9 -11   0  302.27   30.82
   9 -11   0  322.97   29.90
  -9 -11   0  316.41   31.50
  -9 -11   0  351.22   33.20
  -9 -11   0  324.35   29.71
   9  11   0  274.61   28.36
  -9  11   0  313.68   31.59
   9  11   0  310.26   26.59
   9  11   0  260.70   27.20
  -9  11   0  294.60   26.85
  10 -11   0   -0.47    9.78
  10 -11   0   -6.43   11.16
 -10 -11   0   22.66   11.00
  10 -11   0    5.12   13.05
 -10 -11   0  -10.70   15.59
 -10 -11   0   13.97   11.09
 -10 -11   0    5.05   11.56
  10  11   0   19.96   12.59
 -10  11   0   -0.04   11.25
  10  11   0   25.31    9.81
  10  11   0   46.43   13.62
 -10  11   0   13.65    9.76
 -11 -11   0  525.66   40.90
 -11 -11   0  507.02   42.52
 -11 -11   0  357.87   35.27
  11 -11   0  480.45   43.12
  11 -11   0  451.65   38.87
  11 -11   0  459.22   35.83
 -11 -11   0  502.83   39.15
  11  11   0  445.25   35.85
 -11  11   0  400.29   33.36
  11  11   0  426.50   34.12
 -11  11   0  427.91   38.06
  11  11   0  414.06   36.04
  12 -11   0   13.65   13.95
 -12 -11   0   29.26   14.74
  12 -11   0   35.62   14.18
 -12 -11   0   -3.57   10.52
 -12 -11   0   25.46   14.91
 -12 -11   0   27.87   12.66
  12 -11   0   27.77   11.74
 -12  11   0   13.65   11.43
  12  11   0   38.21   14.21
 -12  11   0   10.78   10.37
  13 -11   0  227.99   28.63
  13 -11   0  301.76   35.79
 -13 -11   0  176.86   24.97
 -13 -11   0  235.20   30.40
  13 -11   0  218.27   23.55
  13 -11   0  223.43   24.86
 -13 -11   0  245.11   29.51
  13 -11   0  243.19   24.28
 -13 -11   0  253.74   29.02
 -13  11   0  240.52   29.26
  13  11   0  213.90   26.61
 -13  11   0  185.61   24.69
 -14 -11   0   38.71   16.22
  14 -11   0    2.43   10.32
 -14 -11   0   14.48   11.08
 -14 -11   0   25.40   15.34
 -14 -11   0   29.31   14.61
  14 -11   0    8.50   15.81
  14 -11   0   30.57   12.47
  14 -11   0    4.05    9.97
  14 -11   0   40.41   16.61
 -14  11   0   43.61   13.05
 -14  11   0   57.24   18.98
  14  11   0   58.93   16.80
 -14  11   0   23.75   11.31
 -14  11   0   26.56   11.77
 -14  11   0   50.00   15.99
 -14  11   0   20.39   10.42
  15 -11   0  126.23   20.05
 -15 -11   0  142.35   26.08
 -15 -11   0  112.23   21.43
  15 -11   0  150.00   21.16
 -15 -11   0  179.57   26.92
 -15 -11   0  180.10   26.45
  15 -11   0  147.80   25.64
  15 -11   0  172.96   29.17
  15 -11   0  147.91   21.16
 -15  11   0  144.36   21.47
 -15  11   0  181.65   26.82
 -15  11   0  115.85   20.01
 -15  11   0  103.85   21.42
  15  11   0  151.85   24.15
 -15  11   0  124.86   20.81
 -15  11   0  143.24   20.90
 -16 -11   0   55.39   20.54
 -16 -11   0   20.47   13.25
 -16 -11   0   62.77   18.51
  16 -11   0   33.68   18.04
  16 -11   0   76.95   18.30
  16 -11   0   32.84   13.11
 -16 -11   0   24.20   13.23
  16 -11   0   25.39   11.77
 -16  11   0   56.92   18.33
 -16  11   0   63.09   16.93
 -16  11   0   73.56   18.77
 -16  11   0   36.97   15.23
 -16  11   0   69.22   16.92
 -16  11   0   35.00   14.70
  16  11   0   47.36   15.27
  17 -11   0  107.61   21.07
 -17 -11   0  102.73   22.52
 -17 -11   0   92.98   21.72
  17 -11   0  117.02   26.21
  17 -11   0   97.03   19.02
 -17 -11   0   85.52   20.10
  17 -11   0  119.92   23.24
 -17 -11   0  100.56   24.80
 -17  11   0   50.67   15.90
 -17  11   0   93.81   21.69
  17  11   0   85.65   19.26
 -17  11   0  106.81   22.29
 -17  11   0   99.59   19.54
 -17  11   0   61.91   16.67
 -17  11   0   99.26   20.24
 -18 -11   0   94.74   21.12
 -18 -11   0   74.32   19.52
  18 -11   0   87.44   18.71
  18 -11   0   87.33   20.52
  18 -11   0   73.17   18.16
 -18 -11   0   93.55   21.98
  18  11   0   93.36   22.98
 -18  11   0   51.38   15.93
 -18  11   0   43.58   14.04
 -18  11   0  113.90   21.18
 -18  11   0   66.27   20.00
 -18  11   0  121.53   22.94
  19 -11   0   67.28   16.91
 -19 -11   0   94.01   21.18
  19 -11   0   56.36   16.53
 -19  11   0   84.24   20.33
 -19  11   0   57.63   19.20
 -19  11   0   80.82   22.00
 -19  11   0   73.49   21.07
 -19  11   0   41.39   19.15
   0 -12   0   20.11   10.78
   0 -12   0   25.14   12.04
   0 -12   0   19.01   13.78
   0  12   0   26.50   10.65
   0  12   0   11.42    8.89
   0  12   0   21.22   12.33
   0  12   0   33.98   11.46
   0  12   0    6.27    9.94
  -1 -12   0    8.23   10.96
  -1 -12   0   -2.73   12.76
   1 -12   0   16.41   11.97
   1 -12   0   -1.08   11.82
  -1 -12   0    0.37   10.69
   1 -12   0  -11.70   10.32
   1  12   0   -4.21    8.46
  -1  12   0   -0.50    7.30
   1  12   0   -8.15    8.78
   1  12   0    7.04    8.76
  -1  12   0   17.15   10.06
   1  12   0    5.18    7.19
  -1  12   0    7.86   10.12
  -1  12   0   -4.48    9.16
   1  12   0    2.07    9.52
   2 -12   0    0.36   10.19
  -2 -12   0   16.55   13.47
   2 -12   0   -3.86   11.31
  -2 -12   0    2.47   11.01
  -2 -12   0   23.68   13.74
   2 -12   0    6.27   13.18
   2  12   0    9.44    7.22
  -2  12   0   19.26   12.27
   2  12   0   16.45    8.97
   2  12   0    7.24    9.13
   2  12   0   20.15   10.95
   2  12   0   10.21    8.14
  -2  12   0   16.64   10.37
  -2  12   0    5.96   10.49
  -2  12   0   -2.68    8.73
   3 -12   0    6.05   11.94
  -3 -12   0    3.65   12.96
   3 -12   0   -6.52   11.15
  -3 -12   0   -5.20   11.11
   3 -12   0  -11.50   10.35
  -3 -12   0   14.13   11.74
   3  12   0    3.34    8.12
  -3  12   0    3.40   10.32
   3  12   0   -4.98    7.78
   3  12   0   -3.07    8.05
  -3  12   0   -1.74    9.92
  -3  12   0    6.77    8.85
  -3  12   0    7.44   11.50
   3  12   0    6.80    9.10
  -4 -12   0    4.72   11.02
   4 -12   0   43.53   13.07
   4 -12   0    6.67   11.03
  -4 -12   0   51.02   17.43
   4 -12   0   13.67   13.66
  -4 -12   0   55.25   18.46
  -4 -12   0   22.28   11.09
  -4  12   0   10.29    8.20
  -4  12   0   15.29   12.39
   4  12   0   26.30   10.96
   4  12   0   27.33   11.17
  -4  12   0   20.82    8.93
   4  12   0   22.64    8.78
  -4  12   0   20.14   11.80
   4  12   0   16.93    7.69
  -5 -12   0   13.91   12.20
  -5 -12   0   19.57   11.66
   5 -12   0   -4.25   10.54
   5 -12   0   17.28   15.43
  -5 -12   0    7.51   14.85
   5 -12   0   -1.09   11.22
  -5 -12   0   -6.91   10.50
  -5  12   0   22.48    9.71
  -5  12   0   17.44   10.96
   5  12   0    9.25    8.62
  -5  12   0   19.14   11.28
   5  12   0   16.06    9.77
  -5  12   0   -6.21   11.61
   5  12   0    4.50    6.99
   6 -12   0    3.46   12.00
   6 -12   0  -12.28   12.63
  -6 -12   0  -11.08   14.97
  -6 -12   0   -3.05   10.15
   6 -12   0   10.69   14.89
  -6 -12   0   11.13   13.05
  -6 -12   0  -17.70   12.87
  -6  12   0   -0.04   10.64
  -6  12   0    9.92    8.30
   6  12   0   -4.66   10.09
  -6  12   0   -6.14   12.83
   6  12   0    7.85    8.20
  -7 -12   0    0.50   13.49
  -7 -12   0   21.47   13.02
  -7 -12   0   16.67   12.25
   7 -12   0   21.81   12.29
   7 -12   0   35.80   16.59
  -7 -12   0    2.06    8.54
   7 -12   0    0.94   10.56
  -7  12   0   14.58   11.89
   7  12   0   18.37   10.95
  -7  12   0   19.21   11.39
  -7  12   0    9.38   10.94
   7  12   0   -0.97    9.66
   8 -12   0   66.50   20.08
  -8 -12   0   45.61   15.34
  -8 -12   0   42.59   13.02
  -8 -12   0   81.40   18.93
   8 -12   0   46.81   13.99
   8 -12   0   38.29   14.53
  -8 -12   0   62.48   19.28
   8  12   0   56.17   14.44
  -8  12   0   55.49   16.86
  -8  12   0   44.24   13.03
  -8  12   0   58.48   15.75
   8  12   0   27.96   10.71
  -9 -12   0   -0.81   12.45
   9 -12   0   -8.76   11.04
  -9 -12   0   13.22   13.62
  -9 -12   0    5.49   10.31
  -9 -12   0  -11.88   12.24
   9 -12   0   20.30   14.36
   9 -12   0   -3.54   13.81
  -9  12   0    5.67   12.81
  -9  12   0   -8.11   12.59
  -9  12   0   13.80   10.58
   9  12   0   -2.04    9.11
   9  12   0   -2.43    9.63
  10 -12   0    1.50   12.57
 -10 -12   0   16.89   15.86
  10 -12   0   29.70   16.88
 -10 -12   0    4.61   12.10
  10 -12   0   14.89   13.17
 -10 -12   0    6.24   11.40
 -10 -12   0    2.80   10.21
 -10  12   0    5.56   13.27
  10  12   0  -10.21   10.27
 -10  12   0    6.59   12.05
  10  12   0    6.66   11.01
 -10  12   0   -3.67    9.49
  11 -12   0   12.38   16.22
 -11 -12   0   19.63   14.08
 -11 -12   0   20.50   12.21
  11 -12   0   19.05   13.02
 -11 -12   0   13.48   13.22
 -11 -12   0   24.23   15.66
  11 -12   0   20.39   15.89
 -11  12   0   16.24   12.26
 -11  12   0    8.63   14.34
 -11  12   0    5.22   13.56
  11  12   0   10.99   11.63
  11  12   0   33.40   14.32
  12 -12   0   54.08   16.65
 -12 -12   0   57.51   17.02
 -12 -12   0   29.12   17.83
  12 -12   0   45.61   18.25
  12 -12   0   45.96   13.48
 -12 -12   0   35.24   15.37
 -12 -12   0   38.28   16.00
  12  12   0   35.30   13.81
 -12  12   0   44.86   15.02
  12  12   0   28.76   13.16
 -12  12   0   55.31   17.25
 -12  12   0   22.82   12.89
  13 -12   0    4.65   10.69
  13 -12   0   17.96   14.13
 -13 -12   0   15.59   12.82
  13 -12   0    5.65   14.01
 -13 -12   0   -2.95   11.47
 -13 -12   0   -2.99   10.90
 -13 -12   0   -2.06   14.27
 -13  12   0    9.51   13.38
 -13  12   0    5.35   10.31
  13  12   0   32.96   16.60
  13  12   0   17.47   12.99
 -13  12   0   -0.89   13.60
  14 -12   0   22.65   12.91
  14 -12   0   -1.85   11.99
 -14 -12   0    4.51   15.50
 -14 -12   0    4.22   11.73
  14 -12   0   29.19   19.20
 -14 -12   0   10.38   13.88
 -14 -12   0   11.97   12.06
 -14  12   0   17.15   13.30
  14  12   0   15.14   14.33
  14  12   0   22.04   14.62
 -14  12   0    3.79   12.71
 -14  12   0    4.39   11.55
 -15 -12   0   18.18   16.00
 -15 -12   0   19.00   17.72
  15 -12   0   21.54   14.38
 -15 -12   0   13.23   12.74
 -15 -12   0   39.30   18.43
  15 -12   0   34.27   20.06
  15  12   0   36.92   15.98
  15  12   0   47.02   17.68
 -15  12   0   57.43   19.67
 -15  12   0   13.70   11.12
 -15  12   0   38.21   19.10
  16 -12   0    6.72   12.88
 -16 -12   0   21.88   13.09
 -16  12   0   12.64   11.65
  16  12   0    9.85   10.42
 -17 -12   0   17.59   12.99
 -17  12   0    9.45   13.15
  17  12   0   14.39   12.47
   0 -13   0  -10.80   12.64
   0 -13   0    6.78   11.91
   0 -13   0    8.87   13.17
   0  13   0  -12.57   10.75
   0  13   0   -3.45    8.96
   0  13   0    1.63   10.65
   0  13   0   -6.48    9.42
  -1 -13   0  282.87   31.81
   1 -13   0  301.41   34.86
  -1 -13   0  306.16   35.02
   1 -13   0  294.13   31.33
   1 -13   0  286.44   31.40
  -1 -13   0  257.96   28.78
   1  13   0  269.07   28.08
   1  13   0  276.76   27.47
  -1  13   0  236.15   26.40
  -1  13   0  284.79   28.15
  -1  13   0  273.23   26.89
  -1  13   0  283.44   28.31
   1  13   0  283.99   27.61
   1  13   0  250.73   25.84
  -2 -13   0  -13.83   17.47
  -2 -13   0   -9.37   12.16
   2 -13   0    7.83   13.55
  -2 -13   0   -5.32   11.49
   2 -13   0   -4.93   13.46
   2 -13   0   -9.07   11.06
   2  13   0    0.77    8.61
  -2  13   0   -4.38    9.94
   2  13   0    7.51    8.88
   2  13   0  -14.80   10.53
  -2  13   0   -0.04   10.60
   2  13   0   10.49    9.71
  -3 -13   0  365.51   33.87
  -3 -13   0  303.50   32.60
   3 -13   0  329.88   33.48
   3 -13   0  278.15   34.38
  -3 -13   0  358.09   37.80
   3 -13   0  371.82   35.03
  -3  13   0  327.57   31.39
  -3  13   0  324.06   31.65
   3  13   0  369.83   31.98
   3  13   0  338.54   31.59
   3  13   0  379.98   30.18
   3  13   0  330.60   28.70
  -4 -13   0   15.33   11.70
  -4 -13   0   31.79   16.14
   4 -13   0    2.15   12.79
   4 -13   0   17.93   13.34
   4 -13   0    9.78   16.28
  -4  13   0   -1.49   12.33
   4  13   0   -1.29    9.81
   4  13   0   -1.70    9.31
  -4  13   0    7.10   10.03
  -5 -13   0  136.74   27.13
   5 -13   0  113.14   24.15
   5 -13   0  136.81   22.64
  -5 -13   0  127.00   20.67
   5 -13   0  129.64   22.43
  -5 -13   0   85.43   20.24
  -5  13   0  121.65   21.50
   5  13   0  160.29   21.98
  -5  13   0  178.48   24.45
   5  13   0  134.09   20.25
   6 -13   0   21.30   12.69
  -6 -13   0   40.59   16.29
   6 -13   0   42.08   18.49
  -6 -13   0    7.86   14.45
   6 -13   0   33.09   13.42
  -6  13   0   20.85   14.85
   6  13   0   19.59   11.49
  -6  13   0   17.32   12.34
   6  13   0    9.71    9.81
  -7 -13   0  294.87   32.51
   7 -13   0  286.66   35.09
  -7 -13   0  271.52   34.18
   7 -13   0  278.75   30.77
   7 -13   0  274.40   32.15
   7  13   0  236.32   27.75
  -7  13   0  255.42   29.10
  -7  13   0  301.36   32.16
   7  13   0  282.15   29.49
   8 -13   0  -10.60   14.47
  -8 -13   0   -6.21   12.02
   8 -13   0    6.35   13.83
  -8 -13   0    3.45   11.71
  -8 -13   0   23.56   16.06
   8 -13   0   -1.06   11.66
  -8  13   0   13.36   13.43
  -8  13   0   -0.44   13.05
   8  13   0   -8.18   11.64
   8  13   0   27.64   13.70
   9 -13   0  272.64   35.08
   9 -13   0  228.35   30.26
  -9 -13   0  285.29   35.88
   9 -13   0  310.90   32.70
  -9 -13   0  252.84   30.92
  -9 -13   0  225.63   29.78
   9  13   0  234.96   27.23
   9  13   0  192.32   25.56
  -9  13   0  236.34   29.70
  -9  13   0  251.98   30.28
  10 -13   0   26.72   13.21
 -10 -13   0    3.56   12.40
  10 -13   0   22.70   14.27
 -10 -13   0    1.17   18.26
 -10 -13   0  -23.01   14.01
  10 -13   0   13.78   15.92
  10  13   0    1.83   10.67
 -10  13   0   20.36   13.45
  10  13   0   10.71   12.24
 -10  13   0   10.52   13.92
  11 -13   0  328.68   39.18
  11 -13   0  360.08   37.84
 -11 -13   0  296.82   34.30
 -11 -13   0  267.13   32.93
  11 -13   0  290.95   31.53
 -11 -13   0  305.88   37.51
  11  13   0  246.22   29.62
 -11  13   0  284.36   33.06
 -11  13   0  336.19   35.52
  11  13   0  264.67   30.34
  12 -13   0   -3.65   12.35
 -12 -13   0    4.68   13.99
 -12 -13   0  -11.93   12.87
 -12 -13   0   -1.99   15.32
  12 -13   0   25.04   16.37
  12 -13   0    5.90   13.78
  12  13   0   20.33   13.99
 -12  13   0    8.60   15.19
  12  13   0   -5.39   14.17
 -12  13   0   -0.80   12.78
  13 -13   0  174.86   25.54
  13 -13   0  224.43   30.30
 -13 -13   0  153.60   26.46
  13  13   0  179.79   27.20
  13  13   0  164.27   25.78
  14 -13   0   21.42   15.26
 -14 -13   0    9.03   12.86
  14  13   0   19.66   14.42
  14  13   0   37.49   16.01
 -15 -13   0   46.20   17.41
  15  13   0  103.16   22.43
   0 -14   0  123.65   21.80
   0 -14   0  113.36   24.91
   0 -14   0  118.48   23.10
   0  14   0  179.15   23.76
   0  14   0  143.08   21.46
  -1 -14   0  -13.01   19.18
  -1 -14   0    5.99   12.53
   1 -14   0   10.63   15.03
   1 -14   0    4.62   14.03
   1 -14   0   13.90   12.44
  -1 -14   0    8.68   13.21
   1  14   0    8.36    9.92
   1  14   0   -1.57   10.48
   1  14   0   14.37   10.03
  -1  14   0   -1.04   10.29
  -1  14   0    1.89    9.92
  -2 -14   0  127.62   26.93
   2 -14   0  111.70   22.07
   2 -14   0  118.99   22.56
   2 -14   0  173.46   30.27
  -2 -14   0  112.81   22.00
   2  14   0  136.88   20.87
  -2  14   0  112.52   19.55
  -2  14   0  144.97   22.49
  -3 -14   0   15.36   12.48
  -3 -14   0    1.25   15.74
   3 -14   0    7.21   13.72
   3 -14   0   64.11   23.01
   3 -14   0   16.85   15.52
   3  14   0   10.05    9.75
   3  14   0   11.35   10.42
  -3  14   0    3.98   12.12
  -3  14   0  -11.04   12.97
  -4 -14   0   72.28   18.43
  -4 -14   0   53.31   21.50
   4 -14   0  109.87   23.07
   4 -14   0  107.31   25.52
   4 -14   0   67.07   18.44
  -4  14   0  102.37   19.35
   4  14   0   81.30   18.20
  -4  14   0   74.64   17.16
   4  14   0  109.35   19.04
   5 -14   0   21.62   17.19
   5 -14   0   36.90   20.36
  -5 -14   0   27.25   18.58
   5 -14   0   21.00   15.01
  -5  14   0   -5.26   11.83
   5  14   0    9.35   10.43
  -5  14   0    5.68   12.21
   5  14   0   26.16   12.60
   6 -14   0   -3.55   13.19
   6 -14   0   10.83   18.71
  -6 -14   0   13.22   17.06
   6 -14   0   33.63   17.92
   6  14   0   32.54   13.64
  -6  14   0   61.80   18.43
   6  14   0   31.75   12.53
  -6  14   0   32.84   15.49
   7 -14   0    6.46   14.82
   7 -14   0   18.54   15.48
   7 -14   0    6.42   11.42
  -7 -14   0   40.55   19.98
  -7  14   0   -6.11   11.21
  -7  14   0   16.61   13.70
   7  14   0   -4.36   11.59
   7  14   0  -15.34   13.28
   8 -14   0   40.67   16.28
   8 -14   0   67.50   23.23
  -8 -14   0   22.38   17.35
   8 -14   0   45.11   16.99
   8  14   0   45.93   15.20
   8  14   0   49.11   14.29
  -8  14   0   43.79   16.97
  -8  14   0   52.01   16.03
   9 -14   0   22.08   19.41
  -9 -14   0   23.08   16.12
   9 -14   0   -4.09   13.46
  -9 -14   0   34.31   19.45
   9  14   0   -8.42   11.19
   9  14   0   14.32   10.10
  -9  14   0   11.68   12.31
  -9  14   0   -6.89   15.00
 -10 -14   0   15.40   15.03
  10 -14   0   15.75   13.77
 -10  14   0   66.91   22.19
  10  14   0   -5.65   10.73
  10  14   0   29.07   12.99
 -11 -14   0   41.21   16.11
  11 -14   0   27.51   17.77
  11  14   0   52.39   16.70
  11  14   0   39.81   15.84
 -12 -14   0  -10.32   12.03
  12 -14   0   18.96   15.14
  12  14   0   21.00   13.00
  12  14   0   46.64   16.22
  13  14   0   27.50   13.66
   0 -15   0  -24.77   16.63
   1 -15   0   51.20   17.93
  -1 -15   0   79.30   20.05
  -1  15   0   86.95   20.36
  -1  15   0   68.51   17.79
  -2 -15   0   43.72   16.34
   2 -15   0    4.27   13.70
  -2  15   0   17.14   13.14
  -2  15   0    7.70   11.23
  -3 -15   0   36.95   16.66
   3 -15   0   31.52   16.31
  -3  15   0   26.89   14.40
  -3  15   0   58.75   18.41
  -4  15   0   -5.61   13.38
  -4  15   0    9.81   11.65
  -5  15   0   57.29   16.92
  -5  15   0   39.11   15.76
  -6  15   0    6.97   11.38
  -6  15   0    7.54   13.93
 -26   0   1   33.06   17.22
 -26   0   1   11.63   17.18
  26   0  -1   37.36   17.93
 -26   0   1   17.62   15.48
 -26   0   1   17.03   16.97
 -26   0   1   48.93   19.66
  26   0  -1    2.87   15.76
 -26   0   1   53.51   17.97
  26   0  -1   40.11   18.12
  25   0  -1   -3.56   12.07
  25   0  -1   -7.82   12.11
 -25   0   1    0.68   11.63
 -25   0   1  -12.64   12.33
 -25   0   1  -16.54   16.15
  25   0  -1  -19.51   15.00
 -25   0   1  -22.06   14.58
 -25   0   1   14.54   13.15
 -25   0   1  -13.76   11.91
 -24   0   1   25.87   14.42
 -24   0   1   26.19   15.76
 -24   0   1   58.43   17.71
  24   0  -1   24.04   15.21
 -24   0   1   21.55   14.14
 -24   0   1   28.29   14.95
 -24   0   1   30.30   15.28
  24   0  -1   21.72   15.57
  23   0  -1   39.94   15.42
 -23   0   1   29.89   14.41
 -23   0   1   28.98   14.02
 -23   0   1    1.56   12.14
 -23   0   1   19.54   14.24
 -23   0   1   16.43   13.27
 -23   0   1   36.28   14.02
  23   0  -1   43.29   15.78
 -22   0   1   47.36   15.51
 -22   0   1   27.26   14.08
 -22   0   1   17.69   12.37
 -22   0   1    7.22   12.12
 -22   0   1   35.67   15.03
  22   0  -1   26.09   14.95
  22   0  -1   33.72   14.16
 -22   0   1   22.05   14.78
 -21   0   1   12.35   11.48
 -21   0   1    4.21    5.98
 -21   0   1  -12.52   11.53
  21   0  -1   10.83   10.78
 -21   0   1   -5.59   11.34
 -21   0   1  -10.76   13.12
 -21   0   1   -2.89   11.44
  21   0  -1    8.28   11.40
 -21   0   1    7.71   10.04
 -20   0   1   74.53   12.73
  20   0  -1   76.02   17.40
 -20   0   1   69.46   15.53
  20   0  -1   83.73   17.01
 -20   0   1   59.94   15.70
 -20   0   1   67.63   16.12
 -20   0   1   79.67   16.71
 -20   0   1   52.83   14.81
 -20   0   1   76.33   16.25
  19   0  -1    7.98    9.86
 -19   0   1   13.37   10.14
 -19   0   1   14.58    9.74
 -19   0   1   15.11   11.54
  19   0  -1   12.49   10.33
 -19   0   1   17.53   11.21
 -19   0   1   14.70    7.79
 -19   0   1    6.91    9.31
 -19   0   1    5.18    4.79
 -19   0   1   -0.66    9.09
  18   0  -1   48.39    7.18
 -18   0   1   35.38   12.09
 -18   0   1    9.45    9.86
 -18   0   1   43.85    8.25
 -18   0   1   45.20    9.51
  18   0  -1   41.56   14.10
  18   0  -1   48.96   13.78
 -18   0   1   24.50   11.01
 -18   0   1   42.91   12.41
 -18   0   1   45.77   12.19
 -18   0   1   46.54   13.62
 -17   0   1   -3.02    9.31
  17   0  -1   -6.18    9.65
 -17   0   1    9.38    7.66
  17   0  -1    2.46    3.76
 -17   0   1  -13.87    9.78
 -17   0   1   17.48   10.47
 -17   0   1   -2.30    5.06
 -17   0   1   -3.52    9.70
 -17   0   1   -0.93    4.40
  17   0  -1    3.71    9.19
 -17   0   1  -10.74    8.93
  16   0  -1  110.08   16.03
 -16   0   1   74.78   13.58
  16   0  -1   94.56    9.18
 -16   0   1  111.53   15.92
 -16   0   1   83.03   14.47
 -16   0   1   89.70   10.34
  16   0  -1   97.09   16.08
 -16   0   1   82.63   15.25
 -16   0   1   86.96   14.65
 -16   0   1   87.05   11.48
 -16   0   1   76.69   14.33
  15   0  -1   21.55    8.77
 -15   0   1   10.13    4.66
 -15   0   1   16.24    8.88
 -15   0   1   21.57   10.59
  15   0  -1   10.25    4.53
 -15   0   1   11.31    8.74
  15   0  -1   20.91    9.61
 -15   0   1   16.87    8.74
 -15   0   1   13.78    8.68
 -15   0   1   14.91    8.88
 -15   0   1    3.25    5.29
 -15   0   1   21.20   10.34
 -14   0   1   30.69    9.01
 -14   0   1   46.55    9.88
 -14   0   1   38.37   10.39
 -14   0   1   50.70   11.90
 -14   0   1   40.88    7.05
 -14   0   1   36.42   10.42
  14   0  -1   36.91   10.71
 -14   0   1   38.18    7.70
 -14   0   1   42.33   10.36
  14   0  -1   36.47   11.07
 -14   0   1   46.97   10.97
  14   0  -1   37.98    6.04
 -13   0   1  -11.69    7.07
 -13   0   1   -4.52    7.04
  13   0  -1    7.40    7.67
 -13   0   1   -1.36    6.44
 -13   0   1   -2.13    4.34
  13   0  -1    2.36    3.01
 -13   0   1  -10.92    7.55
  13   0  -1   -4.30    6.50
 -13   0   1    1.55    6.42
 -13   0   1   -0.84    6.20
 -13   0   1    0.41    4.32
 -13   0   1    4.21    6.88
 -12   0   1  131.45   14.35
 -12   0   1  121.09   11.74
  12   0  -1  136.31   15.13
 -12   0   1  137.43   14.49
 -12   0   1  116.83   13.70
 -12   0   1  138.93   14.45
 -12   0   1  150.52   15.30
  12   0  -1  115.14    9.11
 -12   0   1  135.66   15.28
 -12   0   1  121.00    9.81
  12   0  -1  124.79   15.03
  11   0  -1   13.99    4.02
  11   0  -1   14.83    5.94
 -11   0   1   12.13    4.82
 -11   0   1    7.87    4.96
 -11   0   1   11.01    3.84
 -11   0   1   20.89    7.62
  10   0  -1  107.80   12.65
  10   0  -1  120.93    8.42
 -10   0   1  111.00   10.37
 -10   0   1  125.06    9.89
 -10   0   1   99.26   12.01
 -10   0   1  115.10    8.57
  -9   0   1   -1.00    5.35
  -9   0   1    1.55    3.01
  -9   0   1   -2.04    3.85
  -9   0   1    7.08    3.62
   9   0  -1    0.65    2.81
   9   0  -1   -3.46    5.11
  -8   0   1  112.88    9.42
   8   0  -1  123.05   11.15
  -8   0   1  120.05    7.88
   8   0  -1  123.03    7.71
  -8   0   1  131.06   12.32
   8   0  -1  144.15   12.70
  -8   0   1  106.62    8.45
   7   0  -1    8.98    3.85
   7   0  -1   10.28    3.86
   7   0  -1    8.47    5.25
   7   0  -1    8.48    4.34
  -7   0   1    7.99    4.75
  -7   0   1    9.20    4.68
  -7   0   1    3.06    4.29
   7   0  -1    5.07    4.66
  -7   0   1    5.31    4.46
  -7   0   1   11.72    3.28
   7   0  -1    7.48    4.07
   7   0  -1    6.29    4.27
  -7   0   1    8.74    5.11
   7   0  -1    8.59    2.94
  -7   0   1    0.66    3.98
   7   0  -1    9.10    4.31
  -7   0   1    5.53    4.67
   7   0  -1   11.59    4.20
  -7   0   1    8.45    4.44
   7   0  -1    8.05    4.15
   7   0  -1   11.32    5.82
  -6   0   1   11.49    4.20
   6   0  -1   12.39    4.38
   6   0  -1   14.02    4.06
   6   0  -1    8.17    3.42
   6   0  -1   15.52    4.43
  -6   0   1    4.75    3.63
  -6   0   1    8.10    2.82
   6   0  -1   15.59    5.18
   6   0  -1   12.91    4.32
  -6   0   1    5.36    4.19
  -6   0   1   12.87    4.16
   6   0  -1   13.59    4.42
  -6   0   1    7.86    5.03
   6   0  -1    2.76    2.96
   6   0  -1    8.40    2.64
   6   0  -1   12.50    4.73
   6   0  -1   12.04    4.47
   6   0  -1   11.05    4.18
  -6   0   1    7.90    3.55
  -6   0   1    9.33    3.90
  -6   0   1   13.89    4.01
  -5   0   1   77.44    7.78
  -5   0   1   66.00    6.34
   5   0  -1   77.60    7.02
   5   0  -1   76.09    7.22
   5   0  -1   70.64    4.72
   5   0  -1   73.36    7.71
  -5   0   1   74.11    4.80
   5   0  -1   78.20    6.91
   5   0  -1   68.58    6.55
   5   0  -1   73.43    6.75
   5   0  -1   87.30    7.27
   5   0  -1   71.76    6.70
   5   0  -1   69.82    6.45
   5   0  -1   78.93    7.00
   4   0  -1   59.03    3.78
   4   0  -1   55.91    5.51
   4   0  -1   64.48    5.68
   4   0  -1   57.10    6.18
   4   0  -1   59.86    6.19
  -4   0   1   58.02    3.80
  -4   0   1   54.79    5.96
   4   0  -1   55.83    5.35
   4   0  -1   55.54    5.66
   4   0  -1   53.27    5.33
   4   0  -1   60.57    5.84
   4   0  -1   58.69    5.63
   3   0  -1    4.13    2.56
   3   0  -1    1.83    2.19
   3   0  -1    0.21    2.14
   3   0  -1    3.69    2.15
   3   0  -1    1.27    1.88
   3   0  -1    2.85    2.01
   3   0  -1    1.32    2.04
   3   0   1    4.86    2.72
   3   0   1   -1.06    2.54
  -3   0  -1    0.76    1.96
  -3   0  -1    2.33    2.91
   3   0   1    0.71    2.41
  -3   0  -1    0.68    1.86
   3   0   1   -0.58    2.56
   3   0   1    1.20    2.14
   3   0   1    3.01    1.85
   3   0   1    3.15    2.43
   3   0   1    3.26    2.50
  -3   0  -1    0.33    2.94
   3   0   1    3.94    2.61
  -3   0  -1    1.44    3.02
  -3   0  -1    3.04    2.67
   4   0   1   28.70    4.74
  -4   0  -1   32.98    3.98
  -4   0  -1   28.06    4.99
   4   0   1   20.44    3.96
   4   0   1   23.13    4.53
   4   0   1   32.51    3.91
   4   0   1   31.99    5.02
   4   0   1   24.74    4.70
  -4   0  -1   29.53    3.83
  -4   0  -1   36.48    4.76
  -4   0  -1   21.11    4.77
   4   0   1   26.26    4.62
  -4   0  -1   32.49    4.72
   4   0   1   19.45    4.18
   4   0   1   25.05    4.56
   5   0   1    5.16    3.86
  -5   0  -1    6.13    3.73
  -5   0  -1    1.80    3.24
  -5   0  -1    6.61    3.72
  -5   0  -1    3.13    3.33
  -5   0  -1    6.38    4.50
  -5   0  -1    7.09    3.58
  -5   0  -1    9.72    3.89
  -5   0  -1    5.71    3.47
   5   0   1    1.77    2.74
   5   0   1    0.14    3.68
   5   0   1    8.83    4.39
   5   0   1    5.42    4.00
   5   0   1    5.95    4.73
  -5   0  -1    6.30    4.06
  -5   0  -1    6.17    4.84
   5   0   1    2.57    4.05
  -5   0  -1    2.04    3.19
   5   0   1    8.78    4.30
   5   0   1    1.10    3.75
   5   0   1    4.41    4.37
   6   0   1   18.39    4.85
   6   0   1   19.07    5.70
  -6   0  -1   26.96    6.65
   6   0   1   26.41    5.47
  -6   0  -1   14.26    3.75
  -6   0  -1   21.11    4.66
  -6   0  -1   15.60    4.77
  -6   0  -1   27.86    5.21
  -6   0  -1   17.23    4.95
  -6   0  -1   28.61    6.57
   6   0   1   26.84    5.50
  -6   0  -1   23.19    5.23
   6   0   1   22.64    5.15
  -6   0  -1   14.66    4.92
   6   0   1   20.38    5.15
   6   0   1   20.34    4.74
   6   0   1   18.77    4.60
   6   0   1   18.41    5.41
  -6   0  -1   23.65    5.23
   6   0   1   30.01    4.48
  -6   0  -1   21.41    5.51
   6   0   1   14.51    5.03
   7   0   1   32.36    6.63
  -7   0  -1   33.94    7.19
   7   0   1   32.50    7.01
   7   0   1   38.10    6.62
   7   0   1   22.00    5.96
   7   0   1   38.12    6.69
   7   0   1   28.84    6.55
   7   0   1   28.75    4.73
   7   0   1   36.47    6.31
  -7   0  -1   34.82    6.61
  -7   0  -1   34.40    7.53
  -7   0  -1   37.50    5.08
   7   0   1   29.05    5.94
  -7   0  -1   28.85    4.89
   7   0   1   31.09    6.67
  -7   0  -1   35.54    6.65
   7   0   1   33.46    6.84
  -7   0  -1   38.42    6.71
  -7   0  -1   41.03    6.87
  -7   0  -1   29.02    6.35
  -8   0  -1  155.83   10.41
  -8   0  -1  133.40   12.03
   8   0   1  143.96   13.26
  -8   0  -1  154.48   13.18
  -8   0  -1  151.40   10.16
   8   0   1  151.77    9.74
   9   0   1   35.00    5.24
  -9   0  -1   36.28    8.55
  -9   0  -1   33.21    5.55
  -9   0  -1   38.65    6.14
   9   0   1   37.72    8.57
  10   0   1   99.71    8.79
 -10   0  -1  116.50   12.77
 -10   0  -1  123.12   10.22
  10   0   1  120.11   12.86
 -10   0  -1  117.11   10.00
 -11   0  -1    8.78    4.34
  11   0   1    9.38    6.35
 -11   0  -1   14.42    6.70
 -11   0  -1   16.70    6.19
  11   0   1   16.07    4.69
 -11   0  -1   20.80    7.69
  11   0   1   11.32    6.84
 -11   0  -1   11.22    5.59
 -11   0  -1   15.55    4.69
 -11   0  -1   24.45    7.81
 -11   0  -1   13.36    6.87
 -12   0  -1  113.55   13.65
 -12   0  -1  108.04   13.54
 -12   0  -1  112.39   14.17
  12   0   1  107.14   13.34
 -12   0  -1  112.27   10.70
  12   0   1  135.56   10.59
 -12   0  -1   94.43   12.75
 -12   0  -1  124.84   15.02
  12   0   1  150.07   15.77
 -12   0  -1  111.48   14.61
 -12   0  -1  141.48   14.85
  13   0   1    9.48    7.45
 -13   0  -1    5.37    5.02
 -13   0  -1    8.64    7.87
  13   0   1   11.32    6.62
  13   0   1    7.43    4.33
 -13   0  -1    8.70    7.25
 -13   0  -1   15.63    7.81
 -13   0  -1   10.58    8.12
 -13   0  -1   10.92    7.97
 -13   0  -1   -0.08    6.95
 -14   0  -1   40.51   11.04
 -14   0  -1   27.75    8.98
 -14   0  -1   14.85    7.97
  14   0   1   27.13    6.07
 -14   0  -1   19.85    8.12
  14   0   1   21.80    9.29
  14   0   1   25.71    9.37
 -14   0  -1   25.61    9.20
 -14   0  -1   36.79   10.72
 -14   0  -1   37.02    7.30
  15   0   1   46.54   12.74
 -15   0  -1   22.05    6.23
 -15   0  -1   28.79   11.11
 -15   0  -1   32.70    9.90
  15   0   1   16.49    9.39
 -15   0  -1   26.95   10.23
 -15   0  -1   24.88    9.00
  15   0   1   23.34    5.65
 -15   0  -1   43.11   10.66
 -15   0  -1   14.20    8.44
 -16   0  -1   21.36    9.20
 -16   0  -1   36.22   10.55
  16   0   1   28.65   11.21
 -16   0  -1   20.24    8.79
  16   0   1   25.76   10.29
 -16   0  -1   16.45    8.63
 -16   0  -1   12.34    7.65
  16   0   1   24.31    6.31
 -16   0  -1   28.61    7.85
 -16   0  -1    9.14    8.26
 -17   0  -1   54.88   13.02
 -17   0  -1   55.88   13.59
 -17   0  -1   59.35   13.30
 -17   0  -1   58.85    9.26
 -17   0  -1   54.32   13.12
  17   0   1   48.60    7.66
 -17   0  -1   35.54   11.92
  17   0   1   61.44   14.65
 -17   0  -1   46.59   12.49
 -17   0  -1   52.08    9.60
  17   0   1   44.60   13.21
 -18   0  -1    7.74    8.78
 -18   0  -1    0.25    8.39
 -18   0  -1   16.75    6.75
 -18   0  -1    9.22    6.16
 -18   0  -1   17.24   11.84
  18   0   1   18.23    6.25
  18   0   1   40.47   13.52
 -18   0  -1    0.03    8.83
 -18   0  -1   10.68    9.31
 -18   0  -1    7.35    8.70
  18   0   1    0.98    9.56
 -19   0  -1   77.01   15.52
 -19   0  -1   62.81   17.12
  19   0   1   66.58   15.48
 -19   0  -1   51.02   15.83
 -19   0  -1   68.06   15.42
 -19   0  -1   44.02   14.16
 -19   0  -1   62.89    9.79
  19   0   1   51.99   14.03
 -19   0  -1   56.26   14.29
 -19   0  -1   49.82    9.43
 -20   0  -1  -10.16   12.07
  20   0   1   28.84   12.77
 -20   0  -1   22.40   12.03
 -20   0  -1   10.44   11.36
 -20   0  -1   -1.14   12.34
  20   0   1    5.90   10.36
 -20   0  -1    1.04   11.01
 -20   0  -1   -0.29   11.14
 -21   0  -1   26.12   13.27
 -21   0  -1   31.85   13.52
  21   0   1   26.46   13.48
 -21   0  -1   54.58   16.43
  21   0   1   46.58   16.36
 -21   0  -1   23.31   14.39
 -21   0  -1   19.66   11.99
 -21   0  -1   37.61   14.19
 -22   0  -1   21.63   13.70
 -22   0  -1   -0.04   11.63
  22   0   1   -5.35   11.38
  22   0   1   23.39   15.19
 -22   0  -1   -4.80   12.79
 -22   0  -1    3.65   12.15
  22   0   1   26.86   14.67
 -22   0  -1   -4.19   11.58
 -22   0  -1   -9.64   13.71
 -23   0  -1   46.96   16.52
 -23   0  -1   17.21   13.24
 -23   0  -1  -10.45   11.82
 -23   0  -1   29.48   14.39
 -23   0  -1   13.98   12.44
  23   0   1   45.73   16.86
 -23   0  -1   20.26   13.49
  23   0   1   35.43   15.74
  23   0   1   30.27   14.03
  24   0   1   -2.10   12.70
  24   0   1  -13.88   14.34
 -24   0  -1  -10.34   14.81
  24   0   1   15.98   12.76
 -24   0  -1  -19.13   14.93
 -24   0  -1   -9.71   14.89
 -24   0  -1   -6.39   13.90
 -24   0  -1    2.72   13.11
  25   0   1   16.96   15.04
  25   0   1   51.96   18.01
 -25   0  -1  -17.03   17.00
 -25   0  -1   13.88   15.56
 -25   0  -1   38.99   19.06
 -25   0  -1   10.39   14.49
 -25   0  -1    8.37   15.84
  25   0   1   11.99   14.85
 -26   0  -1    6.70   13.64
 -26   0  -1  -12.19   14.72
 -26   0  -1   -4.81   14.12
 -26   0  -1    4.70   14.20
 -26  -1   1   99.25   21.55
 -26  -1   1   89.43   21.27
  26  -1  -1  126.24   23.82
 -26  -1   1   63.44   18.47
  26  -1  -1   99.97   22.40
  26  -1  -1   74.74   22.43
 -26  -1   1   92.41   21.60
 -26  -1   1   78.54   19.99
 -26   1   1   81.55   20.92
 -26   1   1   69.04   19.14
 -26   1   1  132.53   26.48
 -26   1   1   56.41   17.26
  26   1  -1   89.17   23.08
 -26   1   1   58.49   19.15
  26   1  -1  121.04   23.31
 -26   1   1   99.79   22.77
  26   1  -1   99.48   22.08
  25  -1  -1  -18.81   14.09
 -25  -1   1   19.88   15.53
 -25  -1   1    1.45   13.76
  25  -1  -1    9.22   12.96
 -25  -1   1   21.83   13.99
 -25  -1   1  -17.37   15.10
 -25  -1   1    7.85   12.23
  25  -1  -1    1.84   14.17
 -25  -1   1    4.72   12.34
  25   1  -1   36.55   17.40
  25   1  -1   -0.89   14.55
 -25   1   1   19.24   15.11
 -25   1   1   -8.37   14.46
 -25   1   1  -10.95   13.65
 -25   1   1   17.80   13.76
  25   1  -1  -14.32   13.02
 -25   1   1    4.72   13.42
 -25   1   1   22.73   15.68
 -24  -1   1  149.95   24.63
 -24  -1   1  199.91   27.42
 -24  -1   1  150.88   24.55
  24  -1  -1  191.75   27.46
  24  -1  -1  201.05   28.37
 -24  -1   1  178.76   26.70
 -24  -1   1  179.50   26.76
 -24  -1   1  160.58   25.89
 -24   1   1  173.79   26.25
 -24   1   1  195.60   27.36
  24   1  -1  206.56   26.45
 -24   1   1  178.94   27.11
  24   1  -1  183.00   25.59
  24   1  -1  183.27   27.07
 -24   1   1  142.78   25.21
 -24   1   1  186.79   28.21
 -24   1   1  181.05   26.95
 -23  -1   1   -2.77   12.59
 -23  -1   1   36.11   15.43
 -23  -1   1   25.10   12.58
 -23  -1   1   17.74   11.83
  23  -1  -1   24.61   14.74
  23  -1  -1    9.64   12.08
 -23  -1   1   37.09   15.06
 -23  -1   1    5.02   10.90
  23   1  -1   36.26   16.90
 -23   1   1   24.28   14.41
 -23   1   1   13.16   11.98
 -23   1   1   27.75   14.17
 -23   1   1   16.67   12.91
  23   1  -1   33.11   14.93
 -23   1   1   28.77   14.73
 -23   1   1   16.93   11.56
 -22  -1   1  304.04   32.57
  22  -1  -1  259.16   29.63
 -22  -1   1  284.86   29.43
 -22  -1   1  237.65   28.38
 -22  -1   1  226.21   27.41
 -22  -1   1  270.30   29.33
  22  -1  -1  291.71   30.90
 -22  -1   1  305.50   25.38
 -22  -1   1  244.69   28.38
 -22   1   1  277.31   29.48
  22   1  -1  278.97   31.01
 -22   1   1  243.95   29.26
 -22   1   1  233.08   28.45
  22   1  -1  245.55   27.84
 -22   1   1  249.88   28.56
 -22   1   1  244.15   29.02
 -22   1   1  264.82   29.79
 -21  -1   1   30.39   12.30
 -21  -1   1   44.80   14.22
 -21  -1   1   57.05   15.01
  21  -1  -1   66.08   17.41
  21  -1  -1   68.23   16.69
 -21  -1   1   59.65   15.53
 -21  -1   1   72.75   17.28
 -21  -1   1   78.32   17.89
  21   1  -1   72.40   16.04
 -21   1   1  104.95   19.43
 -21   1   1   59.90   15.98
  21   1  -1   60.16   16.58
 -21   1   1   75.73   11.94
 -21   1   1   78.41   17.51
 -21   1   1   84.72   16.65
 -21   1   1   89.53   18.19
 -21   1   1   91.74   18.91
 -20  -1   1  317.85   29.60
 -20  -1   1  343.37   30.56
 -20  -1   1  339.98   31.17
  20  -1  -1  332.18   31.55
 -20  -1   1  360.38   32.93
 -20  -1   1  349.36   30.91
 -20  -1   1  338.15   30.43
  20  -1  -1  393.41   32.98
 -20   1   1  343.23   31.07
  20   1  -1  295.63   28.60
 -20   1   1  328.53   30.63
  20   1  -1  313.99   31.17
 -20   1   1  356.70   32.87
 -20   1   1  333.29   30.82
 -20   1   1  330.20   23.51
 -20   1   1  327.34   29.62
 -20   1   1  351.45   24.22
 -20   1   1  311.14   29.12
 -19  -1   1   50.61   14.17
  19  -1  -1   74.37   16.92
  19  -1  -1   86.05   10.43
 -19  -1   1   96.05   14.09
  19  -1  -1   64.13   15.43
 -19  -1   1   87.60   16.96
 -19  -1   1   82.40   15.96
 -19  -1   1   82.59   16.09
 -19  -1   1   64.68   15.44
 -19  -1   1   98.33   18.19
 -19   1   1   81.29   11.82
  19   1  -1   72.22   16.01
 -19   1   1   74.39   11.26
  19   1  -1   81.87   17.13
 -19   1   1  100.26   18.50
 -19   1   1   70.45   15.88
 -19   1   1  109.74   19.32
 -19   1   1   52.57   14.53
 -19   1   1  101.76   17.93
 -19   1   1   36.70   12.81
 -18  -1   1  159.59   20.01
 -18  -1   1  155.18   12.07
 -18  -1   1  165.43   22.11
  18  -1  -1  147.25   19.46
  18  -1  -1  178.74   14.38
 -18  -1   1  140.87   18.74
 -18  -1   1  134.81   18.38
 -18  -1   1  161.91   16.79
 -18  -1   1  162.35   19.74
  18  -1  -1  182.91   21.90
 -18  -1   1  167.68   20.46
  18   1  -1  143.43   18.70
 -18   1   1  143.16   19.74
 -18   1   1  147.02   19.56
 -18   1   1  160.63   15.23
 -18   1   1  170.23   20.79
 -18   1   1  173.78   21.92
 -18   1   1  147.61   20.83
  18   1  -1  137.63   20.09
 -18   1   1  138.91   14.80
 -18   1   1  140.22   19.74
 -18   1   1  152.28   20.02
 -17  -1   1   35.73   11.64
  17  -1  -1   37.51    7.34
 -17  -1   1   17.96    9.97
 -17  -1   1   22.63    9.97
  17  -1  -1   44.47   12.49
  17  -1  -1   36.58   11.21
 -17  -1   1    8.43    9.21
 -17  -1   1   23.69    9.99
  17  -1  -1   30.14    4.16
 -17  -1   1   41.33    9.50
 -17  -1   1   25.90    5.34
 -17  -1   1   43.33   12.85
 -17   1   1   20.68   10.80
 -17   1   1   26.61    9.90
  17   1  -1   20.65    4.35
  17   1  -1   39.98   12.12
 -17   1   1    2.19    9.90
  17   1  -1   19.64    9.73
 -17   1   1   19.07    6.55
 -17   1   1   20.86   11.52
 -17   1   1   22.26    9.27
 -17   1   1   16.26    6.08
 -17   1   1   17.55    9.40
 -17   1   1    9.33    8.16
 -16  -1   1  193.48   19.71
 -16  -1   1  166.95   15.92
 -16  -1   1  185.95   19.66
  16  -1  -1  171.02    9.67
 -16  -1   1  159.67   18.59
 -16  -1   1  178.71   12.63
 -16  -1   1  205.33   19.95
 -16  -1   1  165.68   20.16
  16  -1  -1  182.08   13.91
  16  -1  -1  179.27   21.01
 -16  -1   1  195.14   20.10
  16  -1  -1  166.00   19.71
 -16   1   1  198.42   20.75
 -16   1   1  151.25   18.30
 -16   1   1  191.65   22.27
  16   1  -1  200.60   11.58
 -16   1   1  206.35   21.39
  16   1  -1  205.54   20.38
  16   1  -1  181.98   20.37
 -16   1   1  235.09   21.98
 -16   1   1  208.58   21.26
 -16   1   1  231.40   17.25
 -16   1   1  203.86   16.38
 -16   1   1  220.65   22.27
 -15  -1   1    9.64    7.26
 -15  -1   1   15.40    7.94
  15  -1  -1    9.88    7.85
 -15  -1   1   11.46    7.41
 -15  -1   1   12.00    6.68
  15  -1  -1    9.82    4.62
 -15  -1   1    5.49    7.90
  15  -1  -1   12.80    8.30
 -15  -1   1   10.49    3.96
 -15  -1   1   10.67    8.86
 -15  -1   1    6.15    5.85
 -15   1   1    5.53    7.93
 -15   1   1   -0.96    7.89
  15   1  -1    1.05    7.39
 -15   1   1    6.63    7.61
  15   1  -1    8.40    3.68
  15   1  -1    3.51    2.88
 -15   1   1   -0.47    8.24
 -15   1   1   12.88    9.59
 -15   1   1    5.47    7.73
 -15   1   1    4.37    7.14
  15   1  -1    3.12    7.12
 -15   1   1    8.06    5.35
 -15   1   1   14.89    5.97
 -14  -1   1 1073.85   47.19
 -14  -1   1 1147.63   47.35
 -14  -1   1 1123.28   47.23
 -14  -1   1 1057.21   43.47
  14  -1  -1  993.45   46.70
 -14  -1   1 1072.87   50.20
  14  -1  -1 1007.69   38.38
  14  -1  -1 1011.38   48.56
 -14  -1   1 1119.94   46.94
 -14  -1   1 1051.13   36.87
 -14  -1   1 1131.42   48.34
  14   1  -1 1011.96   34.35
 -14   1   1 1166.65   53.30
 -14   1   1 1126.77   48.87
  14   1  -1 1138.61   36.44
 -14   1   1 1060.58   41.95
  14   1  -1 1110.70   47.55
 -14   1   1 1134.84   49.73
 -14   1   1 1112.49   48.29
  14   1  -1 1111.29   50.68
 -14   1   1 1096.43   48.09
 -14   1   1 1183.30   51.66
 -14   1   1 1126.25   49.31
  13  -1  -1  148.40   15.86
 -13  -1   1  152.06   15.41
 -13  -1   1  145.32   15.28
 -13  -1   1  166.50   16.47
 -13  -1   1  156.02   17.35
 -13  -1   1  165.43   16.18
  13  -1  -1  140.44   15.92
 -13  -1   1  145.27   10.12
  13  -1  -1  133.07   11.04
 -13  -1   1  133.20   13.18
 -13  -1   1  156.04   15.92
 -13   1   1  135.99   16.34
  13   1  -1  121.66   14.02
 -13   1   1  150.12   15.65
  13   1  -1  126.03    8.59
  13   1  -1  117.33    8.36
 -13   1   1  109.48   14.29
 -13   1   1  106.67   14.08
 -13   1   1  159.60   16.49
 -13   1   1  127.06   12.02
 -13   1   1  113.08   14.17
 -13   1   1  141.20   15.72
  13   1  -1  113.14   15.30
 -12  -1   1 1421.30   53.33
  12  -1  -1 1414.71   46.69
 -12  -1   1 1411.85   53.12
 -12  -1   1 1409.24   50.59
  12  -1  -1 1412.39   56.13
 -12  -1   1 1477.42   53.63
 -12  -1   1 1397.19   57.09
 -12  -1   1 1422.67   44.84
 -12  -1   1 1494.50   54.96
 -12  -1   1 1500.00   48.23
 -12  -1   1 1471.32   52.82
 -12   1   1 1446.79   57.11
  12   1  -1 1483.37   53.33
 -12   1   1 1347.47   48.45
  12   1  -1 1461.37   44.09
  12   1  -1 1435.19   56.22
  12   1  -1 1344.42   41.89
 -12   1   1 1565.65   48.65
 -11  -1   1    7.24    3.98
  11  -1  -1   10.07    4.34
 -11  -1   1   -5.46    6.39
 -11  -1   1    2.72    2.72
  11  -1  -1    2.93    6.73
 -11  -1   1    0.49    4.71
  11   1  -1    2.71    5.84
 -11   1   1    9.35    7.56
  11   1  -1    6.40    2.86
 -11   1   1    6.82    4.66
 -11   1   1    6.89    3.98
  11   1  -1    3.23    2.49
  11   1  -1    0.37    6.13
 -10  -1   1 2331.94   77.26
 -10  -1   1 2460.11   68.03
  10  -1  -1 2248.31   67.10
 -10  -1   1 2257.47   72.09
  10  -1  -1 2371.14   76.40
 -10   1   1 2487.28   68.43
 -10   1   1 2345.62   77.78
  10   1  -1 2329.26   75.60
  10   1  -1 2403.79   71.81
 -10   1   1 2295.64   68.08
  10   1  -1 2251.91   64.39
  10   1  -1 2213.61   62.91
  -9  -1   1    2.30    4.90
  -9  -1   1    1.77    5.42
  -9  -1   1    0.75    5.72
   9  -1  -1    6.39    5.73
  -9  -1   1    3.73    5.48
  -9  -1   1    3.35    5.22
  -9  -1   1    6.97    5.01
  -9  -1   1    5.26    5.63
  -9  -1   1    0.51    4.95
   9  -1  -1    5.32    3.89
  -9  -1   1   10.18    3.82
   9   1  -1   14.99    6.44
  -9   1   1    1.89    2.71
   9   1  -1   11.22    2.82
   9   1  -1   12.66    5.60
  -9   1   1    3.18    5.25
  -9   1   1   13.46    6.04
  -8  -1   1 1676.63   54.21
  -8  -1   1 1757.01   58.92
  -8  -1   1 1755.30   55.50
  -8  -1   1 1739.12   55.16
   8  -1  -1 1707.71   57.29
   8  -1  -1 1703.52   52.22
  -8  -1   1 1756.73   54.91
   8  -1  -1 1896.67   56.73
  -8  -1   1 1761.00   50.80
  -8  -1   1 1763.71   54.17
  -8  -1   1 1695.68   58.56
  -8  -1   1 1764.94   55.67
   8   1  -1 1798.77   53.69
   8   1  -1 1800.03   55.60
   8   1  -1 1781.77   54.59
  -8   1   1 1883.08   54.44
  -8   1   1 1768.76   59.08
  -8   1   1 1745.87   55.15
   8   1  -1 1701.89   57.30
   8   1  -1 1761.59   54.17
   8   1  -1 1762.98   54.47
   8   1  -1 1676.65   48.45
   8   1  -1 1744.08   54.46
   8   1  -1 1842.52   55.96
   7  -1  -1    3.80    4.41
  -7  -1   1    2.83    4.30
   7  -1  -1   -0.51    4.09
   7  -1  -1    4.12    4.38
  -7  -1   1   -2.77    4.65
  -7  -1   1    9.07    5.68
   7  -1  -1   -1.42    3.66
   7  -1  -1    4.65    4.96
   7  -1  -1    4.24    4.14
  -7  -1   1    0.99    4.10
   7  -1  -1    3.25    4.41
  -7  -1   1    3.75    4.25
   7  -1  -1    9.32    4.00
   7  -1  -1    4.57    4.18
  -7  -1   1   12.20    5.08
   7  -1  -1    6.89    4.29
  -7  -1   1   -3.86    4.37
  -7  -1   1    4.10    4.85
  -7  -1   1    1.47    2.48
   7   1  -1    6.08    4.43
   7   1  -1    8.45    4.83
   7   1  -1    9.47    2.74
   7   1  -1    6.71    2.21
   7   1  -1    6.19    5.45
  -7   1   1    3.50    4.88
   7   1  -1    8.27    4.10
   7   1  -1   10.60    5.09
  -7   1   1    4.82    4.05
  -7   1   1   13.35    5.23
   7   1  -1    4.52    4.31
   7   1  -1    2.04    4.51
   7   1  -1   11.18    4.87
   7   1  -1   10.07    4.14
  -7   1   1    5.11    3.48
   7   1  -1    8.60    4.15
   7   1  -1    6.73    4.27
  -6  -1   1 1721.29   51.41
  -6  -1   1 1652.80   50.01
   6  -1  -1 1800.60   53.30
   6  -1  -1 1731.95   51.28
  -6  -1   1 1746.52   51.28
   6  -1  -1 1767.89   51.83
  -6  -1   1 1657.02   51.45
   6  -1  -1 1768.73   52.21
  -6  -1   1 1651.36   51.37
  -6  -1   1 1698.92   47.88
  -6  -1   1 1634.94   55.11
   6  -1  -1 1775.49   55.43
   6  -1  -1 1784.17   52.57
  -6  -1   1 1738.43   51.69
  -6  -1   1 1655.31   54.20
   6  -1  -1 1751.59   54.19
   6  -1  -1 1802.30   53.17
   6  -1  -1 1791.16   53.12
   6  -1  -1 1715.00   50.12
   6   1  -1 1745.93   50.73
   6   1  -1 1710.45   53.81
   6   1  -1 1755.62   50.67
   6   1  -1 1659.56   45.05
   6   1  -1 1720.64   51.17
   6   1  -1 1759.10   49.64
  -6   1   1 1686.77   53.99
  -6   1   1 1786.25   51.07
   6   1  -1 1729.22   49.83
  -6   1   1 1609.06   50.11
   6   1  -1 1703.12   54.33
   6   1  -1 1706.54   49.76
   6   1  -1 1783.15   51.19
   6   1  -1 1686.18   48.48
   6   1  -1 1677.37   48.65
  -6   1   1 1804.07   54.48
  -5  -1   1 1611.29   47.39
   5  -1  -1 1655.77   47.63
   5  -1  -1 1601.92   46.92
  -5  -1   1 1565.68   50.47
   5  -1  -1 1646.90   51.83
   5  -1  -1 1679.76   48.10
   5  -1  -1 1691.76   49.22
   5  -1  -1 1688.00   48.69
  -5  -1   1 1553.63   48.11
  -5  -1   1 1645.81   46.81
   5  -1  -1 1600.39   45.90
  -5  -1   1 1599.20   46.20
   5  -1  -1 1704.41   49.37
  -5  -1   1 1648.62   45.13
  -5  -1   1 1615.25   47.61
  -5  -1   1 1575.72   46.43
  -5  -1   1 1652.96   51.42
   5  -1  -1 1682.97   49.18
  -5  -1   1 1660.36   48.06
   5  -1  -1 1651.32   50.60
   5   1  -1 1620.53   45.82
   5   1  -1 1614.27   46.04
   5   1  -1 1630.43   45.86
  -5   1   1 1608.59   50.96
   5   1  -1 1611.22   45.97
   5   1  -1 1615.81   44.62
  -5   1   1 1610.26   47.05
   5   1  -1 1668.24   47.00
  -5   1   1 1655.07   47.59
  -5   1   1 1675.28   49.47
   5   1  -1 1678.86   51.47
   5   1  -1 1638.96   45.28
   5   1  -1 1547.88   45.21
   5   1  -1 1624.39   48.43
   5   1  -1 1612.03   49.39
   5   1  -1 1631.24   47.08
  -4  -1   1  666.52   22.55
  -4  -1   1  679.02   22.88
  -4  -1   1  663.94   22.33
   4  -1  -1  704.05   21.28
   4  -1  -1  698.69   23.15
  -4  -1   1  696.90   21.42
  -4  -1   1  696.16   22.75
   4  -1  -1  717.15   24.27
   4  -1  -1  710.67   22.71
   4  -1  -1  673.33   24.49
   4  -1  -1  702.84   25.77
  -4  -1   1  672.87   22.24
   4  -1  -1  728.54   24.41
   4  -1  -1  705.22   24.20
  -4  -1   1  698.89   23.10
  -4  -1   1  687.23   24.19
   4  -1  -1  697.33   23.70
  -4  -1   1  678.24   25.50
   4  -1  -1  748.55   24.03
   4  -1  -1  731.88   24.01
   4   1  -1  750.87   23.85
   4   1  -1  758.13   23.87
  -4   1   1  777.24   24.16
  -4   1   1  737.98   23.47
   4   1  -1  747.20   22.03
   4   1  -1  744.75   22.40
   4   1  -1  759.56   23.65
   4   1  -1  765.74   25.83
   4   1  -1  797.90   25.64
   4   1  -1  738.16   23.68
   4   1  -1  751.53   24.05
   4   1  -1  748.42   25.94
   4   1  -1  739.19   24.02
  -4   1   1  719.36   25.83
  -4   1   1  803.42   26.45
   3  -1  -1  107.77    6.75
   3  -1  -1  111.39    7.06
  -3  -1   1  108.42    7.50
  -3  -1   1  108.92    5.98
   3  -1  -1  114.70    6.55
  -3  -1   1  105.82    5.85
   3  -1  -1  119.83    7.22
  -3  -1   1  109.03    6.93
  -3  -1   1  112.76    6.06
  -3  -1   1  105.31    5.91
  -3  -1   1  120.70    7.00
   3  -1  -1  108.95    7.43
   3  -1  -1  112.99    6.89
  -3  -1   1  112.56    5.63
  -3  -1   1  101.56    5.76
   3  -1  -1  114.61    7.08
   3  -1  -1  106.01    5.33
  -3  -1   1  108.06    5.86
   3  -1  -1  122.37    6.49
   3  -1  -1  102.32    6.63
  -3  -1   1  110.87    5.97
   3  -1  -1  102.93    7.47
   3   1  -1   96.52    5.73
   3   1  -1  104.50    6.82
   3   1  -1  100.57    5.14
   3   1  -1   89.76    6.23
  -3   1   1   99.80    6.04
   3   1  -1   97.27    5.30
  -3   1   1   96.61    6.92
   3   1  -1   79.54    5.39
   3   1  -1   86.10    5.55
   3   1  -1   95.18    5.72
   3   1  -1   95.49    5.71
  -3   1   1   92.50    5.44
  -3   1   1   88.61    6.11
   3   1  -1   94.80    6.67
   3   1  -1   87.13    5.42
   2  -1   1 2018.93   54.56
   2  -1   1 2134.35   58.09
   2  -1   1 2085.85   55.55
   2  -1   1 2065.45   55.51
   2  -1   1 2069.72   53.84
   2  -1   1 2136.86   55.89
  -2   1  -1 2131.61   55.53
  -3  -1  -1  966.02   31.16
  -3  -1  -1  960.79   28.34
   3  -1   1 1018.09   30.68
   3  -1   1 1009.92   30.16
  -3  -1  -1  994.31   28.27
  -3  -1  -1  953.36   27.94
  -3  -1  -1  984.04   28.60
   3  -1   1  991.54   30.37
   3  -1   1  946.87   30.91
   3  -1   1  974.17   29.65
   3  -1   1  970.11   29.81
  -3  -1  -1  973.24   28.72
  -3  -1  -1  993.62   28.82
  -3  -1  -1  970.97   29.27
   3  -1   1  977.54   30.82
   3  -1   1  954.27   30.07
   3  -1   1 1011.93   30.69
   3   1   1  952.82   30.77
  -3   1  -1  950.47   29.09
  -3   1  -1  954.05   29.59
   3   1   1  929.14   27.39
  -3   1  -1  957.00   29.48
  -3   1  -1  954.64   28.81
   3   1   1  981.58   28.02
   3   1   1  935.08   28.08
   3   1   1  954.91   30.39
   3   1   1  938.49   28.01
  -3   1  -1  918.40   30.43
   3   1   1  926.73   27.77
   3   1   1  935.62   28.21
   3   1   1  952.51   28.71
   4  -1   1  449.66   17.49
   4  -1   1  432.85   18.57
   4  -1   1  442.34   17.80
  -4  -1  -1  474.81   19.42
  -4  -1  -1  435.53   16.83
  -4  -1  -1  436.46   16.86
   4  -1   1  461.15   18.18
  -4  -1  -1  443.27   14.29
  -4  -1  -1  431.54   16.55
   4  -1   1  462.97   18.04
  -4  -1  -1  446.78   17.34
   4  -1   1  447.08   17.51
  -4  -1  -1  464.27   16.73
   4  -1   1  453.03   18.41
  -4  -1  -1  428.53   16.67
   4  -1   1  441.00   17.90
  -4  -1  -1  435.84   16.83
   4  -1   1  470.41   18.39
   4   1   1  400.59   15.94
   4   1   1  385.93   15.55
   4   1   1  397.70   17.70
  -4   1  -1  454.42   17.11
  -4   1  -1  399.27   16.93
   4   1   1  414.54   15.91
  -4   1  -1  381.65   17.55
   4   1   1  410.34   17.98
  -4   1  -1  409.27   17.31
   4   1   1  406.17   16.16
   4   1   1  435.66   18.51
   4   1   1  420.60   16.44
  -4   1  -1  404.44   17.26
   4   1   1  414.79   16.21
   4   1   1  405.02   16.21
  -5  -1  -1  978.82   28.33
   5  -1   1 1029.51   36.49
  -5  -1  -1 1056.27   32.52
  -5  -1  -1 1030.42   28.98
   5  -1   1  997.14   34.66
  -5  -1  -1 1029.15   33.34
  -5  -1  -1  992.64   33.10
  -5  -1  -1 1014.28   36.37
   5  -1   1 1081.51   35.24
   5  -1   1 1034.85   33.99
  -5  -1  -1  995.82   33.03
   5  -1   1 1042.14   34.63
   5  -1   1 1094.82   35.12
   5  -1   1 1084.76   35.27
   5  -1   1 1061.42   35.04
   5  -1   1 1063.88   34.07
  -5  -1  -1 1012.52   33.40
  -5  -1  -1 1059.60   33.11
  -5  -1  -1 1010.39   33.15
   5   1   1 1087.51   34.60
   5   1   1 1061.40   34.27
   5   1   1 1062.17   36.98
  -5   1  -1 1062.91   35.04
  -5   1  -1 1073.91   34.48
   5   1   1 1074.95   33.58
   5   1   1 1133.18   38.45
   5   1   1 1115.17   34.56
   5   1   1 1039.33   31.91
   5   1   1 1068.05   36.46
  -5   1  -1  992.89   36.10
   5   1   1 1094.03   34.41
   5   1   1 1122.13   34.65
   5   1   1 1070.24   34.19
   5   1   1 1096.69   33.77
  -5   1  -1 1169.07   36.61
  -5   1  -1 1040.59   34.73
  -6  -1  -1  762.28   28.30
   6  -1   1  757.87   28.20
   6  -1   1  757.21   28.98
   6  -1   1  812.27   29.58
  -6  -1  -1  764.60   27.97
  -6  -1  -1  766.84   27.98
   6  -1   1  741.06   28.24
   6  -1   1  766.76   27.21
  -6  -1  -1  738.80   27.72
  -6  -1  -1  723.77   27.43
   6  -1   1  707.33   27.73
   6  -1   1  758.23   29.14
  -6  -1  -1  733.91   26.55
  -6  -1  -1  768.64   23.15
  -6  -1  -1  750.17   30.37
   6  -1   1  761.58   29.51
   6  -1   1  729.97   28.95
   6  -1   1  806.32   31.01
  -6  -1  -1  736.56   23.19
   6   1   1  792.04   28.70
   6   1   1  811.75   28.16
  -6   1  -1  838.59   30.54
   6   1   1  809.55   30.77
   6   1   1  840.65   32.40
   6   1   1  793.78   28.66
   6   1   1  795.53   28.72
  -6   1  -1  779.37   28.96
   6   1   1  781.68   27.66
   6   1   1  765.35   27.77
   6   1   1  788.03   28.04
   6   1   1  747.85   25.09
  -6   1  -1  759.33   30.64
   6   1   1  811.91   31.31
  -6   1  -1  815.01   28.33
   6   1   1  806.89   28.73
  -6   1  -1  780.20   29.21
  -7  -1  -1  749.85   23.58
  -7  -1  -1  713.33   28.35
  -7  -1  -1  736.16   28.54
  -7  -1  -1  754.22   28.46
  -7  -1  -1  758.10   29.05
  -7  -1  -1  658.89   30.34
   7  -1   1  771.29   30.58
  -7  -1  -1  719.99   28.49
   7  -1   1  750.69   27.22
   7  -1   1  715.48   29.56
  -7  -1  -1  704.14   23.17
  -7  -1  -1  732.73   27.18
   7   1   1  755.04   28.76
   7   1   1  687.09   24.01
   7   1   1  702.57   27.18
   7   1   1  732.31   28.00
  -7   1  -1  702.75   28.37
   7   1   1  752.82   28.53
   7   1   1  746.62   31.40
  -7   1  -1  720.33   30.61
   7   1   1  753.16   28.35
  -7   1  -1  783.17   30.66
   7   1   1  720.89   28.38
   7   1   1  738.34   30.47
   7   1   1  713.98   27.72
  -7   1  -1  718.57   26.68
   7   1   1  701.36   28.24
  -8  -1  -1 1997.91   60.73
  -8  -1  -1 2083.50   62.04
  -8  -1  -1 1990.96   62.81
   8  -1   1 2001.23   64.57
  -8  -1  -1 2046.59   62.88
  -8  -1  -1 1989.16   61.94
  -8  -1  -1 1957.36   54.89
  -8  -1  -1 1969.64   55.05
  -8  -1  -1 2085.67   63.47
  -8  -1  -1 2065.21   67.83
   8  -1   1 2071.33   61.40
  -8   1  -1 1899.50   57.32
   8   1   1 2006.07   59.62
   8   1   1 1938.09   56.02
   8   1   1 1968.16   61.45
  -8   1  -1 2026.51   66.79
   8   1   1 2033.32   65.20
  -8   1  -1 1995.64   62.54
  -8   1  -1 2057.88   60.08
  -9  -1  -1 1133.11   41.52
  -9  -1  -1 1051.03   38.46
  -9  -1  -1 1125.25   41.05
   9  -1   1 1109.38   42.96
  -9  -1  -1 1113.79   44.35
  -9  -1  -1 1100.48   34.43
   9  -1   1 1109.43   38.75
  -9  -1  -1 1077.36   41.20
  -9  -1  -1 1106.65   41.48
  -9  -1  -1 1176.30   41.09
  -9   1  -1 1235.10   40.27
  -9   1  -1 1089.66   36.72
  -9   1  -1 1121.92   44.69
   9   1   1 1088.33   36.06
   9   1   1 1183.36   39.72
  -9   1  -1 1103.51   41.54
   9   1   1 1067.28   40.60
   9   1   1 1185.99   45.03
 -10  -1  -1 1326.96   40.69
  10  -1   1 1332.09   50.55
 -10  -1  -1 1347.35   41.59
 -10  -1  -1 1290.20   45.49
  10  -1   1 1314.42   44.93
 -10  -1  -1 1363.42   52.40
 -10   1  -1 1337.98   48.23
  10   1   1 1191.39   41.85
  10   1   1 1320.41   47.86
  10   1   1 1388.63   51.33
 -10   1  -1 1304.06   50.87
 -10   1  -1 1278.72   42.21
 -10   1  -1 1495.30   45.96
 -11  -1  -1  221.90   17.31
 -11  -1  -1  201.93   14.66
 -11  -1  -1  217.15   17.32
 -11  -1  -1  231.07   19.28
 -11  -1  -1  203.89   16.69
 -11  -1  -1  243.81   13.25
  11  -1   1  221.05   18.12
 -11  -1  -1  211.13   17.10
 -11  -1  -1  199.43   16.88
  11  -1   1  208.66   14.04
 -11  -1  -1  210.58   12.26
 -11   1  -1  203.75   16.97
  11   1   1  220.82   19.01
  11   1   1  203.51   12.13
 -11   1  -1  217.81   18.47
 -11   1  -1  213.58   13.31
  11   1   1  216.86   17.24
 -11   1  -1  229.71   15.13
 -12  -1  -1 1136.54   46.41
 -12  -1  -1 1129.57   46.00
 -12  -1  -1 1069.68   48.22
 -12  -1  -1 1060.88   45.37
 -12  -1  -1 1104.39   38.45
 -12  -1  -1 1115.23   37.45
  12  -1   1 1118.47   47.04
 -12  -1  -1 1115.39   42.16
 -12  -1  -1 1213.12   46.66
  12  -1   1 1058.41   46.92
  12  -1   1 1124.09   40.83
 -12  -1  -1 1135.17   45.31
 -12   1  -1 1088.35   44.50
 -12   1  -1 1051.34   47.18
 -12   1  -1 1120.70   46.14
 -12   1  -1 1177.56   47.63
 -12   1  -1 1038.53   38.06
 -12   1  -1 1092.29   46.25
 -12   1  -1 1133.34   46.19
  12   1   1 1061.25   36.95
  12   1   1 1148.98   46.04
 -12   1  -1 1114.54   46.33
  12   1   1 1123.98   48.59
 -13  -1  -1  220.61   18.93
 -13  -1  -1  206.14   13.16
 -13  -1  -1  224.74   19.22
  13  -1   1  206.45   14.73
 -13  -1  -1  182.65   17.33
  13  -1   1  189.55   18.53
 -13  -1  -1  188.87   15.09
 -13  -1  -1  212.29   18.72
 -13  -1  -1  225.65   20.96
 -13  -1  -1  190.31   17.69
 -13  -1  -1  208.66   13.76
  13  -1   1  189.44   18.44
  13   1   1  185.59   17.71
 -13   1  -1  222.58   20.81
 -13   1  -1  217.73   19.16
 -13   1  -1  171.44   17.47
  13   1   1  181.06   11.90
 -13   1  -1  199.33   18.87
 -13   1  -1  212.40   20.72
 -13   1  -1  201.57   14.11
 -13   1  -1  228.72   19.50
 -13   1  -1  199.41   18.42
  13   1   1  210.90   20.10
  14  -1   1  295.62   18.79
  14  -1   1  315.65   24.93
 -14  -1  -1  362.04   25.45
 -14  -1  -1  258.05   21.83
 -14  -1  -1  337.19   18.00
 -14  -1  -1  318.94   20.45
 -14  -1  -1  313.36   23.77
  14  -1   1  346.22   25.44
 -14  -1  -1  330.33   24.42
 -14  -1  -1  305.12   25.16
 -14  -1  -1  319.51   23.94
 -14   1  -1  331.35   24.94
 -14   1  -1  335.71   25.35
 -14   1  -1  319.34   24.38
 -14   1  -1  327.19   24.91
  14   1   1  353.92   24.69
 -14   1  -1  301.57   18.31
 -14   1  -1  356.86   25.40
 -14   1  -1  339.05   26.41
  14   1   1  320.00   16.80
 -14   1  -1  330.29   26.15
  14   1   1  355.67   26.38
 -15  -1  -1  204.30   21.67
 -15  -1  -1  199.81   19.49
 -15  -1  -1  195.08   16.43
  15  -1   1  206.35   15.49
  15  -1   1  197.50   20.26
  15  -1   1  218.29   21.87
 -15  -1  -1  212.61   20.16
 -15  -1  -1  195.71   19.41
 -15  -1  -1  209.44   20.28
 -15  -1  -1  212.84   21.15
  15   1   1  163.52   18.34
 -15   1  -1  197.43   15.02
  15   1   1  179.63   20.71
 -15   1  -1  199.89   21.23
 -15   1  -1  153.34   18.29
 -15   1  -1  167.42   19.40
  15   1   1  183.02   12.37
 -15   1  -1  220.91   21.17
 -15   1  -1  217.38   21.06
 -15   1  -1  210.57   21.11
 -15   1  -1  204.64   21.86
 -16  -1  -1  186.76   19.97
 -16  -1  -1  182.27   13.06
 -16  -1  -1  171.49   19.38
 -16  -1  -1  169.23   15.62
  16  -1   1  166.05   20.04
 -16  -1  -1  188.55   20.20
  16  -1   1  178.77   14.52
 -16  -1  -1  174.76   21.04
 -16  -1  -1  147.51   18.29
  16  -1   1  196.20   21.11
 -16  -1  -1  148.75   18.06
 -16   1  -1  147.65   19.25
  16   1   1  207.54   21.79
 -16   1  -1  161.34   19.36
  16   1   1  231.47   21.78
  16   1   1  156.52   11.88
 -16   1  -1  179.64   21.48
 -16   1  -1  197.49   15.13
 -16   1  -1  163.09   19.22
 -16   1  -1  193.37   20.40
 -16   1  -1  196.44   20.78
 -16   1  -1  199.47   22.02
 -17  -1  -1  334.46   27.42
 -17  -1  -1  363.39   28.08
  17  -1   1  353.71   21.30
 -17  -1  -1  359.61   19.56
 -17  -1  -1  361.39   30.39
 -17  -1  -1  358.47   27.69
 -17  -1  -1  382.31   29.10
  17  -1   1  378.38   29.81
  17  -1   1  323.13   28.50
 -17  -1  -1  345.52   27.76
 -17   1  -1  333.98   28.34
  17   1   1  377.41   30.95
 -17   1  -1  387.11   30.06
 -17   1  -1  366.79   29.58
 -17   1  -1  305.78   27.29
 -17   1  -1  395.74   22.81
  17   1   1  334.23   27.40
  17   1   1  338.15   17.87
 -17   1  -1  349.44   29.92
 -17   1  -1  332.27   28.52
 -18  -1  -1  113.82   17.44
  18  -1   1  114.07   12.55
 -18  -1  -1   95.02   16.43
 -18  -1  -1  101.65   16.99
 -18  -1  -1  111.53   17.22
 -18  -1  -1  132.29   11.79
  18  -1   1  116.34   17.51
 -18  -1  -1  114.59   18.54
 -18  -1  -1  140.18   19.24
  18  -1   1   90.79   16.87
 -18   1  -1  137.63   20.25
  18   1   1  128.08   19.81
 -18   1  -1  152.18   20.26
 -18   1  -1  126.71   14.32
 -18   1  -1  129.30   13.68
  18   1   1  149.02   19.83
 -18   1  -1  114.13   18.57
 -18   1  -1  121.40   18.49
 -18   1  -1  136.88   19.42
 -18   1  -1  116.26   17.88
  19  -1   1  353.65   32.17
 -19  -1  -1  385.96   31.92
 -19  -1  -1  428.31   33.61
  19  -1   1  381.90   22.91
 -19  -1  -1  379.67   31.30
 -19  -1  -1  421.31   27.16
 -19  -1  -1  341.22   30.53
  19  -1   1  376.28   31.80
 -19  -1  -1  364.80   31.35
 -19  -1  -1  384.63   33.54
  19   1   1  334.18   29.59
 -19   1  -1  349.81   30.80
 -19   1  -1  382.71   32.23
 -19   1  -1  386.92   33.75
 -19   1  -1  413.37   33.16
 -19   1  -1  365.12   31.77
 -19   1  -1  424.32   26.63
 -19   1  -1  427.41   25.16
 -19   1  -1  372.36   31.17
  19   1   1  387.55   34.25
 -20  -1  -1  142.69   16.29
 -20  -1  -1  113.35   18.49
  20  -1   1  122.69   20.54
  20  -1   1  104.54   17.58
 -20  -1  -1   77.09   16.41
 -20  -1  -1  124.30   20.01
 -20  -1  -1  112.58   19.19
 -20  -1  -1   99.63   17.93
 -20  -1  -1   91.47   17.45
 -20   1  -1  126.25   14.68
 -20   1  -1   88.80   18.11
 -20   1  -1   94.45   18.19
  20   1   1   87.20   17.82
  20   1   1   77.43   16.45
 -20   1  -1   99.60   18.64
 -20   1  -1   74.23   15.89
 -20   1  -1   96.01   18.13
 -20   1  -1   81.12   16.85
 -21  -1  -1  240.63   27.43
  21  -1   1  269.87   30.75
 -21  -1  -1  310.98   31.62
 -21  -1  -1  267.10   22.55
 -21  -1  -1  246.94   26.72
 -21  -1  -1  256.86   27.82
 -21  -1  -1  287.73   29.84
  21  -1   1  277.42   28.89
 -21  -1  -1  281.21   29.49
  21   1   1  276.79   28.13
 -21   1  -1  309.85   31.11
 -21   1  -1  277.18   28.94
  21   1   1  309.59   32.06
 -21   1  -1  312.47   30.09
 -21   1  -1  265.27   30.32
 -21   1  -1  267.92   29.64
  21   1   1  230.68   26.51
 -21   1  -1  271.70   29.53
  22  -1   1  100.41   19.12
 -22  -1  -1   63.04   17.53
  22  -1   1   76.38   18.47
 -22  -1  -1   79.21   18.28
  22  -1   1  109.34   21.42
 -22  -1  -1   61.63   17.04
 -22  -1  -1   57.77   17.58
 -22  -1  -1   64.37   17.60
 -22  -1  -1   70.45   17.78
  22   1   1   88.21   20.03
  22   1   1   81.36   18.32
  22   1   1   53.47   15.66
 -22   1  -1   92.47   20.79
 -22   1  -1  104.99   21.05
 -22   1  -1   71.77   18.10
 -22   1  -1   95.91   20.17
 -22   1  -1   73.83   18.38
 -22   1  -1   51.68   15.44
  23  -1   1   79.84   18.77
 -23  -1  -1  126.94   24.00
  23  -1   1  101.25   21.45
 -23  -1  -1  102.76   20.30
  23  -1   1   92.12   20.57
 -23  -1  -1   96.86   20.09
 -23  -1  -1   64.52   17.58
 -23  -1  -1   99.78   21.53
 -23  -1  -1   88.63   19.45
 -23   1  -1  124.79   22.66
  23   1   1  116.90   22.79
 -23   1  -1  101.23   21.07
 -23   1  -1  112.55   22.83
 -23   1  -1  126.08   23.03
 -23   1  -1   89.06   20.01
  23   1   1  135.56   23.31
  23   1   1  134.48   22.08
 -23   1  -1   73.29   19.04
 -24  -1  -1   24.70   12.88
 -24  -1  -1   39.09   16.89
 -24  -1  -1   10.24   12.22
 -24  -1  -1   29.75   15.41
  24  -1   1   52.38   16.84
 -24  -1  -1   53.12   15.78
  24  -1   1   35.20   14.35
  24  -1   1   37.79   15.31
 -24   1  -1   61.60   17.09
 -24   1  -1   49.53   16.24
 -24   1  -1   54.84   16.50
  24   1   1   35.06   15.16
 -24   1  -1   67.22   17.88
 -24   1  -1   36.45   14.96
  24   1   1   57.78   16.16
  24   1   1   57.16   18.13
  25  -1   1   71.54   21.28
 -25  -1  -1   53.03   17.66
 -25  -1  -1   73.02   20.37
 -25  -1  -1   68.31   19.32
 -25  -1  -1   53.10   17.59
  25  -1   1   81.47   20.30
 -25  -1  -1   49.55   18.33
  25  -1   1   47.16   17.51
  25   1   1   89.35   20.92
 -25   1  -1   58.60   18.95
 -25   1  -1  102.89   22.84
 -25   1  -1   47.31   18.48
 -25   1  -1   52.07   16.53
 -25   1  -1   45.24   18.47
  25   1   1   37.25   16.24
  25   1   1   24.66   14.08
 -26  -1  -1  -18.89   15.28
 -26  -1  -1  -19.17   14.75
 -26  -1  -1   -3.34   17.53
 -26  -1  -1   -3.35   15.14
  26   1   1  -14.34   17.09
  26   1   1   -5.52   13.13
 -26  -2   1   10.41   12.89
 -26  -2   1   30.42   15.84
  26  -2  -1   25.66   16.01
 -26  -2   1   50.38   17.10
 -26  -2   1   23.78   15.62
 -26   2   1   13.46   14.78
  26   2  -1   10.80   13.53
  26   2  -1    0.34   16.15
 -25  -2   1   52.32   18.80
 -25  -2   1   45.69   16.98
  25  -2  -1   21.11   14.41
 -25  -2   1   41.31   15.25
  25  -2  -1   25.48   14.70
 -25  -2   1   92.85   21.52
  25  -2  -1   61.98   19.05
 -25  -2   1   26.23   14.36
 -25  -2   1   55.90   18.59
 -25  -2   1   82.62   19.05
 -25   2   1   37.75   16.55
 -25   2   1   10.77   13.29
 -25   2   1   34.43   14.79
 -25   2   1   14.41   15.50
 -25   2   1   21.85   15.64
  25   2  -1   23.02   12.42
  25   2  -1   40.49   15.43
 -25   2   1    9.46   12.59
  25   2  -1   20.58   15.49
 -24  -2   1   30.18   14.84
 -24  -2   1   27.05   14.44
  24  -2  -1    7.62   14.77
 -24  -2   1   25.14   15.09
 -24  -2   1   40.34   16.57
 -24  -2   1   37.83   16.87
  24  -2  -1   52.02   17.46
 -24  -2   1   27.22   15.86
 -24  -2   1   62.83   19.49
 -24   2   1   13.57   14.91
 -24   2   1   26.21   13.45
 -24   2   1   34.21   16.33
 -24   2   1   22.17   14.50
  24   2  -1    5.00   13.70
  24   2  -1    2.36   13.63
  24   2  -1   30.67   13.74
 -24   2   1   22.40   16.42
 -24   2   1    7.13   14.07
 -23  -2   1  103.16   16.50
 -23  -2   1   72.84   17.18
 -23  -2   1  109.51   19.78
 -23  -2   1   93.92   18.70
  23  -2  -1  109.77   22.38
 -23  -2   1  120.11   20.74
 -23  -2   1  105.50   22.29
 -23  -2   1  115.13   20.26
  23  -2  -1  121.02   22.87
 -23   2   1  122.39   21.83
 -23   2   1  118.93   21.30
 -23   2   1   93.12   20.52
  23   2  -1   96.13   20.64
  23   2  -1   92.63   17.94
 -23   2   1  132.95   22.25
 -23   2   1  107.17   21.13
 -23   2   1   96.04   20.33
 -22  -2   1   40.76   16.63
 -22  -2   1   38.99   14.55
 -22  -2   1   59.32   16.00
  22  -2  -1   37.96   15.52
 -22  -2   1   30.44   13.48
 -22  -2   1   -0.54   11.95
 -22  -2   1   44.43   12.39
 -22  -2   1   53.35   16.20
  22  -2  -1   66.84   18.13
 -22   2   1   34.97   14.61
 -22   2   1   23.08   14.33
 -22   2   1   54.78   16.78
 -22   2   1   56.79   17.14
 -22   2   1   19.79   13.48
  22   2  -1    9.66   11.84
  22   2  -1   35.45   13.88
 -22   2   1   36.04   14.63
  21  -2  -1  149.59   22.50
 -21  -2   1  166.28   22.57
  21  -2  -1  149.79   22.93
 -21  -2   1  162.04   24.38
 -21  -2   1  154.07   22.54
 -21  -2   1  156.20   18.88
 -21  -2   1  152.87   21.77
 -21  -2   1  169.25   23.13
 -21  -2   1  166.13   22.63
 -21   2   1  168.91   18.07
  21   2  -1  105.81   20.74
  21   2  -1  138.85   20.95
 -21   2   1  106.59   20.36
 -21   2   1  106.29   21.36
 -21   2   1  105.24   20.78
 -21   2   1  141.16   22.63
 -21   2   1  154.83   23.31
 -21   2   1  177.63   24.51
 -20  -2   1   10.35   10.83
 -20  -2   1    5.95    9.26
  20  -2  -1   18.95   10.10
 -20  -2   1   20.64   10.66
 -20  -2   1    7.28    9.59
 -20  -2   1   21.84   12.63
  20  -2  -1   24.99   12.26
 -20  -2   1   18.85   12.99
 -20  -2   1   24.11    9.79
 -20   2   1   20.09   11.49
 -20   2   1   18.54    7.38
 -20   2   1   25.22   12.05
 -20   2   1   16.50   10.92
 -20   2   1   15.49   11.82
 -20   2   1   26.72    8.94
 -20   2   1   30.49   12.18
  20   2  -1   16.12   10.62
 -20   2   1   12.95   11.55
  20   2  -1   31.81   13.20
 -20   2   1   23.26   11.16
  19  -2  -1  150.91   21.13
  19  -2  -1  200.20   16.65
 -19  -2   1  145.92   21.14
 -19  -2   1  176.93   21.71
 -19  -2   1  190.95   22.00
 -19  -2   1  199.95   22.52
  19  -2  -1  139.29   20.83
 -19  -2   1  162.31   20.93
 -19  -2   1  193.46   21.90
 -19   2   1  173.50   16.06
 -19   2   1  210.22   24.12
 -19   2   1  195.84   22.73
  19   2  -1  149.37   22.08
 -19   2   1  113.00   19.23
  19   2  -1  162.45   20.41
 -19   2   1  161.46   21.04
 -19   2   1  184.29   23.72
 -19   2   1  184.33   22.92
 -19   2   1  162.65   17.29
 -19   2   1  170.93   23.04
  18  -2  -1   22.64   12.04
 -18  -2   1   34.93   12.86
 -18  -2   1   13.05    9.03
 -18  -2   1   24.78    9.45
  18  -2  -1   12.84   11.56
 -18  -2   1   18.43    9.50
 -18  -2   1    7.20    8.39
 -18  -2   1   32.50   11.24
  18  -2  -1   32.45    8.21
 -18   2   1   28.62   13.02
 -18   2   1   14.24   10.64
 -18   2   1   28.10   12.10
 -18   2   1   43.37   13.53
 -18   2   1   25.72    7.64
  18   2  -1   29.69   11.60
 -18   2   1   25.19    8.23
 -18   2   1   25.52   10.17
 -18   2   1   31.79   12.42
  18   2  -1   13.49    8.32
 -18   2   1    7.55   10.17
  17  -2  -1  215.79   23.64
 -17  -2   1  222.30   21.92
 -17  -2   1  226.46   22.13
  17  -2  -1  288.90   25.98
 -17  -2   1  176.98   18.22
 -17  -2   1  261.85   23.01
  17  -2  -1  210.65   11.43
 -17  -2   1  253.48   23.52
 -17  -2   1  226.93   25.15
 -17  -2   1  242.04   22.66
  17  -2  -1  246.47   17.86
 -17   2   1  213.27   22.74
 -17   2   1  219.24   22.57
 -17   2   1  225.28   19.60
 -17   2   1  209.73   17.33
  17   2  -1  240.77   22.61
 -17   2   1  229.68   24.07
 -17   2   1  212.11   22.12
 -17   2   1  235.56   25.21
 -17   2   1  220.43   22.53
 -17   2   1  204.63   21.87
  17   2  -1  224.83   23.96
 -16  -2   1   25.65    9.53
 -16  -2   1   11.52    8.59
 -16  -2   1    8.76    7.72
 -16  -2   1   12.36    8.21
  16  -2  -1    4.95    8.49
  16  -2  -1   10.62    3.42
  16  -2  -1   10.69    6.08
  16  -2  -1    4.93    9.23
 -16  -2   1   15.53    8.31
 -16  -2   1   10.39    9.45
 -16  -2   1   17.13    9.18
 -16  -2   1   13.08    3.51
 -16   2   1   24.45    8.96
  16   2  -1   21.27    9.48
 -16   2   1    8.52    8.23
  16   2  -1   25.34    9.70
 -16   2   1   40.35   10.56
 -16   2   1   19.04    8.84
 -16   2   1   37.43   10.92
 -16   2   1   35.37    9.26
 -16   2   1   29.57    7.28
 -16   2   1   33.65   10.86
 -16   2   1   22.69   10.57
 -15  -2   1  441.60   28.46
 -15  -2   1  459.59   17.67
 -15  -2   1  425.38   27.98
  15  -2  -1  426.67   18.29
 -15  -2   1  436.96   31.16
  15  -2  -1  461.12   30.70
 -15  -2   1  445.04   18.15
 -15  -2   1  442.12   28.70
  15  -2  -1  413.96   23.40
  15  -2  -1  454.47   31.33
 -15  -2   1  430.48   26.77
 -15  -2   1  494.88   30.05
 -15  -2   1  442.44   28.26
  15   2  -1  461.63   31.99
 -15   2   1  468.32   31.71
  15   2  -1  413.87   16.32
 -15   2   1  530.47   32.13
 -15   2   1  442.86   31.65
 -15   2   1  482.00   31.43
  15   2  -1  481.20   20.48
 -15   2   1  523.79   32.47
  15   2  -1  453.59   28.81
 -15   2   1  458.25   26.48
 -15   2   1  378.35   28.58
 -15   2   1  447.18   24.14
 -15   2   1  467.48   30.50
 -14  -2   1   59.01   11.09
 -14  -2   1   45.45    4.95
 -14  -2   1   50.14    4.97
 -14  -2   1   67.37   13.54
 -14  -2   1   55.55    7.95
  14  -2  -1   55.83   12.76
  14  -2  -1   65.92    6.60
 -14  -2   1   48.57   10.83
  14  -2  -1   47.46    7.95
 -14  -2   1   57.74   10.15
 -14  -2   1   44.05   10.16
  14  -2  -1   65.19   12.77
 -14  -2   1   51.17   10.99
 -14  -2   1   51.71   11.15
 -14   2   1   53.55   12.50
 -14   2   1   56.08    8.70
 -14   2   1   43.21   11.24
  14   2  -1   58.67   11.35
  14   2  -1   52.90    4.98
  14   2  -1   41.50   11.43
 -14   2   1   53.97   12.25
 -14   2   1   52.84   11.39
 -14   2   1   80.74   13.37
  14   2  -1   56.29    6.68
 -14   2   1   49.56   11.36
 -14   2   1   54.15   11.78
 -13  -2   1  872.22   38.95
 -13  -2   1  894.70   39.52
 -13  -2   1  964.02   35.34
  13  -2  -1  874.33   41.76
 -13  -2   1  882.89   43.75
 -13  -2   1  895.91   27.82
 -13  -2   1  914.35   39.86
 -13  -2   1  885.62   39.87
  13  -2  -1  867.34   30.22
 -13  -2   1  890.75   28.33
 -13  -2   1  925.72   40.31
 -13  -2   1  866.94   38.42
  13  -2  -1  850.17   35.55
  13  -2  -1  877.49   43.00
  13   2  -1  808.89   26.79
 -13   2   1  962.00   44.42
 -13   2   1  875.95   43.21
 -13   2   1  933.38   41.70
 -13   2   1  859.81   41.10
  13   2  -1  847.32   30.48
  13   2  -1  851.08   42.65
 -13   2   1  881.22   40.71
 -13   2   1  878.68   41.44
 -13   2   1  887.79   41.63
  13   2  -1  890.92   39.16
 -13   2   1  825.07   34.32
 -12  -2   1   65.75   10.71
 -12  -2   1   72.94    7.98
 -12  -2   1   56.94    9.56
 -12  -2   1   69.94   10.30
 -12  -2   1   51.34    9.23
  12  -2  -1   67.62    6.39
  12  -2  -1   59.68    8.43
 -12  -2   1   59.26    4.65
  12  -2  -1   75.38   11.68
 -12  -2   1   57.97    4.97
 -12  -2   1   55.23   11.39
 -12  -2   1   57.76    9.70
 -12  -2   1   61.63    9.95
  12   2  -1   73.50   10.60
  12   2  -1   59.75    5.02
 -12   2   1   69.69   11.49
 -12   2   1   78.37   10.64
  12   2  -1   62.13    6.54
  12   2  -1   59.37   11.17
 -11  -2   1  732.13   22.39
  11  -2  -1  714.58   25.65
 -11  -2   1  727.64   22.70
 -11  -2   1  767.24   36.98
  11  -2  -1  699.01   29.78
 -11  -2   1  774.12   28.86
 -11  -2   1  708.27   32.01
  11  -2  -1  773.84   36.63
  11   2  -1  730.49   35.54
 -11   2   1  703.85   34.59
 -11   2   1  749.55   32.18
  11   2  -1  718.65   31.75
  11   2  -1  736.33   26.98
  11   2  -1  693.72   22.79
 -10  -2   1   46.51    3.48
 -10  -2   1   50.38    8.81
 -10  -2   1   52.32    6.29
  10  -2  -1   58.33   10.00
 -10  -2   1   60.56   10.53
  10  -2  -1   51.98    7.43
  10  -2  -1   49.08    5.57
 -10  -2   1   53.08    4.07
 -10   2   1   47.00    7.96
 -10   2   1   65.52   10.14
  10   2  -1   65.04   10.60
  10   2  -1   41.14    7.97
  10   2  -1   44.23    4.05
  10   2  -1   60.20    6.38
   9  -2  -1  840.18   31.69
   9  -2  -1  821.52   35.67
  -9  -2   1  834.09   32.10
  -9  -2   1  849.68   32.99
  -9  -2   1  853.70   32.61
  -9  -2   1  814.50   32.43
  -9  -2   1  769.04   32.51
  -9  -2   1  854.54   29.52
   9  -2  -1  804.81   27.63
  -9  -2   1  845.65   36.88
  -9  -2   1  802.85   32.28
   9   2  -1  789.09   31.42
   9   2  -1  741.58   23.57
  -9   2   1  806.25   35.02
  -9   2   1  779.38   31.50
  -9   2   1  853.58   32.12
   9   2  -1  833.91   28.59
   9   2  -1  810.33   35.25
  -8  -2   1  136.58   11.19
  -8  -2   1  121.20   11.08
   8  -2  -1  131.52   12.48
  -8  -2   1  134.28   10.89
   8  -2  -1  124.80    8.27
  -8  -2   1  128.98   10.97
  -8  -2   1  127.99    8.74
   8  -2  -1  157.76   12.19
  -8  -2   1  119.04   10.69
   8  -2  -1  137.65   10.77
  -8  -2   1  140.33   11.11
  -8  -2   1  131.83   12.86
   8   2  -1  132.73   10.83
   8   2  -1  150.48   11.06
   8   2  -1  148.17   13.27
  -8   2   1  143.39   12.81
  -8   2   1  147.69   10.97
   8   2  -1  147.03    7.23
   8   2  -1  137.83   10.60
   8   2  -1  153.43   11.62
   8   2  -1  129.33   10.63
  -8   2   1  134.91   11.16
   8   2  -1  146.16   11.29
   8   2  -1  141.86    9.25
   8   2  -1  161.99   11.61
  -7  -2   1  787.97   29.13
  -7  -2   1  793.65   27.31
   7  -2  -1  767.00   29.04
  -7  -2   1  803.34   33.61
  -7  -2   1  823.33   30.84
  -7  -2   1  811.09   29.09
  -7  -2   1  803.85   28.49
  -7  -2   1  808.95   29.40
   7  -2  -1  841.18   31.16
   7  -2  -1  800.28   32.29
   7  -2  -1  791.27   26.50
  -7  -2   1  810.64   29.28
  -7   2   1  763.55   31.64
   7   2  -1  759.12   28.03
   7   2  -1  813.62   28.88
   7   2  -1  723.39   23.33
   7   2  -1  780.13   26.60
   7   2  -1  766.74   24.86
   7   2  -1  829.49   29.20
  -7   2   1  786.87   28.79
   7   2  -1  815.34   28.53
  -7   2   1  866.54   30.49
   7   2  -1  797.89   31.62
   7   2  -1  819.94   28.69
   7   2  -1  788.79   32.37
   7   2  -1  820.36   31.11
   7   2  -1  839.77   29.61
   7   2  -1  824.97   28.88
   6  -2  -1   11.48    4.84
  -6  -2   1   11.37    4.36
  -6  -2   1   10.19    3.94
   6  -2  -1   20.08    5.20
   6  -2  -1   19.51    5.17
  -6  -2   1    9.94    3.51
   6  -2  -1   13.55    4.85
   6  -2  -1   16.69    5.38
   6  -2  -1   14.33    4.67
  -6  -2   1   19.30    4.62
  -6  -2   1    9.82    4.42
  -6  -2   1   10.85    4.79
   6  -2  -1   17.74    5.01
   6  -2  -1   14.23    4.78
   6  -2  -1   17.10    3.91
   6  -2  -1   18.03    5.64
  -6  -2   1   10.33    3.17
  -6  -2   1   10.33    4.12
   6  -2  -1   14.94    4.48
   6  -2  -1   10.48    5.51
  -6  -2   1   14.59    5.16
  -6  -2   1   19.32    6.15
   6   2  -1   11.34    2.98
   6   2  -1   10.91    4.42
  -6   2   1   13.19    5.41
  -6   2   1   15.80    6.05
  -6   2   1   11.86    4.16
  -6   2   1   11.35    5.18
   6   2  -1    7.58    3.87
   6   2  -1    9.02    3.91
  -6   2   1   10.57    5.89
   6   2  -1    9.57    3.44
   6   2  -1    8.06    3.51
   6   2  -1   15.22    5.20
  -6   2   1    9.16    4.06
  -6   2   1    3.73    4.55
  -6   2   1   10.64    5.77
  -6   2   1   12.28    5.70
   6   2  -1   12.37    5.98
   6   2  -1   14.07    5.35
   6   2  -1   10.87    3.36
   6   2  -1    5.89    3.32
   6   2  -1    8.57    4.99
   6   2  -1    7.48    3.35
   6   2  -1   11.80    5.25
  -6   2   1    9.84    4.55
   6   2  -1    8.99    2.20
   5  -2  -1 1181.16   41.14
  -5  -2   1 1263.98   39.92
   5  -2  -1 1188.50   38.47
   5  -2  -1 1185.82   39.43
  -5  -2   1 1182.40   40.90
  -5  -2   1 1158.52   40.51
  -5  -2   1 1161.68   35.45
   5  -2  -1 1214.79   38.16
  -5  -2   1 1139.52   35.10
   5  -2  -1 1219.23   38.26
   5  -2  -1 1137.34   35.27
  -5  -2   1 1153.70   34.38
  -5  -2   1 1120.36   34.29
   5  -2  -1 1201.57   38.08
   5  -2  -1 1182.93   37.03
   5  -2  -1 1214.24   37.54
  -5  -2   1 1114.18   34.20
  -5  -2   1 1138.06   35.18
  -5  -2   1 1102.51   38.49
   5  -2  -1 1171.58   37.43
   5  -2  -1 1213.94   37.42
   5  -2  -1 1176.81   37.75
  -5  -2   1 1157.53   35.27
   5   2  -1 1202.75   36.29
   5   2  -1 1172.53   35.27
  -5   2   1 1138.10   37.25
  -5   2   1 1238.18   38.55
   5   2  -1 1135.46   35.13
   5   2  -1 1120.76   34.19
  -5   2   1 1156.76   37.25
   5   2  -1 1243.79   38.79
   5   2  -1 1133.20   32.93
  -5   2   1 1161.10   38.37
   5   2  -1 1222.26   40.31
   5   2  -1 1145.28   35.18
  -5   2   1 1203.97   38.25
   5   2  -1 1236.07   40.39
  -5   2   1 1195.96   40.85
  -5   2   1 1151.97   35.89
   5   2  -1 1193.75   39.21
   5   2  -1 1136.63   34.83
   5   2  -1 1137.65   34.82
   5   2  -1 1133.69   32.54
   5   2  -1 1270.50   39.72
  -5   2   1 1136.82   37.72
   5   2  -1 1120.87   34.22
  -5   2   1 1148.38   36.66
  -5   2   1 1266.76   40.50
  -4  -2   1   92.39    6.44
  -4  -2   1   87.02    6.28
  -4  -2   1   90.54    6.23
  -4  -2   1   95.11    6.45
  -4  -2   1  106.57    8.39
   4  -2  -1  101.18    8.87
   4  -2  -1  106.06    8.17
   4  -2  -1   98.14    8.56
   4  -2  -1   99.22    8.02
   4  -2  -1  113.45    8.20
   4  -2  -1   88.38    7.78
   4  -2  -1  101.82    8.14
   4  -2  -1  104.35    8.14
   4  -2  -1   94.58    7.81
  -4  -2   1   87.89    7.02
  -4  -2   1  103.42    8.43
  -4  -2   1   99.74    5.95
   4  -2  -1   91.91    6.85
  -4  -2   1   89.92    6.13
   4  -2  -1   89.88    7.63
   4  -2  -1  101.39    7.98
  -4  -2   1   94.12    8.85
  -4  -2   1   94.37    8.17
  -4  -2   1   95.16    6.29
  -4   2   1   87.58    8.30
  -4   2   1   93.57    6.78
  -4   2   1   83.20    7.39
  -4   2   1   92.80    6.67
   4   2  -1   95.50    9.09
  -4   2   1   98.33    7.73
   4   2  -1   97.18    8.48
  -4   2   1   97.18    7.79
   4   2  -1   97.35    8.23
   4   2  -1   90.76    6.15
   4   2  -1   92.22    5.91
   4   2  -1   91.26    6.08
   4   2  -1   95.92    6.13
   4   2  -1  105.20    8.62
   4   2  -1   94.81    6.10
   4   2  -1   96.30    6.26
  -4   2   1   88.86    7.66
   4   2  -1   91.00    5.31
   4   2  -1   98.63    6.32
   4   2  -1  100.24    7.13
   4   2  -1  102.83    7.93
  -4   2   1   87.24    7.53
  -4   2   1   91.91    8.63
   4   2  -1  105.83    8.35
  -4   2   1   86.82    7.58
  -4   2   1   88.58    7.83
  -3  -2   1 2901.04   72.79
  -3  -2   1 2900.10   73.59
   3  -2  -1 2965.98   77.18
   3  -2  -1 3055.69   77.62
   3  -2  -1 2953.23   75.86
  -3  -2   1 2933.81   74.32
  -3  -2   1 2992.53   74.55
   3  -2  -1 2874.17   78.10
   3  -2  -1 2977.33   82.84
  -3  -2   1 2924.05   76.29
  -3  -2   1 3007.70   81.32
   3  -2  -1 2916.68   81.32
   3  -2  -1 2895.51   77.99
  -3  -2   1 2902.18   72.71
  -3  -2   1 2942.53   77.39
  -3  -2   1 3006.60   84.17
  -3  -2   1 2854.15   72.57
  -3  -2   1 2955.89   82.22
  -3  -2   1 2976.41   84.82
   3  -2  -1 2902.23   74.41
   3  -2  -1 3127.51   85.69
   3  -2  -1 2948.49   78.57
   3  -2  -1 2956.50   75.59
  -3  -2   1 2848.92   77.53
   3  -2  -1 2963.30   76.01
  -3   2   1 3056.49   84.56
   3   2  -1 2874.05   74.56
  -3   2   1 2986.30   79.81
  -3   2   1 2904.50   75.76
   3   2  -1 2995.15   84.29
  -3   2   1 2906.40   78.79
   3   2  -1 2900.74   77.66
   3   2  -1 2837.33   74.06
  -3   2   1 2947.07   76.24
   3   2  -1 2999.39   81.33
   3   2  -1 3040.41   83.00
  -3   2   1 3075.08   79.08
   3   2  -1 2874.66   73.07
  -3   2   1 2949.58   77.24
  -3   2   1 2888.27   75.57
   3   2  -1 3068.07   79.24
   3   2  -1 2839.52   72.98
   3   2  -1 2953.66   76.20
   3   2  -1 2828.88   72.49
  -3   2   1 3097.23   81.15
  -3   2   1 2955.32   77.52
   3   2  -1 3108.90   83.59
  -3   2   1 2966.04   77.32
   3   2  -1 3045.17   84.54
   3   2  -1 2855.38   73.67
  -2  -2   1  150.59    7.74
  -2  -2   1  151.52    7.61
   2  -2  -1  158.74    7.98
   2  -2  -1  162.61    9.66
   2  -2  -1  159.21    8.64
   2  -2  -1  145.01    8.94
   2  -2  -1  167.09    8.00
  -2  -2   1  153.66    9.50
  -2  -2   1  146.58    8.83
   2  -2  -1  175.31    7.99
   2  -2  -1  170.34    8.06
   2  -2  -1  171.99    7.92
   2  -2  -1  163.54    8.44
  -2  -2   1  165.07    9.46
  -2  -2   1  166.47    9.53
  -2  -2   1  152.31    7.96
   2  -2  -1  166.26    7.86
   2  -2  -1  174.81    8.17
  -2   2   1  144.29    9.20
   2   2  -1  140.03    7.32
   2   2  -1  157.12    9.15
   2   2  -1  144.35    9.79
  -2   2   1  152.37    7.58
  -2   2   1  146.33    7.32
   2   2  -1  146.00    8.61
   2   2  -1  140.36    7.30
  -2   2   1  158.10    8.13
  -2   2   1  151.57    8.40
   2   2  -1  138.88    9.43
  -2   2   1  145.70    9.43
  -2   2   1  159.12    7.99
   2   2  -1  139.38    8.66
   2   2  -1  147.12    7.70
  -2   2   1  143.87    7.41
  -2   2   1  165.90    9.41
  -2   2   1  147.64    7.39
   2   2  -1  135.62    8.91
  -2   2   1  157.10    7.53
  -2   2   1  133.45    7.08
   1  -2  -1 1260.89   35.97
  -1  -2   1 1231.67   35.10
   1  -2  -1 1236.32   31.84
   1  -2  -1 1285.75   33.03
  -1  -2   1 1236.68   36.52
  -1  -2   1 1257.75   33.24
   1  -2  -1 1265.29   37.04
   1  -2  -1 1203.68   35.31
   1  -2  -1 1258.54   32.24
  -1  -2   1 1229.92   37.29
   1  -2  -1 1282.66   33.69
   1  -2  -1 1258.96   32.81
   1  -2  -1 1224.96   31.77
   1  -2  -1 1273.89   32.62
  -1  -2   1 1244.36   37.20
   1   2  -1 1293.70   33.05
  -1   2   1 1315.37   34.67
   1   2  -1 1294.17   35.77
  -1   2   1 1262.94   35.65
  -1   2   1 1258.37   30.29
  -1   2   1 1240.94   29.70
  -1   2   1 1234.08   29.63
   1   2  -1 1302.93   31.63
   1   2  -1 1258.16   35.70
  -1   2   1 1324.24   33.84
  -1   2   1 1251.26   33.87
  -1   2   1 1240.20   29.99
  -1   2   1 1242.70   35.77
  -1   2   1 1233.59   29.88
   1   2  -1 1209.48   36.14
   1   2  -1 1302.22   34.27
   1   2  -1 1302.42   35.09
  -1   2   1 1259.72   36.90
  -1   2   1 1254.05   29.81
  -1   2   1 1240.40   35.99
   1   2  -1 1270.95   32.91
  -1   2   1 1263.64   31.79
   0  -2  -1  162.65    7.31
   0  -2   1  169.09    8.67
   0  -2  -1  145.42    8.51
   0  -2  -1  161.63    8.95
   0  -2   1  161.39    7.65
   0  -2   1  159.20    6.34
   0  -2  -1  157.32    8.10
   0  -2   1  165.17    8.58
   0  -2   1  151.61    8.33
   0  -2   1  154.12    8.86
   0   2  -1  156.30    9.65
   0   2  -1  151.63    9.15
   0   2   1  155.94    9.40
   0   2  -1  159.67    8.38
   0   2   1  145.20    7.99
   0   2  -1  158.07    8.55
   0   2   1  171.08    9.67
   0   2   1  150.95    8.46
   0   2   1  149.04    9.14
   0   2   1  153.65    6.99
   0   2  -1  149.48    7.30
   0   2  -1  150.54    8.50
   0   2  -1  141.08    8.22
   0   2   1  153.52    8.71
   0   2   1  162.86    8.57
   0   2   1  160.93    8.56
   0   2  -1  153.48    8.70
   0   2  -1  149.51    6.54
   0   2  -1  147.74    8.72
   1  -2   1  307.91   10.75
   1  -2   1  321.54   13.46
   1  -2   1  316.32   11.18
   1  -2   1  311.49   10.98
   1  -2   1  308.81   12.22
   1  -2   1  299.41   10.81
   1  -2   1  297.90   10.72
   1  -2   1  308.40   12.84
   1  -2   1  301.64   10.85
  -1  -2  -1  319.84   12.09
   1  -2   1  313.84   10.98
  -1  -2  -1  315.94   12.55
  -1  -2  -1  313.29   13.43
   1  -2   1  315.93   12.40
  -1  -2  -1  325.65   12.86
   1   2   1  248.50   10.37
  -1   2  -1  248.75    9.02
   1   2   1  270.57   11.60
  -1   2  -1  247.49    9.65
   1   2   1  250.25   10.36
  -1   2  -1  255.85    9.94
   1   2   1  268.70   11.45
  -1   2  -1  255.45   12.04
  -1   2  -1  245.83   11.68
  -1   2  -1  247.45   10.74
  -1   2  -1  253.15   10.83
   1   2   1  273.39   12.99
  -1   2  -1  253.39   10.83
   1   2   1  256.95   11.87
  -1   2  -1  258.43   12.58
  -1   2  -1  250.37    9.71
  -1   2  -1  244.51    9.49
  -1   2  -1  251.63    9.84
  -1   2  -1  246.50    9.73
   1   2   1  270.28   12.70
   1   2   1  244.93   12.73
  -2  -2  -1  709.82   20.26
  -2  -2  -1  710.86   19.94
  -2  -2  -1  713.12   23.41
  -2  -2  -1  706.50   20.25
  -2  -2  -1  710.09   24.11
   2  -2   1  682.92   22.18
   2  -2   1  728.21   24.59
   2  -2   1  705.83   23.69
  -2  -2  -1  746.55   19.84
   2  -2   1  733.32   24.75
   2  -2   1  744.89   25.13
   2  -2   1  727.34   22.81
  -2  -2  -1  731.27   24.34
  -2  -2  -1  714.49   24.86
  -2  -2  -1  716.56   20.10
  -2  -2  -1  742.66   24.21
  -2  -2  -1  745.94   21.57
   2  -2   1  741.66   23.27
  -2  -2  -1  719.73   26.27
   2  -2   1  728.66   22.51
   2  -2   1  753.53   23.22
   2  -2   1  727.00   22.98
  -2  -2  -1  719.29   25.54
  -2  -2  -1  697.07   25.57
   2  -2   1  760.35   25.12
  -2   2  -1  708.35   22.75
  -2   2  -1  765.39   24.74
  -2   2  -1  733.67   25.34
   2   2   1  736.81   20.43
  -2   2  -1  693.28   22.77
   2   2   1  712.75   19.99
   2   2   1  720.64   24.51
   2   2   1  723.70   23.94
   2   2   1  754.13   25.93
   2   2   1  754.03   26.79
   2   2   1  716.08   21.67
  -2   2  -1  710.84   22.83
  -2   2  -1  711.92   22.35
  -2   2  -1  733.12   22.86
   2   2   1  734.00   20.10
  -2   2  -1  699.46   22.46
   2   2   1  706.99   19.90
   2   2   1  719.48   20.09
   2   2   1  692.16   19.60
   2   2   1  728.75   25.88
   2   2   1  744.80   26.08
   2   2   1  723.57   19.83
   2   2   1  738.25   23.84
  -2   2  -1  732.12   22.73
   2   2   1  780.04   24.63
   2   2   1  725.44   20.49
  -2   2  -1  740.44   23.50
   3  -2   1   78.45    7.51
   3  -2   1   72.18    6.31
  -3  -2  -1   65.00    4.90
   3  -2   1   79.68    7.10
  -3  -2  -1   72.52    8.00
  -3  -2  -1   72.84    4.91
  -3  -2  -1   69.62    4.47
  -3  -2  -1   66.91    6.64
   3  -2   1   73.76    6.69
   3  -2   1   77.51    7.82
  -3  -2  -1   69.84    4.90
   3  -2   1   68.00    6.18
  -3  -2  -1   72.01    6.89
  -3  -2  -1   91.95    8.03
  -3  -2  -1   65.43    4.83
   3  -2   1   75.67    6.49
  -3  -2  -1   77.82    5.15
  -3  -2  -1   66.94    4.88
   3  -2   1   61.49    6.08
   3  -2   1   74.87    7.23
   3  -2   1   80.59    6.49
  -3  -2  -1   79.08    7.19
   3  -2   1   64.99    6.29
   3   2   1  115.44    9.27
   3   2   1  107.46    7.84
   3   2   1   95.06    5.58
   3   2   1  110.30    9.61
  -3   2  -1  113.49    7.82
   3   2   1  105.93    5.86
  -3   2  -1  104.02    7.44
   3   2   1  104.45    6.71
  -3   2  -1  107.90    7.82
   3   2   1  108.44    5.93
  -3   2  -1  103.32    7.62
   3   2   1  107.71    8.06
   3   2   1  103.71    7.86
  -3   2  -1  110.00    8.20
   3   2   1  107.30    5.38
  -3   2  -1  107.13    7.62
   3   2   1  107.03    5.86
   3   2   1   99.65    5.55
   3   2   1  115.49    9.39
  -3   2  -1  103.81    8.36
  -3   2  -1  100.01    7.93
   3   2   1  103.23    9.13
   3   2   1  103.70    5.80
  -3   2  -1  101.43    7.43
  -3   2  -1  100.79    7.25
   3   2   1  108.52    8.26
  -4  -2  -1  745.94   26.74
   4  -2   1  796.91   27.69
   4  -2   1  830.68   27.10
  -4  -2  -1  769.82   21.24
   4  -2   1  840.58   28.76
  -4  -2  -1  727.76   27.46
  -4  -2  -1  819.51   29.94
   4  -2   1  756.03   25.62
   4  -2   1  794.75   27.39
  -4  -2  -1  782.13   29.91
   4  -2   1  803.29   26.47
  -4  -2  -1  757.19   27.00
  -4  -2  -1  758.38   23.14
  -4  -2  -1  779.28   24.24
   4  -2   1  815.18   26.25
  -4  -2  -1  769.21   24.18
   4  -2   1  833.52   27.20
   4  -2   1  757.55   29.05
   4  -2   1  786.14   26.48
  -4  -2  -1  759.84   24.24
  -4  -2  -1  784.29   24.36
  -4  -2  -1  749.73   23.99
   4  -2   1  772.11   26.53
   4   2   1  753.94   22.64
   4   2   1  777.19   28.92
  -4   2  -1  784.76   26.80
   4   2   1  727.10   24.02
   4   2   1  775.55   27.45
  -4   2  -1  736.47   26.61
   4   2   1  761.22   24.42
  -4   2  -1  780.52   26.63
   4   2   1  742.36   23.91
   4   2   1  733.46   24.08
   4   2   1  730.25   23.41
   4   2   1  776.58   29.21
  -4   2  -1  778.98   27.03
  -4   2  -1  748.20   27.36
  -4   2  -1  834.72   28.05
   4   2   1  732.57   23.53
   4   2   1  785.67   26.89
   4   2   1  772.61   28.54
   4   2   1  738.71   23.55
  -4   2  -1  771.30   26.83
  -4   2  -1  743.20   27.93
   4   2   1  816.71   28.26
  -4   2  -1  766.42   26.87
   4   2   1  752.25   24.28
  -4   2  -1  760.87   27.06
  -5  -2  -1  519.65   19.78
   5  -2   1  544.57   21.84
   5  -2   1  528.20   21.56
  -5  -2  -1  506.71   19.41
   5  -2   1  539.31   22.26
  -5  -2  -1  517.65   19.34
   5  -2   1  523.04   21.88
  -5  -2  -1  523.10   24.35
   5  -2   1  508.36   21.58
   5  -2   1  553.00   22.38
   5  -2   1  525.83   21.39
  -5  -2  -1  500.86   22.81
   5  -2   1  553.57   23.40
  -5  -2  -1  501.90   19.55
   5  -2   1  527.44   22.45
   5  -2   1  539.31   23.21
  -5  -2  -1  562.18   22.36
   5  -2   1  516.29   21.86
  -5  -2  -1  486.51   19.35
  -5   2  -1  500.15   20.76
   5   2   1  495.22   19.11
  -5   2  -1  513.19   21.32
   5   2   1  502.93   19.04
  -5   2  -1  488.84   21.51
   5   2   1  529.01   21.60
   5   2   1  501.87   18.93
  -5   2  -1  484.91   21.04
  -5   2  -1  499.01   21.46
   5   2   1  537.64   22.52
   5   2   1  474.27   18.80
   5   2   1  500.64   18.76
  -5   2  -1  490.95   21.34
   5   2   1  547.83   22.56
   5   2   1  481.95   18.57
  -5   2  -1  491.89   21.10
  -5   2  -1  475.69   21.02
   5   2   1  538.64   20.72
   5   2   1  495.90   22.60
   5   2   1  496.38   19.15
  -5   2  -1  479.07   20.99
  -5   2  -1  478.41   22.17
  -6  -2  -1  196.02   11.82
  -6  -2  -1  210.81   14.58
  -6  -2  -1  224.07   12.58
   6  -2   1  239.04   14.90
   6  -2   1  235.75   14.09
   6  -2   1  222.84   14.48
   6  -2   1  210.86   13.35
   6  -2   1  226.11   14.06
  -6  -2  -1  214.90   12.31
  -6  -2  -1  201.03    8.23
   6  -2   1  218.28   13.57
   6  -2   1  232.52   15.06
   6  -2   1  227.01   14.35
  -6  -2  -1  224.35   13.42
   6  -2   1  215.67   13.81
  -6  -2  -1  214.24   12.13
   6  -2   1  239.12   14.62
  -6  -2  -1  213.36   12.20
  -6  -2  -1  197.78    8.61
   6  -2   1  226.05   13.83
  -6   2  -1  243.00   14.09
   6   2   1  219.30   12.19
   6   2   1  252.74   13.16
  -6   2  -1  226.67   15.23
  -6   2  -1  212.70   14.09
   6   2   1  246.28   14.22
  -6   2  -1  229.56   14.65
   6   2   1  239.62   12.71
   6   2   1  236.76   12.79
   6   2   1  218.43   12.27
   6   2   1  221.97   12.32
   6   2   1  228.47   14.97
   6   2   1  213.10   15.29
  -6   2  -1  208.07   14.05
  -6   2  -1  240.58   14.31
   6   2   1  211.70   12.19
  -6   2  -1  213.89   14.16
   6   2   1  242.50   13.09
  -6   2  -1  231.59   14.67
  -6   2  -1  242.94   14.10
  -7  -2  -1  582.67   23.58
   7  -2   1  586.02   24.41
  -7  -2  -1  611.06   23.69
  -7  -2  -1  561.97   18.75
   7  -2   1  603.20   26.42
  -7  -2  -1  585.34   24.87
  -7  -2  -1  602.81   23.56
  -7  -2  -1  582.38   23.48
   7  -2   1  514.87   24.96
  -7  -2  -1  595.11   23.83
  -7  -2  -1  591.92   27.08
  -7  -2  -1  541.93   18.70
   7   2   1  530.60   22.90
  -7   2  -1  504.44   25.05
   7   2   1  557.84   23.25
   7   2   1  580.23   26.92
  -7   2  -1  525.22   23.99
   7   2   1  556.45   22.38
   7   2   1  572.37   24.55
   7   2   1  549.39   22.79
  -7   2  -1  569.40   23.99
   7   2   1  522.80   22.65
   7   2   1  535.68   22.38
   7   2   1  548.54   22.76
  -7   2  -1  591.94   25.72
   7   2   1  560.97   22.91
  -8  -2  -1  186.00    9.42
  -8  -2  -1  187.36   15.23
  -8  -2  -1  187.36   13.29
  -8  -2  -1  181.63   13.09
  -8  -2  -1  197.73   13.60
  -8  -2  -1  171.60   12.74
  -8  -2  -1  184.22    9.21
  -8  -2  -1  172.93   12.74
   8  -2   1  216.83   15.74
   8  -2   1  198.32   13.37
   8   2   1  243.94   13.52
   8   2   1  230.28   14.70
   8   2   1  258.33   15.28
   8   2   1  246.65   14.91
   8   2   1  229.48   12.01
  -8   2  -1  230.52   16.89
   8   2   1  252.64   15.14
   8   2   1  236.63   14.50
   8   2   1  237.35   17.29
   8   2   1  241.91   14.66
  -8   2  -1  251.88   15.38
   8   2   1  242.75   15.05
  -8   2  -1  256.77   16.15
  -9  -2  -1  764.50   25.31
  -9  -2  -1  758.25   31.89
  -9  -2  -1  758.98   31.40
  -9  -2  -1  745.58   34.41
   9  -2   1  742.28   34.02
  -9  -2  -1  751.75   31.44
  -9  -2  -1  772.64   31.93
  -9  -2  -1  764.74   31.46
   9  -2   1  777.18   31.21
  -9  -2  -1  783.61   25.68
   9   2   1  747.20   26.78
   9   2   1  786.63   29.17
   9   2   1  796.79   32.12
  -9   2  -1  806.79   32.60
   9   2   1  815.87   36.20
  -9   2  -1  747.51   34.94
  10  -2   1  399.43   21.31
 -10  -2  -1  426.00   17.39
 -10  -2  -1  398.48   16.13
  10  -2   1  447.27   25.71
 -10  -2  -1  420.55   25.24
  10   2   1  443.59   26.31
  10   2   1  375.89   16.95
  10   2   1  460.84   20.30
 -10   2  -1  419.04   25.41
  10   2   1  433.47   23.08
 -10   2  -1  457.01   24.22
 -11  -2  -1  284.42   14.18
 -11  -2  -1  293.96   21.78
  11  -2   1  271.96   21.02
  11  -2   1  278.59   17.68
 -11  -2  -1  276.07   13.27
 -11   2  -1  266.09   20.93
  11   2   1  308.24   20.04
  11   2   1  286.20   21.72
  11   2   1  292.23   15.75
 -11   2  -1  289.68   19.96
 -11   2  -1  268.15   14.96
  11   2   1  273.97   13.51
 -12  -2  -1  161.63   10.90
  12  -2   1  168.01   14.31
 -12  -2  -1  146.65   14.76
 -12  -2  -1  179.04   16.23
  12  -2   1  176.67   17.65
 -12  -2  -1  172.69   17.77
 -12  -2  -1  174.61   16.01
 -12  -2  -1  156.33   15.42
 -12  -2  -1  150.77   15.12
  12  -2   1  159.03   16.96
 -12  -2  -1  166.55   10.34
  12   2   1  202.27   17.37
 -12   2  -1  207.97   17.76
 -12   2  -1  214.25   19.03
 -12   2  -1  197.73   13.08
  12   2   1  194.01   11.50
 -12   2  -1  210.83   19.05
 -12   2  -1  239.43   19.64
  12   2   1  210.94   19.58
 -12   2  -1  212.87   19.73
  12   2   1  231.01   14.02
 -12   2  -1  229.40   19.35
 -12   2  -1  204.69   18.50
 -12   2  -1  223.18   19.26
 -13  -2  -1  457.56   30.31
  13  -2   1  446.84   24.46
 -13  -2  -1  494.30   21.60
 -13  -2  -1  440.61   27.66
  13  -2   1  463.50   29.40
 -13  -2  -1  478.69   28.34
 -13  -2  -1  478.29   28.57
  13  -2   1  481.02   30.54
 -13  -2  -1  462.39   28.00
 -13  -2  -1  466.58   19.66
 -13  -2  -1  454.95   27.66
 -13   2  -1  511.19   31.37
  13   2   1  453.21   27.49
 -13   2  -1  454.31   29.05
 -13   2  -1  504.22   31.47
  13   2   1  436.07   19.28
 -13   2  -1  486.11   27.94
 -13   2  -1  499.78   30.31
  13   2   1  519.66   22.97
  13   2   1  466.52   30.30
 -13   2  -1  445.66   28.40
 -13   2  -1  469.24   28.89
 -13   2  -1  462.42   22.06
 -13   2  -1  479.26   30.00
 -14  -2  -1  436.60   27.52
  14  -2   1  407.92   28.40
  14  -2   1  443.16   30.34
 -14  -2  -1  406.95   27.26
 -14  -2  -1  456.29   28.76
  14  -2   1  415.59   23.84
 -14  -2  -1  453.38   18.02
 -14  -2  -1  448.78   21.57
 -14  -2  -1  437.15   28.21
 -14  -2  -1  443.86   31.09
 -14  -2  -1  451.84   19.96
 -14  -2  -1  451.50   28.65
 -14   2  -1  428.04   28.62
 -14   2  -1  428.27   27.12
  14   2   1  409.26   18.66
 -14   2  -1  435.83   29.41
 -14   2  -1  422.48   21.69
 -14   2  -1  429.01   29.07
  14   2   1  439.17   30.48
 -14   2  -1  441.08   30.62
 -14   2  -1  436.86   31.04
 -14   2  -1  423.88   28.54
 -14   2  -1  441.61   29.00
  14   2   1  419.36   27.29
 -15  -2  -1  314.86   24.51
 -15  -2  -1  292.92   14.12
 -15  -2  -1  278.50   22.59
  15  -2   1  293.36   19.71
 -15  -2  -1  278.88   20.61
 -15  -2  -1  255.00   24.60
 -15  -2  -1  276.19   22.89
  15  -2   1  270.86   24.54
 -15  -2  -1  310.75   24.33
  15  -2   1  271.28   24.06
 -15  -2  -1  261.88   22.11
 -15   2  -1  278.95   23.84
 -15   2  -1  273.57   24.50
 -15   2  -1  312.65   25.45
 -15   2  -1  285.35   24.05
  15   2   1  291.29   14.98
 -15   2  -1  308.49   25.50
 -15   2  -1  323.61   27.42
 -15   2  -1  293.89   26.16
  15   2   1  277.79   22.66
  15   2   1  297.39   26.18
 -15   2  -1  302.17   18.52
 -16  -2  -1  179.53   19.32
 -16  -2  -1  158.24   18.32
 -16  -2  -1  199.37   20.15
  16  -2   1  170.22   20.19
  16  -2   1  187.29   20.66
  16  -2   1  178.23   15.77
  16  -2   1  163.03   11.84
 -16  -2  -1  165.82   18.74
 -16  -2  -1  169.25   18.84
 -16  -2  -1  181.45   10.91
 -16  -2  -1  177.39   17.09
 -16  -2  -1  181.35   21.61
 -16   2  -1  180.25   20.80
 -16   2  -1  150.90   20.06
  16   2   1  137.37   17.39
 -16   2  -1  173.46   13.96
 -16   2  -1  150.24   18.92
 -16   2  -1  136.36   18.37
  16   2   1  162.88   10.88
 -16   2  -1  175.59   20.86
  16   2   1  149.30   19.68
 -16   2  -1  167.12   19.69
 -16   2  -1  175.33   20.55
 -17  -2  -1  194.64   20.56
  17  -2   1  189.18   12.84
  17  -2   1  197.15   16.79
 -17  -2  -1  167.54   22.14
 -17  -2  -1  205.62   21.64
 -17  -2  -1  209.00   21.65
 -17  -2  -1  199.44   21.21
 -17  -2  -1  201.03   21.34
  17  -2   1  202.14   22.93
 -17  -2  -1  198.01   18.85
  17  -2   1  172.19   20.66
 -17   2  -1  222.88   23.43
  17   2   1  174.78   21.23
 -17   2  -1  193.30   21.42
 -17   2  -1  220.07   22.94
 -17   2  -1  217.74   24.75
 -17   2  -1  208.77   22.68
  17   2   1  185.55   20.59
 -17   2  -1  228.33   24.03
 -17   2  -1  214.67   16.38
 -17   2  -1  216.91   24.11
 -18  -2  -1  140.40   19.60
 -18  -2  -1  148.09   18.86
  18  -2   1  119.47   18.81
  18  -2   1  173.65   22.43
 -18  -2  -1  195.07   21.56
 -18  -2  -1  150.36   19.86
 -18  -2  -1  180.12   17.88
 -18  -2  -1  132.09   20.32
  18  -2   1  177.28   16.44
 -18  -2  -1  196.43   21.70
 -18   2  -1  146.56   20.13
  18   2   1  150.20   21.45
 -18   2  -1  156.25   21.31
 -18   2  -1  170.03   22.11
 -18   2  -1  134.07   15.46
 -18   2  -1  139.59   20.10
 -18   2  -1  134.80   18.83
 -18   2  -1  150.42   13.88
 -18   2  -1  137.01   19.01
  18   2   1  155.40   19.95
 -18   2  -1  171.97   21.05
  19  -2   1  101.95   18.13
  19  -2   1   87.27   17.25
 -19  -2  -1  131.96   21.01
 -19  -2  -1   85.21   15.80
 -19  -2  -1  106.04   17.55
 -19  -2  -1   92.82   13.86
 -19  -2  -1   83.34   16.24
  19  -2   1  100.92   12.57
 -19  -2  -1   76.65   15.50
 -19  -2  -1   84.66   16.73
 -19   2  -1   91.57   17.41
 -19   2  -1   78.92   16.83
  19   2   1   85.24   16.57
 -19   2  -1   84.88   17.00
 -19   2  -1   83.37   11.05
 -19   2  -1   51.38   14.35
 -19   2  -1   78.23   16.05
 -19   2  -1   93.42   17.12
 -19   2  -1   87.83   13.60
  19   2   1   78.18   16.86
  20  -2   1  103.68   19.03
 -20  -2  -1  153.56   23.38
  20  -2   1  135.00   21.38
 -20  -2  -1  115.55   19.15
 -20  -2  -1  127.74   19.99
 -20  -2  -1  132.79   19.69
 -20  -2  -1  134.25   16.74
 -20  -2  -1  121.04   19.46
 -20  -2  -1  135.48   19.91
 -20   2  -1  128.75   20.65
  20   2   1  116.19   18.14
  20   2   1   96.34   19.28
  20   2   1  112.02   18.71
 -20   2  -1  134.38   21.25
 -20   2  -1  132.90   16.29
 -20   2  -1   98.42   18.22
 -20   2  -1  123.40   20.10
 -20   2  -1   97.03   17.76
 -20   2  -1   96.55   18.35
  21  -2   1   32.17   12.28
 -21  -2  -1   40.30   14.46
 -21  -2  -1   60.10   16.70
 -21  -2  -1   18.42   12.18
  21  -2   1   56.45   16.55
 -21  -2  -1   40.35   14.99
 -21  -2  -1   49.28   11.74
 -21  -2  -1   40.75   16.16
 -21  -2  -1   28.82   12.96
  21   2   1   36.47   14.29
 -21   2  -1   35.47   16.25
  21   2   1   27.51   13.43
 -21   2  -1   26.91    9.53
 -21   2  -1   28.94   14.65
 -21   2  -1   20.95   13.46
 -21   2  -1   35.09   13.97
  21   2   1   38.24   12.90
 -21   2  -1   36.84   14.93
 -21   2  -1    6.43   11.28
 -22  -2  -1   56.78   15.92
  22  -2   1  106.18   21.05
 -22  -2  -1   77.42   17.98
 -22  -2  -1  101.58   20.77
 -22  -2  -1   87.51   18.52
  22  -2   1   89.76   20.60
 -22  -2  -1   86.34   14.05
 -22  -2  -1  101.37   20.51
  22  -2   1   90.36   20.07
 -22  -2  -1   84.38   17.72
 -22   2  -1   99.27   20.18
  22   2   1   98.54   19.69
 -22   2  -1   93.89   20.72
 -22   2  -1  104.57   21.39
 -22   2  -1  101.12   19.83
  22   2   1   76.29   18.03
  22   2   1   86.89   20.04
 -22   2  -1   82.70   19.90
 -22   2  -1   95.66   21.02
 -23  -2  -1   29.57   14.03
  23  -2   1   14.67   14.30
 -23  -2  -1   48.81   15.44
 -23  -2  -1   32.52   14.46
 -23  -2  -1   32.30   13.25
 -23  -2  -1   18.97   14.20
  23  -2   1   31.10   14.65
  23  -2   1   81.83   20.96
 -23   2  -1   79.66   20.49
  23   2   1   46.98   15.72
  23   2   1   29.67   14.46
 -23   2  -1   44.00   17.09
 -23   2  -1   60.71   18.09
  23   2   1   53.48   17.92
 -23   2  -1   46.60   16.06
 -23   2  -1   10.32   13.26
 -23   2  -1    7.77   14.64
 -24  -2  -1  105.31   20.08
 -24  -2  -1  127.78   22.40
  24  -2   1  110.87   21.41
 -24  -2  -1  137.26   22.79
  24  -2   1  141.73   23.84
 -24  -2  -1  205.37   30.36
  24  -2   1  141.96   23.42
 -24  -2  -1   99.32   19.28
 -24   2  -1  108.34   21.39
  24   2   1  146.09   24.31
 -24   2  -1  128.50   24.56
 -24   2  -1  141.48   25.19
  24   2   1  115.07   22.07
  24   2   1  113.38   20.63
 -24   2  -1  138.78   23.68
 -24   2  -1  116.35   24.23
 -25  -2  -1    1.79   13.85
  25  -2   1   -1.59   13.30
  25  -2   1   -0.31   15.07
  25  -2   1   -6.87   14.19
 -25  -2  -1    0.20   14.34
 -25  -2  -1   38.36   18.39
 -25  -2  -1   -5.29   15.25
 -25  -2  -1    8.82   13.24
 -25  -2  -1   16.35   13.17
 -25   2  -1  -28.28   16.19
 -25   2  -1    1.31   13.05
 -25   2  -1   16.30   15.76
  25   2   1  -36.74   17.80
  25   2   1  -11.82   13.01
  25   2   1   24.08   16.12
 -25   2  -1    1.67   14.63
 -25   2  -1   -2.91   12.71
 -26  -2  -1  100.24   22.28
 -26  -2  -1   62.23   19.96
 -26  -2  -1   58.43   20.15
 -26  -2  -1   43.00   16.42
  26   2   1   90.16   21.25
  26   2   1   51.04   17.65
 -26  -3   1   15.03   14.50
  26  -3  -1   11.49   14.43
 -26  -3   1   -3.19   12.91
 -26  -3   1   23.21   15.06
 -26  -3   1   20.02   15.89
 -26   3   1    3.64   11.83
  26   3  -1   33.97   15.76
  26   3  -1   22.41   15.24
  25  -3  -1   -3.85   13.14
  25  -3  -1    4.08   10.54
 -25  -3   1    4.56   12.56
 -25  -3   1  -13.65   16.46
 -25  -3   1  -11.78   12.74
 -25  -3   1    3.54   12.57
 -25  -3   1   20.01   14.61
  25  -3  -1   -2.28   15.05
 -25   3   1   13.29   13.89
 -25   3   1    3.47   13.64
 -25   3   1    1.51   12.18
  25   3  -1   -4.34   12.96
  25   3  -1   -7.94   14.34
  25   3  -1    8.26   14.15
 -25   3   1    1.81   12.66
 -25   3   1   29.41   17.93
 -25   3   1    5.17   12.77
 -24  -3   1   33.47   13.32
  24  -3  -1   65.90   18.50
 -24  -3   1   45.33   16.50
 -24  -3   1   46.83   15.16
 -24  -3   1   68.76   20.72
 -24  -3   1   21.60   12.27
 -24  -3   1   48.75   17.22
 -24  -3   1   14.75   11.45
  24  -3  -1   31.32   16.88
 -24   3   1   33.12   14.36
 -24   3   1    7.12   14.92
 -24   3   1   12.15   14.82
 -24   3   1   14.70   13.52
 -24   3   1   24.90   15.69
  24   3  -1   45.46   17.49
  24   3  -1   24.29   12.55
  24   3  -1   21.23   12.69
 -24   3   1    5.46   11.65
 -23  -3   1   21.87   12.70
 -23  -3   1   11.25    9.72
  23  -3  -1   37.14   15.76
 -23  -3   1   -2.35   12.15
  23  -3  -1    0.97   14.32
 -23  -3   1   16.20   12.21
 -23  -3   1   21.30   13.43
 -23  -3   1   46.84   17.04
 -23  -3   1   23.79   12.32
 -23  -3   1   24.52   15.79
 -23   3   1   27.19   15.21
 -23   3   1   30.13   14.54
  23   3  -1    6.67   11.69
 -23   3   1   22.53   13.64
 -23   3   1    8.92   13.67
  23   3  -1   -7.74   11.60
  23   3  -1   42.75   17.49
 -23   3   1   -0.79   14.56
 -23   3   1   16.71   14.41
 -22  -3   1   99.04   16.58
 -22  -3   1   83.21   19.69
 -22  -3   1   94.24   18.44
  22  -3  -1   68.97   18.39
 -22  -3   1   68.61   17.02
 -22  -3   1   99.44   18.91
 -22  -3   1  101.19   19.02
  22  -3  -1   97.23   19.73
 -22  -3   1   73.36   15.80
 -22  -3   1   90.61   20.50
 -22   3   1   81.62   18.27
 -22   3   1   86.24   19.04
 -22   3   1   88.36   15.44
 -22   3   1   86.51   22.24
  22   3  -1  111.51   21.75
  22   3  -1   61.62   15.64
 -22   3   1   72.79   17.30
 -22   3   1   82.98   18.91
 -22   3   1   80.18   18.19
 -22   3   1   64.18   16.98
 -21  -3   1   39.24   13.57
 -21  -3   1   44.45   15.35
 -21  -3   1   38.90   13.69
 -21  -3   1   22.50   11.19
 -21  -3   1   34.92   13.29
 -21  -3   1   24.15   13.30
 -21  -3   1   41.86   14.27
  21  -3  -1   39.88   13.56
  21  -3  -1   27.84   13.00
 -21  -3   1   32.94   13.72
 -21   3   1   19.61   12.36
 -21   3   1   15.98   11.13
 -21   3   1   39.51   13.81
 -21   3   1   29.89   14.14
 -21   3   1   49.26   18.04
  21   3  -1   31.68   13.82
  21   3  -1   18.11   11.45
 -21   3   1   13.29   10.61
 -21   3   1   25.53    9.57
 -21   3   1   15.34   11.92
 -20  -3   1   63.20   15.04
 -20  -3   1   57.94   16.26
  20  -3  -1   73.20   16.48
 -20  -3   1   44.79   13.50
  20  -3  -1   61.51   15.74
 -20  -3   1   46.92   13.70
 -20  -3   1   26.28   12.01
 -20  -3   1   46.23   15.53
 -20  -3   1   60.87   13.37
 -20  -3   1   64.65   15.49
  20  -3  -1   61.02   11.01
  20   3  -1   47.38   13.45
 -20   3   1   37.24   14.45
 -20   3   1   62.32   16.47
 -20   3   1   61.77   17.03
 -20   3   1   81.62   17.97
 -20   3   1   47.57   11.21
 -20   3   1   53.62   15.06
  20   3  -1   74.95   18.08
 -20   3   1   48.44   14.97
 -20   3   1   38.03   14.18
 -19  -3   1   80.70   15.03
  19  -3  -1   65.05   16.62
  19  -3  -1   89.04   12.51
 -19  -3   1   72.33   14.41
 -19  -3   1   87.55   18.49
  19  -3  -1   67.73   16.98
 -19  -3   1   84.60   15.91
 -19  -3   1   50.32   12.11
 -19  -3   1   85.23   17.74
 -19  -3   1   56.53   13.16
 -19  -3   1   57.88   13.86
 -19   3   1   54.69   15.74
 -19   3   1   69.93   14.00
 -19   3   1   65.62   15.74
 -19   3   1   62.72    9.93
  19   3  -1   64.21   14.43
 -19   3   1   46.77   14.37
 -19   3   1   48.56   14.35
 -19   3   1   62.94   16.16
  19   3  -1   63.01   16.00
 -19   3   1   58.85   17.04
 -19   3   1   60.80   15.81
 -18  -3   1   59.44   13.20
  18  -3  -1   75.15   15.54
 -18  -3   1   73.71   14.99
 -18  -3   1   79.23   14.62
 -18  -3   1   70.06   16.14
 -18  -3   1   73.86   14.23
  18  -3  -1   69.13   16.40
 -18  -3   1   89.91   16.89
  18  -3  -1   78.26   11.79
 -18  -3   1   86.79   14.04
 -18  -3   1   68.88   14.35
  18   3  -1   96.02   17.37
 -18   3   1   97.43   17.21
 -18   3   1  109.65   12.49
 -18   3   1   79.30   17.26
 -18   3   1   99.72   17.32
 -18   3   1   62.36   14.74
 -18   3   1   68.98   14.27
 -18   3   1  123.05   19.89
  18   3  -1   90.23   15.46
 -18   3   1  104.71   14.61
 -18   3   1   83.41   16.69
 -17  -3   1   66.19   13.51
  17  -3  -1   63.95   10.67
  17  -3  -1   72.93    7.33
  17  -3  -1   62.89   14.43
 -17  -3   1   82.37   16.79
 -17  -3   1   55.46   12.31
 -17  -3   1   83.40   13.95
 -17  -3   1   66.91   13.59
 -17  -3   1   73.87   13.81
 -17  -3   1   74.42   15.35
 -17  -3   1   57.40   13.34
  17  -3  -1   70.03   14.22
 -17   3   1  104.22   17.10
  17   3  -1  103.41   15.68
 -17   3   1   78.72   15.40
 -17   3   1  117.16   12.46
 -17   3   1  118.43   17.46
 -17   3   1  111.79   17.22
 -17   3   1  114.39   15.55
 -17   3   1  107.87   17.44
  17   3  -1  106.31   17.78
 -17   3   1  102.96   18.63
 -17   3   1   92.67   16.10
 -16  -3   1  102.85   14.74
  16  -3  -1  102.14   16.76
 -16  -3   1  119.88   17.25
 -16  -3   1  114.19   18.05
  16  -3  -1  106.97   16.72
 -16  -3   1  122.55   15.78
 -16  -3   1  107.40   14.97
 -16  -3   1  122.34   15.35
 -16  -3   1  125.53   15.85
  16  -3  -1  127.60    9.70
  16  -3  -1  121.12   13.45
 -16  -3   1  110.36   15.13
 -16   3   1   92.20   11.05
 -16   3   1  128.95   15.70
 -16   3   1   94.14   16.52
 -16   3   1  101.46   16.00
 -16   3   1  110.61   15.71
  16   3  -1  118.73   15.00
 -16   3   1   99.99   16.28
 -16   3   1  114.85   17.01
 -16   3   1  116.82   16.63
  16   3  -1  121.88   18.17
 -16   3   1  120.79   17.19
  15  -3  -1   47.58   12.73
 -15  -3   1   47.87   12.09
 -15  -3   1   35.64    9.15
 -15  -3   1   38.49    9.66
  15  -3  -1   45.13    9.48
  15  -3  -1   58.15   12.92
 -15  -3   1   33.80    9.12
 -15  -3   1   48.50   12.66
 -15  -3   1   43.04   10.09
 -15  -3   1   41.49   10.75
  15  -3  -1   50.65    6.44
 -15   3   1   41.20   12.06
 -15   3   1   35.10   11.14
 -15   3   1   33.35    7.34
  15   3  -1   28.61    2.98
 -15   3   1   48.36   12.16
 -15   3   1   55.21   12.71
  15   3  -1   16.98    8.44
 -15   3   1   20.42   10.26
  15   3  -1   46.07   12.70
 -15   3   1   27.70   10.90
 -15   3   1   33.65   11.89
  14  -3  -1   49.38   12.39
 -14  -3   1   73.51   11.71
 -14  -3   1   61.59    7.69
  14  -3  -1   75.97   13.22
 -14  -3   1   58.00   13.04
 -14  -3   1   72.12   11.94
  14  -3  -1   67.46    7.55
 -14  -3   1   84.09   12.31
 -14  -3   1   56.81   10.32
  14  -3  -1   70.83   10.41
 -14  -3   1   61.57   11.08
 -14  -3   1   73.67   14.09
  14   3  -1   67.70    5.00
 -14   3   1   98.56   14.23
  14   3  -1   77.76    5.06
 -14   3   1   99.75   14.45
 -14   3   1   66.83   13.77
 -14   3   1   83.53   12.26
 -14   3   1   85.11   13.38
  14   3  -1   76.76   13.95
  14   3  -1   81.61   12.00
 -14   3   1   84.26   13.56
 -14   3   1   89.25   14.59
 -14   3   1   80.90   13.06
 -13  -3   1   56.76    7.28
 -13  -3   1   57.19    9.69
 -13  -3   1   49.28    9.30
 -13  -3   1   80.43   14.01
  13  -3  -1   62.45   12.14
  13  -3  -1   63.33    7.04
 -13  -3   1   52.07    9.66
 -13  -3   1   40.34    9.08
 -13  -3   1   61.34   10.20
 -13  -3   1   60.24   12.38
  13  -3  -1   47.19    8.79
  13  -3  -1   55.11   11.24
  13   3  -1   43.37    8.84
 -13   3   1   23.39    8.19
 -13   3   1   49.21   10.84
 -13   3   1   45.89   10.97
  13   3  -1   34.85    3.70
 -13   3   1   45.90   10.43
  13   3  -1   43.93   11.42
 -13   3   1   50.68   12.46
  13   3  -1   37.80    3.80
 -13   3   1   37.36    9.85
 -13   3   1   42.09    8.77
 -13   3   1   42.44   11.07
 -12  -3   1  187.43   18.61
  12  -3  -1  180.67   15.16
 -12  -3   1  176.41   11.97
  12  -3  -1  179.81   17.52
  12  -3  -1  201.68   18.66
  12  -3  -1  180.31   11.92
 -12   3   1  205.04   18.21
  12   3  -1  206.57   13.24
 -12   3   1  209.10   18.71
  12   3  -1  184.01    8.74
 -12   3   1  177.84   17.15
  12   3  -1  203.31   19.20
 -12   3   1  179.61   17.23
 -12   3   1  201.03   19.13
 -12   3   1  192.94   15.84
 -12   3   1  194.42   18.16
  12   3  -1  178.17    8.82
  12   3  -1  197.92   16.36
 -12   3   1  156.65   16.47
  11  -3  -1   58.46    8.52
 -11  -3   1   60.42    6.71
 -11  -3   1   63.37   11.73
  11  -3  -1   64.10   10.96
  11  -3  -1   67.54   11.39
 -11   3   1   52.54   10.10
 -11   3   1   57.35    9.10
 -11   3   1   47.75    9.97
 -11   3   1   50.38    9.48
  11   3  -1   47.14    4.49
  11   3  -1   53.50    6.67
  11   3  -1   49.30    4.39
 -11   3   1   49.08   10.02
 -11   3   1   33.60    8.52
  11   3  -1   42.47    8.17
 -11   3   1   58.17   10.73
  11   3  -1   47.25   10.11
  10  -3  -1  165.12   14.94
 -10  -3   1  166.62   13.16
  10  -3  -1  142.84   10.39
 -10  -3   1  150.91   12.53
 -10  -3   1  161.77   12.93
  10  -3  -1  158.09   13.76
 -10  -3   1  162.68   13.12
 -10  -3   1  165.31   10.53
 -10  -3   1  171.13   13.29
  10  -3  -1  146.71   15.19
 -10  -3   1  169.24   16.38
 -10   3   1  157.34   14.96
 -10   3   1  167.75   13.44
 -10   3   1  158.36   14.49
 -10   3   1  153.14   15.01
  10   3  -1  155.90   11.07
  10   3  -1  158.93    8.48
  10   3  -1  155.40    8.11
 -10   3   1  143.32   14.61
  10   3  -1  164.61   12.83
  10   3  -1  160.20   15.74
 -10   3   1  184.05   15.97
 -10   3   1  181.53   15.90
  -9  -3   1   53.10   10.11
  -9  -3   1   59.52    7.92
   9  -3  -1   47.28    6.14
   9  -3  -1   48.54    8.83
  -9  -3   1   59.47    8.05
  -9  -3   1   46.70    8.92
  -9  -3   1   54.82    8.01
  -9  -3   1   54.28    7.81
  -9  -3   1   51.51    5.52
   9  -3  -1   73.34    9.35
  -9  -3   1   43.59    6.78
   9   3  -1   80.16    7.81
   9   3  -1   64.27    8.19
   9   3  -1   69.96   10.74
  -9   3   1   73.99    8.95
  -9   3   1   78.56   10.77
   9   3  -1   69.22    5.27
   8  -3  -1   43.58    7.48
  -8  -3   1   37.99    5.86
   8  -3  -1   38.11    5.53
   8  -3  -1   42.83    7.88
   8  -3  -1   31.48    7.64
  -8  -3   1   32.09    5.97
  -8  -3   1   43.61    6.49
  -8  -3   1   36.08    6.18
  -8  -3   1   42.37    4.58
  -8  -3   1   41.84    8.48
  -8  -3   1   51.07    8.97
  -8  -3   1   41.34    6.33
  -8   3   1   50.74    8.55
   8   3  -1   53.86    4.75
   8   3  -1   47.29    6.81
   8   3  -1   54.26    7.15
  -8   3   1   45.87    7.06
   8   3  -1   55.77    4.99
   8   3  -1   68.36    7.27
  -8   3   1   61.89    9.01
  -8   3   1   49.60    8.70
  -8   3   1   51.37    8.37
  -8   3   1   37.57    7.53
   8   3  -1   57.52    6.96
   8   3  -1   47.33    6.57
   8   3  -1   59.01    7.16
   8   3  -1   47.34    6.45
   8   3  -1   59.22    7.06
  -8   3   1   54.69    8.68
   8   3  -1   57.95    9.80
  -7  -3   1   31.19    5.20
   7  -3  -1   27.86    7.34
  -7  -3   1   36.21    5.44
  -7  -3   1   39.03    7.88
  -7  -3   1   37.28    4.25
   7  -3  -1   35.33    6.74
  -7  -3   1   31.81    5.17
  -7  -3   1   36.03    7.54
   7  -3  -1   34.61    6.94
  -7  -3   1   31.21    5.18
   7  -3  -1   32.33    5.29
   7  -3  -1   43.65    7.53
  -7  -3   1   40.57    7.50
  -7  -3   1   35.95    5.45
   7   3  -1   60.97    8.56
  -7   3   1   71.93    8.78
   7   3  -1   63.49    7.22
   7   3  -1   58.65    6.64
  -7   3   1   57.64    7.30
   7   3  -1   59.46    6.51
   7   3  -1   51.97    4.72
   7   3  -1   61.43    6.61
   7   3  -1   53.19    6.32
   7   3  -1   68.29    6.90
   7   3  -1   63.59    8.92
  -7   3   1   58.46    8.62
  -7   3   1   57.07    8.13
   7   3  -1   55.00    6.46
   7   3  -1   58.49    5.29
  -7   3   1   63.11    9.13
   7   3  -1   61.47    6.73
  -7   3   1   49.57    8.34
  -7   3   1   63.08    8.76
   6  -3  -1  327.32   17.31
   6  -3  -1  350.30   19.57
  -6  -3   1  347.20   14.87
  -6  -3   1  331.32   15.12
  -6  -3   1  353.81   19.02
   6  -3  -1  376.75   18.84
  -6  -3   1  352.39   15.31
  -6  -3   1  317.69   13.03
  -6  -3   1  339.52   15.00
   6  -3  -1  319.93   15.83
   6  -3  -1  346.33   17.65
  -6  -3   1  333.93   15.01
   6  -3  -1  357.50   19.10
   6  -3  -1  336.95   17.37
   6  -3  -1  330.63   17.88
   6  -3  -1  337.33   17.94
  -6  -3   1  345.42   19.23
   6  -3  -1  339.88   17.91
  -6  -3   1  332.65   19.09
   6  -3  -1  368.44   18.55
  -6   3   1  335.84   17.55
   6   3  -1  349.04   15.23
  -6   3   1  334.64   17.63
   6   3  -1  347.49   15.04
   6   3  -1  348.73   14.95
  -6   3   1  330.49   17.67
  -6   3   1  331.00   16.35
   6   3  -1  341.30   14.87
   6   3  -1  350.41   14.16
  -6   3   1  356.79   18.51
   6   3  -1  348.21   16.76
   6   3  -1  353.78   15.31
   6   3  -1  350.21   15.27
  -6   3   1  364.31   19.42
   6   3  -1  361.89   18.98
  -6   3   1  347.94   18.38
   6   3  -1  333.13   14.89
   6   3  -1  348.68   19.33
  -6   3   1  359.81   20.37
   6   3  -1  330.77   13.34
  -6   3   1  358.66   18.38
   5  -3  -1  348.09   16.74
  -5  -3   1  359.22   19.05
   5  -3  -1  330.89   15.93
  -5  -3   1  348.86   14.27
   5  -3  -1  365.01   17.62
   5  -3  -1  339.38   17.99
   5  -3  -1  359.59   16.76
  -5  -3   1  335.87   13.94
   5  -3  -1  392.52   20.11
  -5  -3   1  355.29   18.63
  -5  -3   1  340.24   13.87
   5  -3  -1  330.22   18.51
  -5  -3   1  333.53   13.96
   5  -3  -1  368.12   17.10
   5  -3  -1  372.84   17.71
  -5  -3   1  327.75   18.66
   5  -3  -1  362.38   17.89
   5  -3  -1  369.84   17.17
   5  -3  -1  358.06   17.05
  -5  -3   1  380.16   19.12
   5  -3  -1  371.46   17.54
  -5  -3   1  361.00   13.83
  -5  -3   1  351.55   14.21
  -5  -3   1  332.07   16.61
  -5   3   1  359.96   16.20
  -5   3   1  332.71   16.23
   5   3  -1  334.14   18.00
  -5   3   1  365.69   18.65
   5   3  -1  328.32   13.62
   5   3  -1  325.90   13.19
   5   3  -1  372.33   17.48
   5   3  -1  335.86   13.42
   5   3  -1  329.02   13.28
   5   3  -1  318.05   13.79
   5   3  -1  306.07   10.78
  -5   3   1  336.83   16.79
  -5   3   1  323.24   18.50
   5   3  -1  323.87   13.77
   5   3  -1  340.12   13.84
  -5   3   1  316.63   16.32
  -5   3   1  335.81   16.80
  -5   3   1  336.80   16.56
   5   3  -1  370.37   20.30
   5   3  -1  320.30   16.01
   5   3  -1  349.75   18.50
  -5   3   1  365.08   18.27
   5   3  -1  322.80   13.58
   5   3  -1  363.13   19.67
   5   3  -1  319.99   13.36
   4  -3  -1   54.45    7.95
  -4  -3   1   46.31    6.67
  -4  -3   1   53.56    4.53
   4  -3  -1   41.75    5.20
   4  -3  -1   54.15    6.46
   4  -3  -1   56.26    6.37
  -4  -3   1   40.35    7.40
   4  -3  -1   46.04    6.04
  -4  -3   1   50.81    6.96
  -4  -3   1   44.04    4.44
  -4  -3   1   49.34    5.19
  -4  -3   1   50.69    7.24
   4  -3  -1   52.63    6.17
  -4  -3   1   45.95    4.19
  -4  -3   1   50.58    4.34
   4  -3  -1   48.75    6.11
   4  -3  -1   48.65    6.16
  -4  -3   1   42.06    4.11
   4  -3  -1   54.21    7.35
  -4  -3   1   49.79    4.49
   4  -3  -1   45.27    5.90
  -4  -3   1   48.32    7.05
   4  -3  -1   54.11    7.33
   4  -3  -1   45.33    6.03
  -4   3   1   64.05    6.72
   4   3  -1   57.15    8.28
   4   3  -1   62.38    4.68
   4   3  -1   67.03    7.83
  -4   3   1   66.07    7.66
   4   3  -1   71.24    7.42
   4   3  -1   59.26    5.43
   4   3  -1   71.92    7.08
  -4   3   1   74.60    7.63
  -4   3   1   64.05    7.58
  -4   3   1   65.64    7.12
   4   3  -1   57.50    4.22
  -4   3   1   67.66    8.49
  -4   3   1   67.09    6.96
  -4   3   1   69.90    6.83
  -4   3   1   63.12    6.88
   4   3  -1   60.47    5.52
   4   3  -1   69.26    8.38
   4   3  -1   58.74    4.51
   4   3  -1   64.71    4.70
   4   3  -1   64.65    4.63
   4   3  -1   66.52    8.39
   4   3  -1   71.12    4.84
   4   3  -1   58.23    4.49
  -4   3   1   67.67    6.59
   4   3  -1   63.27    7.63
  -3  -3   1 1246.47   32.88
  -3  -3   1 1297.87   43.66
  -3  -3   1 1293.49   37.73
   3  -3  -1 1299.25   37.68
  -3  -3   1 1269.08   41.02
   3  -3  -1 1329.73   43.49
   3  -3  -1 1279.35   39.51
   3  -3  -1 1319.91   38.43
  -3  -3   1 1252.95   38.75
   3  -3  -1 1282.26   37.93
   3  -3  -1 1235.64   40.36
  -3  -3   1 1299.10   42.42
  -3  -3   1 1284.98   34.19
  -3  -3   1 1256.23   33.10
   3  -3  -1 1329.15   38.13
  -3  -3   1 1284.02   33.95
   3  -3  -1 1355.84   38.06
  -3  -3   1 1273.86   33.90
   3  -3  -1 1314.54   41.77
   3  -3  -1 1322.04   38.46
  -3  -3   1 1261.18   38.86
   3  -3  -1 1321.33   38.53
   3  -3  -1 1340.36   38.59
  -3  -3   1 1260.13   42.26
   3   3  -1 1182.41   32.21
   3   3  -1 1294.63   42.73
   3   3  -1 1257.48   42.69
  -3   3   1 1201.28   36.05
   3   3  -1 1236.45   33.84
  -3   3   1 1358.06   44.38
   3   3  -1 1295.33   43.26
  -3   3   1 1300.97   41.07
  -3   3   1 1269.89   37.68
   3   3  -1 1299.18   39.50
   3   3  -1 1237.81   36.12
   3   3  -1 1193.46   32.34
   3   3  -1 1291.17   40.68
   3   3  -1 1296.34   38.32
   3   3  -1 1261.99   36.40
   3   3  -1 1218.95   32.89
  -3   3   1 1227.97   36.88
   3   3  -1 1238.85   34.10
   3   3  -1 1255.49   40.42
  -3   3   1 1277.75   37.53
  -3   3   1 1239.77   37.51
  -3   3   1 1223.46   39.15
  -3   3   1 1296.04   40.17
  -3   3   1 1281.23   42.28
   2  -3  -1   34.62    6.04
   2  -3  -1   22.20    5.39
   2  -3  -1   24.20    3.81
   2  -3  -1   27.81    3.81
   2  -3  -1   24.25    3.68
   2  -3  -1   26.11    3.74
  -2  -3   1   21.89    4.96
  -2  -3   1   22.84    5.34
  -2  -3   1   21.55    4.13
   2  -3  -1   26.14    3.82
  -2  -3   1   26.22    5.45
  -2  -3   1   28.55    4.61
   2  -3  -1   28.07    4.40
  -2  -3   1   28.47    5.87
   2  -3  -1   26.48    3.80
   2  -3  -1   27.12    5.14
  -2   3   1   14.53    4.85
   2   3  -1   12.77    5.57
  -2   3   1   16.52    4.87
   2   3  -1   13.24    3.47
  -2   3   1   14.93    3.19
   2   3  -1   10.87    4.44
   2   3  -1   13.92    3.91
  -2   3   1   13.24    3.03
   2   3  -1   12.84    4.49
   2   3  -1   13.28    3.69
   2   3  -1    9.92    4.18
   2   3  -1   10.45    3.94
  -2   3   1    9.53    3.50
  -2   3   1   12.83    4.84
  -2   3   1   14.65    3.98
  -2   3   1   11.35    4.77
  -2   3   1   15.95    3.34
  -2   3   1   14.64    3.19
  -2   3   1    9.86    2.98
  -2   3   1   18.40    3.84
   2   3  -1   15.37    5.11
  -2   3   1   11.07    4.70
   1  -3  -1 1090.50   29.89
   1  -3  -1 1118.59   35.09
   1  -3  -1 1076.28   29.68
   1  -3  -1 1079.59   29.88
  -1  -3   1 1115.70   32.33
   1  -3  -1 1124.71   36.92
  -1  -3   1 1125.73   35.27
   1  -3  -1 1123.52   35.62
  -1  -3   1 1115.47   36.31
   1  -3  -1 1105.71   30.63
   1  -3  -1 1091.93   29.82
   1  -3  -1 1007.44   35.47
  -1  -3   1 1092.01   36.33
  -1  -3   1 1136.51   37.92
   1  -3  -1 1097.45   30.31
   1  -3  -1 1114.13   30.64
  -1   3   1 1058.54   33.20
  -1   3   1 1076.45   30.17
  -1   3   1 1150.62   35.47
  -1   3   1 1095.60   35.43
   1   3  -1 1103.97   37.59
  -1   3   1 1105.69   37.59
  -1   3   1 1078.38   29.54
   1   3  -1 1066.81   36.92
  -1   3   1 1087.76   30.40
  -1   3   1 1189.14   35.20
   1   3  -1 1103.69   36.07
  -1   3   1 1126.25   38.91
  -1   3   1 1132.22   35.77
   1   3  -1 1100.65   32.79
   1   3  -1 1100.74   34.69
   1   3  -1 1123.18   36.06
   1   3  -1 1070.92   34.00
  -1   3   1 1124.30   37.03
  -1   3   1 1115.23   37.74
   1   3  -1 1075.49   35.09
  -1   3   1 1080.36   30.08
  -1   3   1 1083.57   34.15
  -1   3   1 1104.52   30.28
   1   3  -1 1103.91   34.39
   1   3  -1 1117.64   36.03
   1   3  -1 1118.27   37.72
   0  -3  -1 1110.77   36.08
   0  -3   1 1126.67   35.32
   0  -3   1 1109.29   29.75
   0  -3   1 1114.20   29.64
   0  -3   1 1095.00   29.46
   0  -3   1 1093.40   35.35
   0  -3  -1 1082.90   35.17
   0  -3   1 1099.98   29.55
   0  -3   1 1091.43   28.97
   0  -3   1 1104.57   31.89
   0  -3  -1 1060.35   34.57
   0  -3   1 1127.56   29.92
   0  -3   1 1089.13   29.62
   0  -3  -1 1141.03   34.75
   0  -3   1 1116.32   37.96
   0  -3   1 1129.78   35.43
   0  -3   1 1133.64   38.24
   0   3  -1 1145.17   35.45
   0   3  -1 1104.64   30.19
   0   3   1 1109.18   35.07
   0   3  -1 1089.87   33.16
   0   3   1 1086.83   36.83
   0   3   1 1100.72   33.95
   0   3  -1 1141.61   35.07
   0   3   1 1101.56   34.09
   0   3  -1 1159.25   38.23
   0   3   1 1132.80   35.37
   0   3   1 1155.83   36.58
   0   3  -1 1100.84   30.18
   0   3   1 1142.63   37.83
   0   3   1 1114.66   38.02
   0   3  -1 1149.51   36.41
   0   3   1 1132.69   35.88
   0   3  -1 1179.35   36.27
   0   3   1 1138.11   36.37
   0   3  -1 1100.92   29.94
   0   3  -1 1156.23   35.47
   0   3  -1 1122.27   37.96
   0   3  -1 1088.41   29.37
   0   3  -1 1196.35   39.18
   0   3   1 1175.15   39.70
   0   3  -1 1133.25   36.57
   0   3  -1 1122.81   30.08
   1  -3   1   59.43    4.58
  -1  -3  -1   60.67    7.01
   1  -3   1   62.53    4.74
   1  -3   1   63.09    4.76
  -1  -3  -1   50.21    6.97
  -1  -3  -1   62.64    6.10
   1  -3   1   58.50    6.25
   1  -3   1   52.50    5.96
   1  -3   1   54.98    4.51
   1  -3   1   62.14    6.54
  -1  -3  -1   66.33    6.88
   1  -3   1   61.46    4.80
   1  -3   1   60.80    4.66
   1  -3   1   57.63    6.67
   1  -3   1   63.73    5.44
  -1  -3  -1   68.19    6.46
   1  -3   1   55.33    4.46
  -1   3  -1   56.20    4.73
  -1   3  -1   59.88    6.22
  -1   3  -1   56.11    4.59
   1   3   1   64.59    7.40
  -1   3  -1   65.12    6.05
   1   3   1   70.26    6.48
  -1   3  -1   73.34    7.35
   1   3   1   69.97    7.44
   1   3   1   67.80    7.76
  -1   3  -1   63.08    7.47
   1   3   1   52.90    5.32
  -1   3  -1   66.34    4.75
  -1   3  -1   66.70    7.10
  -1   3  -1   60.38    7.29
  -1   3  -1   64.16    4.75
  -1   3  -1   60.29    4.68
  -1   3  -1   59.25    6.29
  -1   3  -1   60.51    4.70
  -1   3  -1   68.12    7.20
   1   3   1   70.67    7.21
   1   3   1   59.16    6.20
   1   3   1   62.07    6.57
  -1   3  -1   62.24    6.83
  -1   3  -1   56.61    4.61
  -2  -3  -1  812.68   30.47
  -2  -3  -1  810.53   30.83
  -2  -3  -1  830.48   28.38
   2  -3   1  786.46   30.48
   2  -3   1  784.09   25.70
   2  -3   1  800.54   25.06
   2  -3   1  804.53   25.53
   2  -3   1  823.59   25.53
   2  -3   1  821.20   29.38
  -2  -3  -1  818.26   29.74
   2  -3   1  853.99   30.01
   2  -3   1  849.70   26.15
   2  -3   1  809.71   25.60
   2  -3   1  818.68   28.01
   2  -3   1  834.49   28.74
  -2  -3  -1  786.15   28.23
  -2  -3  -1  806.21   28.31
  -2  -3  -1  785.43   28.76
  -2  -3  -1  812.97   30.48
   2  -3   1  838.98   26.01
  -2   3  -1  809.35   31.04
   2   3   1  781.66   26.16
  -2   3  -1  848.41   28.14
   2   3   1  791.80   29.91
   2   3   1  788.55   27.12
   2   3   1  845.57   28.51
  -2   3  -1  794.95   28.84
  -2   3  -1  792.42   25.76
  -2   3  -1  825.77   26.31
   2   3   1  842.85   28.04
  -2   3  -1  820.28   26.17
  -2   3  -1  838.22   29.70
  -2   3  -1  803.88   25.69
  -2   3  -1  845.93   29.47
  -2   3  -1  813.19   26.11
  -2   3  -1  831.43   25.55
  -2   3  -1  838.00   27.79
   2   3   1  821.10   30.79
   2   3   1  855.35   29.66
   2   3   1  847.64   31.82
  -3  -3  -1  430.04   13.73
  -3  -3  -1  420.82   18.63
  -3  -3  -1  447.07   20.97
   3  -3   1  410.88   16.08
   3  -3   1  391.06   16.96
   3  -3   1  456.10   18.06
   3  -3   1  426.51   18.76
  -3  -3  -1  420.05   17.47
   3  -3   1  452.23   17.53
  -3  -3  -1  440.33   20.12
   3  -3   1  445.09   19.41
   3  -3   1  470.60   19.96
  -3  -3  -1  422.46   13.96
   3  -3   1  472.41   17.70
  -3  -3  -1  429.43   14.11
   3  -3   1  444.15   20.15
   3  -3   1  454.51   17.44
  -3  -3  -1  463.26   19.77
  -3  -3  -1  438.54   21.41
   3  -3   1  451.18   17.94
  -3  -3  -1  398.31   18.37
  -3  -3  -1  421.01   13.72
   3  -3   1  477.01   18.20
   3  -3   1  458.60   19.68
  -3  -3  -1  454.17   21.37
   3   3   1  375.74   12.66
   3   3   1  381.89   14.02
  -3   3  -1  398.09   16.46
   3   3   1  403.94   15.09
  -3   3  -1  396.20   18.78
   3   3   1  382.37   12.95
   3   3   1  385.94   12.52
  -3   3  -1  403.02   16.69
  -3   3  -1  415.71   16.39
   3   3   1  421.16   20.39
  -3   3  -1  424.96   17.09
   3   3   1  379.17   12.58
  -3   3  -1  396.81   16.77
   3   3   1  398.63   18.32
   3   3   1  403.50   13.13
   3   3   1  420.67   17.26
  -3   3  -1  393.16   18.67
   3   3   1  367.31   18.80
  -3   3  -1  420.70   18.02
   3   3   1  415.11   18.48
  -3   3  -1  431.65   16.89
  -3   3  -1  415.05   16.78
   3   3   1  380.79   12.50
   3   3   1  450.10   20.68
   3   3   1  382.42   12.34
   3   3   1  418.38   20.39
   3   3   1  410.22   18.11
   3   3   1  383.88   12.67
  -4  -3  -1   82.04    8.56
   4  -3   1   83.43    8.02
  -4  -3  -1   80.56    9.13
   4  -3   1   86.15    8.07
   4  -3   1   74.64    7.40
   4  -3   1   82.41    7.77
  -4  -3  -1   90.63    9.30
   4  -3   1   79.47    8.53
  -4  -3  -1   78.37    5.63
  -4  -3  -1   74.79    5.49
   4  -3   1   80.03    7.91
  -4  -3  -1   72.39    5.64
  -4  -3  -1   76.53    9.12
   4  -3   1   77.27    7.52
   4  -3   1   83.53    9.10
  -4  -3  -1   67.73    9.63
  -4  -3  -1   94.37    9.41
   4  -3   1   90.52    8.94
   4  -3   1   71.26    7.40
  -4  -3  -1   83.67    5.76
   4  -3   1   79.14    7.93
  -4  -3  -1   71.79    5.51
   4  -3   1   86.69    8.68
   4   3   1   79.27    7.05
   4   3   1   76.77    8.02
   4   3   1   78.17    5.03
  -4   3  -1   77.13    8.21
   4   3   1   62.37    8.24
  -4   3  -1   79.71    7.69
   4   3   1   69.99    5.41
   4   3   1   72.79    5.30
   4   3   1   75.77    5.43
  -4   3  -1   75.24    7.42
   4   3   1   75.56    5.31
   4   3   1   66.59    5.10
   4   3   1   68.56    5.16
  -4   3  -1   71.95    7.18
   4   3   1   79.04    8.87
   4   3   1   78.50    7.93
  -4   3  -1   69.13    8.08
   4   3   1   74.39    8.81
   4   3   1   69.83    8.62
  -4   3  -1   68.59    7.20
  -4   3  -1   67.36    7.48
   4   3   1   79.66    5.49
   4   3   1   83.65    8.37
  -4   3  -1   76.61    7.79
   4   3   1   72.71    5.21
  -4   3  -1   81.01    7.64
   4   3   1   68.54    5.10
  -4   3  -1   70.83    8.00
  -5  -3  -1   -0.41    5.15
  -5  -3  -1    9.39    5.07
   5  -3   1   10.34    4.52
  -5  -3  -1    6.19    3.27
  -5  -3  -1    6.85    3.50
   5  -3   1    5.37    4.34
   5  -3   1    9.78    4.90
   5  -3   1    4.61    4.68
  -5  -3  -1    9.07    5.20
  -5  -3  -1    6.43    3.63
   5  -3   1   10.10    5.94
   5  -3   1    8.93    5.06
  -5  -3  -1    7.74    3.56
   5  -3   1    4.83    3.65
  -5  -3  -1    3.26    6.15
   5  -3   1    9.53    4.55
   5  -3   1    6.52    4.45
   5  -3   1    9.93    4.96
   5  -3   1    7.82    4.53
  -5  -3  -1    8.80    6.12
   5  -3   1    3.47    4.92
  -5  -3  -1    4.17    3.27
   5   3   1    3.22    2.47
   5   3   1   12.91    5.66
   5   3   1    5.44    2.96
   5   3   1    5.72    4.14
  -5   3  -1    0.03    4.16
   5   3   1    7.79    3.13
   5   3   1    2.78    4.52
  -5   3  -1   12.44    4.86
  -5   3  -1    8.79    4.92
   5   3   1    6.71    5.87
  -5   3  -1    7.01    4.52
   5   3   1    8.12    3.62
  -5   3  -1    8.25    4.32
   5   3   1    9.31    3.13
  -5   3  -1    4.59    4.40
  -5   3  -1   15.13    5.56
   5   3   1    9.41    2.91
  -5   3  -1    7.51    5.04
  -5   3  -1    8.02    4.47
   5   3   1    5.89    4.81
   5   3   1    5.30    4.20
   5   3   1    5.32    2.70
   5   3   1    9.57    2.07
   5   3   1    8.28    3.43
   5   3   1    7.74    3.01
  -6  -3  -1  289.68   14.05
  -6  -3  -1  334.27   20.22
   6  -3   1  314.69   19.01
   6  -3   1  280.77   15.15
  -6  -3  -1  266.01   17.98
  -6  -3  -1  282.65   17.49
   6  -3   1  272.01   16.02
  -6  -3  -1  285.03   14.12
   6  -3   1  285.13   17.30
  -6  -3  -1  284.88    9.70
  -6  -3  -1  269.53   13.69
  -6  -3  -1  300.04   14.30
  -6  -3  -1  279.84   13.70
  -6  -3  -1  270.32   16.94
   6  -3   1  274.27   16.69
  -6   3  -1  320.39   17.41
  -6   3  -1  307.92   16.68
   6   3   1  318.84   14.23
  -6   3  -1  288.30   16.80
   6   3   1  294.40   18.45
  -6   3  -1  320.39   18.43
   6   3   1  280.61   10.62
   6   3   1  293.54   14.18
   6   3   1  289.51   13.76
   6   3   1  292.94   10.02
  -6   3  -1  305.42   16.99
   6   3   1  284.59   13.64
   6   3   1  282.20   13.68
  -6   3  -1  288.46   16.70
   6   3   1  308.15   14.31
   6   3   1  306.51   14.33
  -6   3  -1  305.67   16.98
  -6   3  -1  289.62   16.89
   6   3   1  291.11   14.05
   6   3   1  321.11   16.42
  -7  -3  -1  440.38   13.47
  -7  -3  -1  416.39   18.83
   7  -3   1  451.87   20.36
  -7  -3  -1  423.99   19.22
   7  -3   1  428.38   22.00
  -7  -3  -1  450.93   23.84
   7  -3   1  453.41   22.44
  -7  -3  -1  451.83   25.46
   7  -3   1  427.54   22.92
  -7  -3  -1  445.35   19.65
   7  -3   1  448.75   24.48
  -7  -3  -1  438.17   24.73
  -7  -3  -1  437.28   19.58
  -7  -3  -1  424.96   22.29
  -7  -3  -1  424.57   18.85
   7   3   1  449.40   19.73
  -7   3  -1  452.19   22.41
   7   3   1  459.83   19.54
   7   3   1  447.51   20.74
  -7   3  -1  444.38   22.32
  -7   3  -1  438.79   22.25
   7   3   1  445.48   24.12
   7   3   1  444.67   19.34
   7   3   1  453.23   19.67
   7   3   1  443.10   18.30
  -7   3  -1  429.96   22.44
  -7   3  -1  472.54   23.13
   7   3   1  458.56   19.42
   7   3   1  432.34   19.26
  -7   3  -1  454.66   22.80
   7   3   1  421.51   19.09
  -7   3  -1  437.58   23.57
   8  -3   1  176.33   13.90
  -8  -3  -1  188.04   15.71
   8  -3   1  173.54   12.12
  -8  -3  -1  186.71   12.79
  -8  -3  -1  186.74   12.83
  -8  -3  -1  181.32   12.71
  -8  -3  -1  169.24   12.35
   8  -3   1  172.92   15.15
  -8  -3  -1  171.54   12.44
  -8  -3  -1  215.60   15.10
  -8  -3  -1  173.10    7.04
  -8  -3  -1  202.26   16.93
   8   3   1  141.12    9.27
  -8   3  -1  155.03   13.89
  -8   3  -1  139.85   12.36
   8   3   1  171.29   12.08
   8   3   1  155.00   11.45
   8   3   1  148.21   11.40
   8   3   1  151.92   11.33
   8   3   1  157.43   11.43
   8   3   1  146.58   11.37
   8   3   1  159.50   11.68
  -8   3  -1  154.87   13.73
  -8   3  -1  167.23   15.45
  -8   3  -1  167.22   14.26
   8   3   1  152.06   11.52
   8   3   1  154.15   14.67
  -9  -3  -1  251.80   16.13
   9  -3   1  262.35   15.07
   9  -3   1  250.35   17.20
  -9  -3  -1  242.40   15.59
  -9  -3  -1  251.36   19.12
  -9  -3  -1  226.37   15.52
  -9  -3  -1  220.30   15.18
   9  -3   1  256.06   18.88
  -9  -3  -1  238.45    9.53
  -9  -3  -1  243.55   15.79
  -9  -3  -1  237.09   16.95
  -9   3  -1  311.20   20.90
   9   3   1  250.32   12.74
   9   3   1  270.21   15.82
  -9   3  -1  239.52   16.87
   9   3   1  252.38   16.01
  -9   3  -1  274.28   19.90
   9   3   1  298.48   20.77
 -10  -3  -1  265.94   18.51
 -10  -3  -1  258.31   20.38
  10  -3   1  235.23   18.51
 -10  -3  -1  190.05   15.05
 -10  -3  -1  232.44   15.85
  10  -3   1  255.41   14.86
 -10  -3  -1  235.94   16.07
  10  -3   1  260.59   17.59
  10  -3   1  302.21   20.89
 -10  -3  -1  217.35   15.71
 -10  -3  -1  253.70   10.59
 -10   3  -1  253.06   19.17
 -10   3  -1  254.19   19.05
  10   3   1  254.11   19.84
 -10   3  -1  273.56   20.59
 -10   3  -1  277.13   19.85
 -10   3  -1  289.80   20.51
  10   3   1  267.97   17.43
 -10   3  -1  230.96   17.73
 -10   3  -1  264.30   19.49
 -10   3  -1  281.23   21.27
  10   3   1  244.62   13.59
 -11  -3  -1  198.87   10.18
 -11  -3  -1  179.62   15.82
 -11  -3  -1  203.97   20.20
  11  -3   1  227.21   19.27
 -11  -3  -1  188.29   17.85
  11  -3   1  192.16   13.31
  11  -3   1  200.58   16.19
  11  -3   1  208.80   18.00
 -11   3  -1  205.44   18.56
 -11   3  -1  219.11   19.39
  11   3   1  208.82   19.17
 -11   3  -1  197.93   17.63
 -11   3  -1  207.41   17.84
 -11   3  -1  222.78   18.44
  11   3   1  192.60   15.68
 -11   3  -1  212.20   18.04
 -11   3  -1  217.37   16.87
  11   3   1  199.68   11.79
 -11   3  -1  216.53   18.38
  12  -3   1  173.63   17.58
  12  -3   1  176.21   15.41
 -12  -3  -1  177.95   16.08
 -12  -3  -1  191.10   15.87
 -12  -3  -1  212.87   21.12
  12  -3   1  186.06   12.99
 -12  -3  -1  179.21   15.76
 -12  -3  -1  203.37   16.78
 -12  -3  -1  166.32   15.37
 -12  -3  -1  170.88   18.10
  12  -3   1  159.09   16.96
 -12  -3  -1  173.22   10.13
 -12  -3  -1  204.80   16.51
  12   3   1  187.85   16.07
  12   3   1  166.02   17.91
  12   3   1  173.70   10.67
 -12   3  -1  180.99   17.52
 -12   3  -1  152.97   16.43
 -12   3  -1  148.71   15.86
 -12   3  -1  143.48   16.42
 -12   3  -1  152.56   17.74
 -12   3  -1  156.09   16.54
 -12   3  -1  199.14   17.16
 -12   3  -1  137.64   15.68
 -13  -3  -1   83.06   14.95
  13  -3   1  104.55   14.40
 -13  -3  -1  107.40   13.18
 -13  -3  -1   89.34   12.24
  13  -3   1  100.65   12.41
  13  -3   1  113.51   10.32
 -13  -3  -1   92.36   12.78
  13  -3   1  118.14   16.07
 -13  -3  -1   88.58   13.97
 -13  -3  -1  106.79    8.25
 -13  -3  -1  106.10   13.35
 -13  -3  -1   89.93   11.96
 -13  -3  -1  113.72   13.44
 -13   3  -1  113.86   15.09
 -13   3  -1  119.17   14.10
  13   3   1  125.27   13.96
 -13   3  -1  121.24   15.53
 -13   3  -1  119.58   16.58
  13   3   1  116.55    8.76
 -13   3  -1  115.59   14.89
 -13   3  -1  121.19   15.69
 -13   3  -1  141.40   16.42
 -13   3  -1  123.64   15.46
  13   3   1  138.34   17.40
  14  -3   1   55.27    7.95
 -14  -3  -1   41.44   10.01
  14  -3   1   49.30   11.86
 -14  -3  -1   31.82    9.02
 -14  -3  -1   47.62    6.20
  14  -3   1   57.20   10.29
  14  -3   1   51.93   11.45
 -14  -3  -1   38.56    9.34
 -14  -3  -1   57.22   11.12
 -14  -3  -1   47.36   10.14
 -14  -3  -1   47.15   10.38
 -14  -3  -1   34.81   10.93
 -14   3  -1   79.28   14.35
  14   3   1   64.04    6.47
 -14   3  -1   77.16   14.06
 -14   3  -1   69.83    8.75
 -14   3  -1   48.29   11.73
 -14   3  -1   59.72   12.63
 -14   3  -1   80.65   12.44
 -14   3  -1   71.81   13.49
  14   3   1   54.20   13.04
 -14   3  -1   56.84   12.49
  14   3   1   78.08   12.75
 -14   3  -1   73.06   14.57
  15  -3   1   51.32    7.78
  15  -3   1   43.32    9.66
 -15  -3  -1   44.54   12.87
 -15  -3  -1   37.13   10.32
 -15  -3  -1   36.02    9.98
 -15  -3  -1   47.33   11.68
 -15  -3  -1   33.05   10.20
 -15  -3  -1   45.85   10.18
  15  -3   1   56.35   13.63
 -15  -3  -1   43.91   10.88
  15  -3   1   48.17   12.53
  15   3   1   33.41    4.97
 -15   3  -1   31.24   11.27
 -15   3  -1   53.75   12.95
 -15   3  -1   36.08   10.20
 -15   3  -1   39.37   11.97
  15   3   1   22.32    9.56
 -15   3  -1   32.42   11.21
 -15   3  -1   36.50   12.42
  15   3   1   45.99   11.91
 -15   3  -1   41.96    7.69
 -15   3  -1   55.10   12.90
 -15   3  -1   37.43   11.73
 -16  -3  -1   67.32   15.22
 -16  -3  -1   54.56   12.14
 -16  -3  -1   56.60   14.05
 -16  -3  -1   73.46   13.71
 -16  -3  -1   61.05   12.19
 -16  -3  -1   56.91   12.03
  16  -3   1   63.98   11.18
 -16  -3  -1   48.42   12.26
  16  -3   1   61.50   14.20
  16  -3   1   49.93   12.60
  16  -3   1   65.71    8.19
 -16  -3  -1   66.92   12.05
 -16   3  -1   60.24   14.77
 -16   3  -1   90.25   10.11
 -16   3  -1   78.75   14.95
  16   3   1   72.68   13.34
  16   3   1   62.67    6.33
  16   3   1   60.22   14.38
 -16   3  -1   60.77   14.48
 -16   3  -1   55.30   13.53
 -16   3  -1   66.43   14.17
 -16   3  -1   76.78   15.00
 -16   3  -1   77.13   14.27
 -16   3  -1   71.45   12.72
  17  -3   1  150.35   16.33
 -17  -3  -1  104.43   19.21
 -17  -3  -1  130.82   17.50
 -17  -3  -1  147.21   20.23
 -17  -3  -1   87.39   15.53
  17  -3   1  137.63   11.51
 -17  -3  -1  101.70   15.80
  17  -3   1   99.64   17.52
 -17  -3  -1  134.16   16.49
 -17  -3  -1  139.27   17.56
 -17  -3  -1  163.40   19.00
  17  -3   1  104.88   17.47
 -17   3  -1  136.20   19.25
  17   3   1  124.43   19.90
 -17   3  -1  137.33   19.33
 -17   3  -1  169.92   14.06
 -17   3  -1  168.41   21.02
  17   3   1  126.25   16.93
 -17   3  -1  185.73   23.37
 -17   3  -1  167.13   20.96
 -17   3  -1  124.83   18.95
 -17   3  -1  109.82   18.10
 -18  -3  -1   63.86   12.52
 -18  -3  -1   49.65   12.75
 -18  -3  -1   69.14   13.97
  18  -3   1   57.13   14.68
 -18  -3  -1   43.45   12.29
 -18  -3  -1   53.45   14.39
  18  -3   1   62.43   15.71
  18  -3   1   71.03   11.72
 -18  -3  -1   55.98   15.53
 -18  -3  -1   59.31   14.32
 -18  -3  -1   37.51   11.26
 -18   3  -1   71.28    9.58
  18   3   1   56.88   13.49
 -18   3  -1   78.07   16.91
 -18   3  -1   57.29   14.72
 -18   3  -1   72.09   16.70
 -18   3  -1   71.93   16.10
  18   3   1   75.36   16.43
 -18   3  -1   54.56   14.74
 -18   3  -1   47.70   14.37
 -18   3  -1   37.42   12.99
 -19  -3  -1   85.15   15.49
  19  -3   1   92.58   18.15
 -19  -3  -1  101.02   15.49
 -19  -3  -1   95.07   19.44
 -19  -3  -1   98.18   16.82
  19  -3   1   90.66   13.20
 -19  -3  -1   86.42   16.02
 -19  -3  -1   63.15   14.07
 -19  -3  -1   86.84   15.97
  19  -3   1  113.21   20.23
 -19  -3  -1   86.26   17.91
 -19   3  -1   93.67   18.12
  19   3   1  118.11   20.15
 -19   3  -1  128.78   16.66
 -19   3  -1  110.73   20.44
 -19   3  -1  115.95   20.58
  19   3   1   90.99   16.75
 -19   3  -1   98.57   19.02
 -19   3  -1  108.17   18.67
  19   3   1   95.45   16.90
 -19   3  -1   69.54   16.79
 -19   3  -1  114.55   20.08
 -20  -3  -1   58.10   14.68
 -20  -3  -1   50.22   12.76
 -20  -3  -1   67.74   18.42
  20  -3   1   94.95   13.91
 -20  -3  -1   46.56   13.94
  20  -3   1   53.04   15.68
 -20  -3  -1   42.38   13.16
 -20  -3  -1   50.01   13.76
 -20  -3  -1   58.83   14.65
  20  -3   1   81.31   16.86
 -20  -3  -1   91.48   18.82
 -20   3  -1   60.81   16.36
 -20   3  -1   60.25   16.61
 -20   3  -1   45.18   15.32
 -20   3  -1   83.94   17.83
 -20   3  -1   60.61   16.36
  20   3   1   90.22   20.13
 -20   3  -1   56.02   16.67
 -20   3  -1   76.73   14.23
  20   3   1   66.44   16.44
  20   3   1   53.91   14.03
 -20   3  -1   74.63   19.69
 -21  -3  -1   27.28   12.07
 -21  -3  -1   22.88   11.42
 -21  -3  -1   35.58   12.47
 -21  -3  -1   48.84   14.09
  21  -3   1   39.71   16.48
  21  -3   1   44.62   16.75
 -21  -3  -1   37.31   16.03
 -21  -3  -1   41.54   15.80
 -21  -3  -1   53.81   12.47
 -21   3  -1   31.10   13.16
 -21   3  -1   35.13   14.36
 -21   3  -1   72.98   17.37
 -21   3  -1   35.82   15.29
  21   3   1   48.22   13.23
  21   3   1   41.05   15.01
 -21   3  -1   47.28   17.21
  21   3   1   30.67   13.32
 -21   3  -1   72.53   17.56
 -21   3  -1   60.42   14.18
 -22  -3  -1   28.63   13.86
  22  -3   1   33.45   14.42
 -22  -3  -1    4.58   12.35
 -22  -3  -1   28.91   15.00
 -22  -3  -1   27.77   10.11
 -22  -3  -1   19.21   12.87
  22  -3   1   36.04   15.35
 -22  -3  -1   19.65   11.86
 -22  -3  -1   32.13   14.94
  22  -3   1   58.22   17.28
 -22   3  -1   65.28   17.73
  22   3   1   44.00   13.64
 -22   3  -1   27.13   11.75
 -22   3  -1   29.73   13.35
 -22   3  -1   51.52   16.19
  22   3   1   60.31   16.43
  22   3   1   37.82   13.93
 -22   3  -1   44.35   15.43
 -22   3  -1   33.62   16.31
 -22   3  -1   32.12   13.71
  23  -3   1   42.77   15.74
 -23  -3  -1  -24.33   15.07
 -23  -3  -1   -2.57   13.70
 -23  -3  -1   16.28   12.52
  23  -3   1   19.58   14.18
 -23  -3  -1    3.35   12.11
 -23  -3  -1   54.69   17.53
 -23  -3  -1   21.15   12.93
  23  -3   1   26.07   14.93
 -23   3  -1   -3.78   12.81
 -23   3  -1    6.14   11.99
  23   3   1    2.10   11.61
 -23   3  -1   11.22   14.09
 -23   3  -1   13.13   13.10
 -23   3  -1   -1.57   11.95
  23   3   1   34.81   14.14
 -23   3  -1   12.88   13.37
  23   3   1    3.50   12.33
  24  -3   1   34.92   15.45
 -24  -3  -1   16.50   12.61
  24  -3   1   21.91   12.98
 -24  -3  -1    9.32   12.04
 -24  -3  -1   26.56   14.97
 -24  -3  -1   18.92   14.82
  24  -3   1   10.18   15.47
 -24  -3  -1   27.26   16.89
 -24  -3  -1   57.66   20.34
 -24   3  -1   35.97   15.84
 -24   3  -1   42.76   16.40
  24   3   1   53.03   17.76
  24   3   1   -4.06   14.13
 -24   3  -1   41.06   15.22
 -24   3  -1   31.93   15.94
 -24   3  -1   15.45   14.61
  24   3   1  -15.63   12.92
 -25  -3  -1    7.13   12.43
  25  -3   1    8.97   15.15
  25  -3   1   13.70   14.90
 -25  -3  -1    0.68   11.30
 -25  -3  -1  -11.80   14.31
 -25  -3  -1    3.27   13.39
  25  -3   1   11.46   13.29
 -25  -3  -1   23.96   16.54
 -25  -3  -1    7.18   15.60
 -25  -3  -1   -0.98   12.13
  25   3   1   49.24   19.64
 -25   3  -1   -8.43   14.79
  25   3   1   35.32   15.08
 -25   3  -1   46.35   18.31
 -25   3  -1   23.68   16.66
 -25   3  -1   -3.02   14.41
 -25   3  -1    0.94   15.58
  25   3   1    6.70   13.27
 -26  -3  -1   34.76   16.47
 -26  -3  -1   24.71   14.11
 -26  -3  -1   23.11   15.17
 -26  -3  -1   34.19   16.05
  26   3   1   19.21   13.66
  26   3   1   28.87   15.88
 -26  -4   1   29.64   14.57
 -26  -4   1   22.91   15.21
 -26  -4   1   31.69   15.89
 -26  -4   1   34.66   16.34
  26   4  -1   47.27   17.43
  26   4  -1   40.56   17.27
 -25  -4   1  124.26   21.98
  25  -4  -1  101.18   23.52
 -25  -4   1  179.74   29.18
 -25  -4   1  126.69   23.19
 -25  -4   1  110.37   23.78
 -25  -4   1  103.93   21.18
  25  -4  -1  149.97   26.62
 -25  -4   1  108.40   20.49
  25  -4  -1  116.81   25.10
 -25   4   1  163.84   26.44
 -25   4   1  108.30   22.31
  25   4  -1  170.95   29.00
 -25   4   1  113.14   24.68
 -25   4   1  110.03   25.01
  25   4  -1  133.48   22.37
 -25   4   1  156.13   27.95
 -25   4   1  107.76   23.71
  25   4  -1  132.89   20.86
  24  -4  -1   22.74   16.10
 -24  -4   1   19.92   11.09
  24  -4  -1   52.47   19.66
 -24  -4   1    7.33   14.99
 -24  -4   1   62.45   19.36
 -24  -4   1   17.94   13.50
 -24  -4   1   30.41   15.73
 -24  -4   1   26.77   13.40
 -24  -4   1   18.65   13.52
 -24  -4   1    9.39   11.06
  24  -4  -1   39.52   17.31
  24   4  -1   18.03   14.68
 -24   4   1   13.90   15.82
 -24   4   1   41.39   17.94
  24   4  -1   12.52   11.91
 -24   4   1   38.11   17.08
 -24   4   1   45.57   16.35
  24   4  -1  -15.89   14.16
 -24   4   1   43.95   16.90
 -24   4   1   34.66   16.79
  23  -4  -1  131.93   24.85
 -23  -4   1  196.39   30.01
  23  -4  -1  158.97   24.67
 -23  -4   1  171.42   22.16
 -23  -4   1  155.37   25.19
 -23  -4   1  121.91   21.43
 -23  -4   1  124.99   20.99
 -23  -4   1  115.69   20.64
 -23  -4   1  157.89   26.29
 -23  -4   1  119.69   20.82
 -23   4   1  127.58   23.26
  23   4  -1  141.44   21.28
 -23   4   1  167.06   25.75
 -23   4   1  181.58   26.56
 -23   4   1  209.35   29.43
 -23   4   1  152.02   20.57
  23   4  -1  129.32   20.51
 -23   4   1  151.95   24.89
 -23   4   1  164.89   24.61
  23   4  -1  157.41   25.83
 -23   4   1  168.24   25.93
  22  -4  -1   17.39   13.09
 -22  -4   1    7.61   10.30
 -22  -4   1   20.69   11.74
 -22  -4   1   15.04   11.74
 -22  -4   1   11.67   10.73
 -22  -4   1    8.17   10.45
 -22  -4   1   13.75   10.61
 -22  -4   1   35.49   12.44
  22  -4  -1    5.66   13.00
 -22  -4   1   -1.35   11.00
 -22  -4   1    6.95   12.98
  22   4  -1    5.63    9.56
 -22   4   1    3.49   11.09
 -22   4   1    7.41   12.85
 -22   4   1   -2.59    9.97
  22   4  -1   17.90   13.64
 -22   4   1   19.55   14.51
 -22   4   1  -11.54   12.93
  22   4  -1    4.10   10.42
 -22   4   1   -4.92   12.29
 -22   4   1    7.45   11.36
 -22   4   1   10.23   12.78
 -21  -4   1   87.96   22.31
 -21  -4   1   95.02   17.86
 -21  -4   1  130.97   19.01
 -21  -4   1  106.98   18.17
 -21  -4   1  101.92   17.71
  21  -4  -1  105.85   20.44
 -21  -4   1  108.93   22.48
 -21  -4   1   90.48   17.84
 -21  -4   1  101.13   17.41
  21  -4  -1  125.24   22.34
 -21  -4   1   86.76   18.07
 -21   4   1  153.90   25.24
 -21   4   1  120.91   20.91
  21   4  -1  123.63   21.01
  21   4  -1  113.92   18.03
 -21   4   1  115.45   21.77
  21   4  -1  132.51   20.07
 -21   4   1  122.25   20.93
 -21   4   1  121.98   18.29
 -21   4   1  138.58   21.80
 -21   4   1  122.02   21.40
 -21   4   1  145.43   23.14
 -20  -4   1  -10.16   11.24
  20  -4  -1    3.79   11.99
 -20  -4   1  -17.14   11.58
 -20  -4   1  -20.71   16.00
 -20  -4   1   -9.71   10.36
 -20  -4   1  -12.29   11.42
 -20  -4   1    4.91    9.42
 -20  -4   1    0.40    9.10
  20  -4  -1    0.34    7.94
 -20  -4   1    3.57    8.94
 -20  -4   1   -8.92   10.49
  20  -4  -1   -1.41   11.89
 -20   4   1  -10.80   13.48
 -20   4   1    7.41   11.28
 -20   4   1   19.03    9.90
 -20   4   1   17.40   13.05
 -20   4   1  -24.38   14.30
  20   4  -1   18.39   11.45
 -20   4   1   12.98   12.64
 -20   4   1   -0.86   10.92
 -20   4   1  -18.73   14.21
  20   4  -1    7.38    9.70
 -19  -4   1  364.21   35.73
  19  -4  -1  406.80   27.70
 -19  -4   1  354.08   29.06
  19  -4  -1  314.77   31.26
  19  -4  -1  366.94   32.00
 -19  -4   1  330.07   32.68
 -19  -4   1  387.33   29.76
 -19  -4   1  367.07   29.22
 -19  -4   1  401.10   30.02
 -19  -4   1  378.27   29.97
 -19  -4   1  388.07   29.97
 -19  -4   1  354.95   32.86
 -19   4   1  413.64   33.23
 -19   4   1  326.48   27.37
 -19   4   1  392.92   33.07
 -19   4   1  348.64   32.53
 -19   4   1  379.89   32.91
  19   4  -1  360.32   32.70
 -19   4   1  405.53   33.09
 -19   4   1  362.16   33.71
  19   4  -1  331.28   27.65
 -19   4   1  325.23   30.76
 -18  -4   1    9.01   10.79
 -18  -4   1    6.45    9.95
  18  -4  -1   18.49   11.77
 -18  -4   1    6.88    8.63
 -18  -4   1   -0.74    9.42
  18  -4  -1    7.68    9.16
  18  -4  -1    7.55    7.42
 -18  -4   1    3.44    8.27
 -18  -4   1   -2.98    9.17
 -18  -4   1    0.68    9.06
 -18  -4   1   25.47   13.89
 -18  -4   1    2.94    8.39
  18   4  -1    4.08    8.62
 -18   4   1  -10.39   10.65
 -18   4   1    9.90    9.24
 -18   4   1    9.58    9.86
 -18   4   1   -3.96    9.63
  18   4  -1   14.88   12.46
 -18   4   1    2.18   10.19
 -18   4   1    8.83    4.88
 -18   4   1    5.84    9.45
 -18   4   1   -4.19   10.53
 -18   4   1   10.14    9.66
 -17  -4   1  528.02   33.42
  17  -4  -1  540.97   31.29
 -17  -4   1  491.67   32.33
 -17  -4   1  520.07   32.91
  17  -4  -1  531.10   37.97
 -17  -4   1  490.45   31.71
  17  -4  -1  459.50   34.33
 -17  -4   1  477.22   38.98
 -17  -4   1  512.01   32.05
 -17  -4   1  511.75   36.96
  17  -4  -1  501.68   23.27
 -17  -4   1  550.94   39.07
 -17  -4   1  446.54   30.94
 -17   4   1  545.14   39.23
  17   4  -1  464.32   36.05
  17   4  -1  540.29   32.77
 -17   4   1  516.52   36.11
 -17   4   1  490.84   35.04
 -17   4   1  473.05   32.25
 -17   4   1  536.06   35.81
 -17   4   1  541.77   36.80
 -17   4   1  546.48   28.31
 -17   4   1  516.62   35.80
 -17   4   1  520.87   36.65
 -16  -4   1    6.39    7.74
 -16  -4   1   -2.27    6.52
 -16  -4   1   19.94    8.28
 -16  -4   1    8.09    7.63
  16  -4  -1   20.49    9.71
 -16  -4   1   -1.03    7.04
  16  -4  -1   10.54    8.59
  16  -4  -1    8.73    8.30
 -16  -4   1   10.23    9.37
 -16  -4   1   -3.79    8.25
 -16  -4   1    7.13   10.44
 -16  -4   1    6.46    7.25
  16  -4  -1    3.72    3.83
 -16   4   1   15.20    9.28
 -16   4   1   13.51    9.24
 -16   4   1   11.78    9.37
 -16   4   1    3.82    8.21
  16   4  -1   -3.58    7.79
  16   4  -1    2.31    8.95
 -16   4   1   -8.31    8.71
 -16   4   1   10.53    8.54
 -16   4   1    8.84    9.22
 -16   4   1    5.62    8.67
 -16   4   1    3.09    8.38
  15  -4  -1  630.16   38.81
 -15  -4   1  563.43   32.19
  15  -4  -1  532.28   35.37
 -15  -4   1  562.46   34.08
 -15  -4   1  601.92   33.25
  15  -4  -1  651.72   26.71
 -15  -4   1  579.19   38.29
 -15  -4   1  559.96   40.01
 -15  -4   1  597.00   32.81
[truncated: 11,682,931 more chars]
