# Supplementary material for: Crystal structures of [μ2-(Ra,Sa,3aR,7aR)-1,3-bis­(2,7-di­cyclo­hexyl­naphthalen-1-yl)octa­hydro-1H-benzo[d]imidazolidin-2-yl­idene]chlorido­(η4-1,5-cyclo­octa­diene)iridium di­chloro­methane monosolvate and [μ2-(Sa,Sa,3aR,7aR)-1,3-bis­(2,7-di­cyclo­hexyl­naphthalen-1-yl)octa­hydro-1H-benzo[d]imidazolidin-2-yl­idene]chlorido­(η4-1,5-cyclo­octa­diene)iridium
Source: Acta Crystallogr E Crystallogr Commun. 2020 Sep 4;76(Pt 10):1543–7. doi: 10.1107/S2056989020011603 (PMC7534235; doi:10.1107/S2056989020011603)
Supplement: Supplementary file 2 [file e-76-01543-Isup2.hkl]

data_I                                                                          
_shelx_title ' df1531_a.res in P2(1)'                                           
_shelx_refln_list_code          4                                               
_shelx_F_calc_maximum      538.42                                               
_exptl_crystal_F_000      2152.00                                               
_reflns_d_resolution_high  0.6562                                               
                                                                                
loop_                                                                           
 _space_group_symop_operation_xyz                                               
 'x, y, z'                                                                      
 '-x, y+1/2, -z'                                                                
                                                                                
_cell_length_a    19.0004                                                       
_cell_length_b    10.4520                                                       
_cell_length_c    28.7168                                                       
_cell_angle_alpha  90.000                                                       
_cell_angle_beta  107.513                                                       
_cell_angle_gamma  90.000                                                       
                                                                                
_shelx_F_squared_multiplier     1.000                                           
                                                                                
loop_                                                                           
 _refln_index_h                                                                 
 _refln_index_k                                                                 
 _refln_index_l                                                                 
 _refln_F_squared_calc                                                          
 _refln_F_squared_meas                                                          
 _refln_F_squared_sigma                                                         
 _refln_observed_status                                                         
   1 -15   0       1880.29       2038.93       431.40 o                         
   2 -15   0        776.21        683.54       605.65 o                         
   3 -15   0       1718.07       1050.30       357.86 o                         
   0 -14   0       3447.61       3656.84       410.69 o                         
   1 -14   0        230.40        188.24       174.99 o                         
   2 -14   0       3904.44       3905.77       331.98 o                         
   3 -14   0        232.78        540.16       234.02 o                         
   4 -14   0       2718.99       2548.05       330.09 o                         
   5 -14   0        670.62        800.31       267.95 o                         
   6 -14   0        474.41        373.13       249.42 o                         
   7 -14   0        152.24        481.06       223.35 o                         
   8 -14   0       1423.91       1299.09       275.60 o                         
   9 -14   0        266.18        517.11       253.55 o                         
  10 -14   0        306.09        478.46       311.75 o                         
  11 -14   0       1199.60       1065.33       366.47 o                         
  12 -14   0        873.36         81.19       449.52 o                         
   1 -13   0       8074.37       8814.74       400.87 o                         
   2 -13   0         26.55       -160.16       160.16 o                         
   3 -13   0      10773.99      10336.80       431.41 o                         
   4 -13   0        261.47        457.42       188.09 o                         
   5 -13   0       3992.98       3763.45       282.74 o                         
   6 -13   0       1222.19        859.00       201.39 o                         
   7 -13   0       8154.88       8641.49       450.86 o                         
   8 -13   0        368.00         59.04       163.08 o                         
   9 -13   0       8068.36       8078.81       403.52 o                         
  10 -13   0        475.56        235.64       186.48 o                         
  11 -13   0       7996.89       9440.15       441.42 o                         
  12 -13   0        215.28         67.26       174.50 o                         
  13 -13   0       5018.00       5681.75       586.31 o                         
  14 -13   0        332.83        451.25       301.94 o                         
  15 -13   0       3032.17       1418.57       534.57 o                         
   0 -12   0        584.88        659.25       213.05 o                         
   1 -12   0         14.93         41.70       142.02 o                         
   2 -12   0        289.20        205.38       149.36 o                         
   3 -12   0         12.72        -10.11       143.63 o                         
   4 -12   0        782.98        774.92       228.67 o                         
   5 -12   0        295.51        174.21       138.96 o                         
   6 -12   0         24.53        -85.47       146.71 o                         
   7 -12   0        183.10        383.01       142.86 o                         
   8 -12   0       1611.00       1663.15       183.64 o                         
   9 -12   0         59.17         45.17       142.82 o                         
  10 -12   0        146.85        296.71       146.89 o                         
  11 -12   0        384.80        568.92       163.63 o                         
  12 -12   0       1549.76       1353.79       187.39 o                         
  13 -12   0        320.48        144.58       143.37 o                         
  14 -12   0        416.44        326.91       155.15 o                         
  15 -12   0        706.11        710.42       200.22 o                         
  16 -12   0        138.91        437.20       281.90 o                         
  17 -12   0        385.85        540.10       398.86 o                         
   1 -11   0      16501.93      16471.02       382.62 o                         
   2 -11   0         90.66         44.58        85.43 o                         
   3 -11   0      10161.13      10103.81       315.27 o                         
   4 -11   0        117.74         -2.58        94.45 o                         
   5 -11   0      11257.88      10721.12       306.53 o                         
   6 -11   0        320.23        204.19       106.25 o                         
   7 -11   0       7021.59       7157.78       291.89 o                         
   8 -11   0       2630.68       2785.18       209.90 o                         
   9 -11   0      10109.07       9863.29       367.93 o                         
  10 -11   0        101.52        145.20       134.20 o                         
  11 -11   0      13518.77      14427.61       496.65 o                         
  12 -11   0        847.04        653.24       150.28 o                         
  13 -11   0       6800.61       7198.56       278.68 o                         
  14 -11   0        721.42        600.29       139.18 o                         
  15 -11   0       4480.12       4609.15       241.93 o                         
  16 -11   0       1635.97       1237.28       201.82 o                         
  17 -11   0       3198.11       3154.05       238.92 o                         
  18 -11   0       2474.01       2612.54       249.05 o                         
  19 -11   0       2429.32       2223.77       316.93 o                         
   0 -10   0      14517.19      16402.54       515.77 o                         
   1 -10   0         48.69        -74.50        76.22 o                         
   2 -10   0       5519.82       5680.85       187.63 o                         
   3 -10   0        572.61        521.52        81.38 o                         
   4 -10   0      15943.89      16057.75       260.87 o                         
   5 -10   0        378.55        294.67        60.11 o                         
   6 -10   0       8866.43       9077.42       246.84 o                         
   7 -10   0        522.75        500.49        86.03 o                         
   8 -10   0       6051.98       5946.03       205.13 o                         
   9 -10   0        300.25        419.55        92.70 o                         
  10 -10   0      11337.71      11341.59       345.63 o                         
  11 -10   0       1611.02       1803.94       148.94 o                         
  12 -10   0       7706.30       7660.66       270.20 o                         
  13 -10   0       1505.94       1465.70       149.56 o                         
  14 -10   0       7162.43       6560.30       302.07 o                         
  15 -10   0       1615.29       1682.56       161.51 o                         
  16 -10   0       3609.82       3739.18       234.73 o                         
  17 -10   0        635.16        586.96       144.40 o                         
  18 -10   0       1544.60       1197.39       186.81 o                         
  19 -10   0       1621.67       1807.24       235.34 o                         
  20 -10   0       1475.15       1737.38       331.97 o                         
  21 -10   0        901.93        638.05       487.59 o                         
   1  -9   0       8816.08       8200.83       208.83 o                         
   2  -9   0       1629.14       1517.83        69.46 o                         
   3  -9   0       2377.79       2321.59        94.38 o                         
   4  -9   0        401.63        374.49        58.93 o                         
   5  -9   0        327.10        414.38        64.96 o                         
   6  -9   0        603.37        711.97        94.61 o                         
   7  -9   0       1481.46       1725.21       110.79 o                         
   8  -9   0        446.45        488.80        86.35 o                         
   9  -9   0       2248.61       2388.21       137.80 o                         
  10  -9   0       2545.84       2648.07       145.88 o                         
  11  -9   0        346.91        402.91        92.90 o                         
  12  -9   0        917.66        797.84       108.69 o                         
  13  -9   0       1064.65       1086.36       124.81 o                         
  14  -9   0       1350.38       1240.13       134.00 o                         
  15  -9   0        241.21        359.14       102.29 o                         
  16  -9   0        864.65        789.11       132.67 o                         
  17  -9   0        562.65        496.33       140.74 o                         
  18  -9   0       1099.33        845.99       154.87 o                         
  19  -9   0       1177.59       1096.50       176.66 o                         
  20  -9   0        420.03        249.40       167.73 o                         
  21  -9   0       1804.98       1946.35       286.46 o                         
  22  -9   0       1661.16       2115.57       566.20 o                         
   0  -8   0      12666.61      11673.35       352.46 o                         
   1  -8   0       1579.75       1500.22        45.83 o                         
   2  -8   0      39772.43      40254.07       330.93 o                         
   3  -8   0       1258.35       1451.62        55.30 o                         
   4  -8   0      15866.36      16340.88       200.09 o                         
   5  -8   0       1836.39       1446.59        82.31 o                         
   6  -8   0      35074.54      35727.91       484.30 o                         
   7  -8   0         57.85         88.37        81.01 o                         
   8  -8   0      13993.21      14730.46       298.63 o                         
   9  -8   0        961.75        662.16        94.38 o                         
  10  -8   0      11181.39      11551.33       293.51 o                         
  11  -8   0       1752.75       1721.70       129.13 o                         
  12  -8   0       8852.90       8850.61       266.90 o                         
  13  -8   0       3464.02       3305.94       174.77 o                         
  14  -8   0      14058.89      14411.95       374.34 o                         
  15  -8   0       2323.67       2599.71       163.25 o                         
  16  -8   0       8272.83       8661.39       271.27 o                         
  17  -8   0       2510.09       2624.22       180.68 o                         
  18  -8   0       9043.79       9208.82       319.73 o                         
  19  -8   0        953.89        984.82       142.77 o                         
  20  -8   0       2461.11       2538.70       205.75 o                         
  21  -8   0       1451.40       1581.40       186.65 o                         
  22  -8   0       1693.67       1946.70       233.78 o                         
  23  -8   0       2526.70       2442.56       458.17 o                         
   1  -7   0       2380.74       2527.27        59.02 o                         
   2  -7   0        450.20        312.08        31.34 o                         
   3  -7   0      10204.47       9380.32       125.23 o                         
   4  -7   0       1630.08       1574.93        56.49 o                         
   5  -7   0       8384.03       8820.03       179.23 o                         
   6  -7   0        552.43        729.04        71.52 o                         
   7  -7   0      10880.92      11367.96       279.95 o                         
   8  -7   0        932.90        839.82        70.97 o                         
   9  -7   0       4472.39       4948.73       115.01 o                         
  10  -7   0        841.53        691.73        56.08 o                         
  11  -7   0       3030.86       3062.01       107.75 o                         
  12  -7   0       3917.75       3453.29       117.91 o                         
  13  -7   0        997.57       1054.34       113.22 o                         
  14  -7   0       1615.63       1571.52       126.42 o                         
  15  -7   0       5225.13       5349.78       163.47 o                         
  16  -7   0       2552.70       2603.55       124.32 o                         
  17  -7   0       2767.09       3039.57       208.58 o                         
  18  -7   0        482.52        446.48       124.79 o                         
  19  -7   0       1680.04       1779.61       179.10 o                         
  20  -7   0       1016.56       1111.93       147.11 o                         
  21  -7   0        263.36        247.44       126.79 o                         
  22  -7   0       1198.15        912.40       163.60 o                         
  23  -7   0        224.39        438.35       173.81 o                         
  24  -7   0        764.08       1181.83       401.16 o                         
   0  -6   0      24376.82      23650.16       215.82 o                         
   1  -6   0        137.53        100.88        21.90 o                         
   2  -6   0       9287.54       8575.89       118.88 o                         
   3  -6   0       3749.51       3571.78        83.65 o                         
   4  -6   0      43590.93      45325.98       460.34 o                         
   5  -6   0        172.36         91.99        49.38 o                         
   6  -6   0      25095.05      25532.59       245.91 o                         
   7  -6   0        243.18        249.71        34.72 o                         
   8  -6   0      13903.85      13580.05       200.84 o                         
   9  -6   0       1111.67       1130.58        62.26 o                         
  10  -6   0       5471.27       6059.52       138.63 o                         
  11  -6   0        614.81        525.24        57.59 o                         
  12  -6   0       5407.30       5817.61       198.01 o                         
  13  -6   0       4872.30       4796.74       186.58 o                         
  14  -6   0       5704.02       6131.18       165.84 o                         
  15  -6   0       2918.12       2775.35       130.89 o                         
  16  -6   0       7658.72       7874.05       207.49 o                         
  17  -6   0        618.03        858.20        97.51 o                         
  18  -6   0       3682.81       3806.03       169.12 o                         
  19  -6   0       2248.81       2069.00       139.45 o                         
  20  -6   0       3051.09       3096.63       167.47 o                         
  21  -6   0       3405.26       3215.50       177.93 o                         
  22  -6   0       1759.99       1275.63       177.66 o                         
  23  -6   0       2095.35       2344.51       227.58 o                         
  24  -6   0       1126.48        991.21       244.53 o                         
  25  -6   0       1547.99       1244.78       508.47 o                         
   1  -5   0      42752.49      40587.33       311.69 o                         
   2  -5   0       4904.91       5043.70        82.39 o                         
   3  -5   0      64482.05      63898.08       466.12 o                         
   4  -5   0      19035.10      20187.35       213.19 o                         
   5  -5   0      60143.73      61882.51       679.03 o                         
   6  -5   0       1449.19       1558.18        58.42 o                         
   7  -5   0      48332.35      48126.05       488.28 o                         
   8  -5   0       3253.05       3331.35        96.29 o                         
   9  -5   0      30957.75      30562.37       338.72 o                         
  10  -5   0       1110.98       1367.51        75.83 o                         
  11  -5   0      10731.56      10240.86       344.59 o                         
  12  -5   0       9552.72       9448.94       285.79 o                         
  13  -5   0      11087.52      10859.02       220.01 o                         
  14  -5   0       7507.51       7356.76       187.24 o                         
  15  -5   0       8683.37       9340.40       218.78 o                         
  16  -5   0       2355.75       2235.54       122.48 o                         
  17  -5   0      18977.78      20283.53       352.09 o                         
  18  -5   0       2723.96       2394.14       135.83 o                         
  19  -5   0       5129.92       5183.21       200.14 o                         
  20  -5   0       1822.65       1616.36       130.91 o                         
  21  -5   0       4671.48       4639.36       201.88 o                         
  22  -5   0       1813.47       1524.11       146.88 o                         
  23  -5   0       1881.87       1980.16       165.10 o                         
  24  -5   0       2886.39       2664.03       190.90 o                         
  25  -5   0       2709.01       2009.64       595.06 o                         
   0  -4   0       2771.44       3306.62        53.13 o                         
   1  -4   0       5617.85       6602.77        82.04 o                         
   2  -4   0        137.08        345.81        28.14 o                         
   3  -4   0        317.62        412.86        31.47 o                         
   4  -4   0       6936.79       7264.09        81.89 o                         
   5  -4   0        106.22        104.70        22.56 o                         
   6  -4   0       6427.65       6675.03       109.09 o                         
   7  -4   0       2070.94       1963.98        67.85 o                         
   8  -4   0       1207.63       1390.15        60.24 o                         
   9  -4   0       1925.16       1909.40        70.08 o                         
  10  -4   0       3258.55       2914.61        87.37 o                         
  11  -4   0       1777.57       1802.97        95.77 o                         
  12  -4   0         91.18         84.84        48.46 o                         
  13  -4   0       1600.53       1699.07        76.06 o                         
  14  -4   0        545.43        446.50        50.86 o                         
  15  -4   0       2439.92       2438.35       109.40 o                         
  16  -4   0         91.50        170.62        58.13 o                         
  17  -4   0       1736.03       1689.16       112.71 o                         
  18  -4   0        141.99        317.76        86.91 o                         
  19  -4   0       1680.10       1679.62       122.12 o                         
  20  -4   0         68.22         28.33        91.58 o                         
  21  -4   0       1114.33        982.89       125.76 o                         
  22  -4   0        908.41        515.43       121.52 o                         
  23  -4   0        839.17        707.35       119.27 o                         
  24  -4   0        319.98        348.26       145.33 o                         
  25  -4   0        563.73        527.36       225.47 o                         
  26  -4   0        294.70        174.87       202.91 o                         
   1  -3   0      38076.07      38576.10       273.23 o                         
   2  -3   0      16017.02      17078.94       147.53 o                         
   3  -3   0      69197.80      72859.16       413.50 o                         
   4  -3   0       1014.82        958.02        30.38 o                         
   5  -3   0      36817.17      35316.17       245.96 o                         
   6  -3   0       2090.85       2031.42        50.32 o                         
   7  -3   0      38703.09      38664.93       346.06 o                         
   8  -3   0        436.41        449.72        52.67 o                         
   9  -3   0      15681.32      14611.15       202.93 o                         
  10  -3   0       2435.57       2203.42        80.86 o                         
  11  -3   0      13664.28      14820.57       287.91 o                         
  12  -3   0       2028.87       1888.78        82.18 o                         
  13  -3   0       9254.58       9009.80       174.97 o                         
  14  -3   0       4489.35       4118.06       123.09 o                         
  15  -3   0      19362.27      19338.86       306.20 o                         
  16  -3   0       8642.47       7853.92       192.64 o                         
  17  -3   0       7799.83       7816.59       196.52 o                         
  18  -3   0       9376.75       9479.09       248.64 o                         
  19  -3   0       6765.07       6714.80       218.68 o                         
  20  -3   0       3817.32       3597.86       171.97 o                         
  21  -3   0       4255.58       3835.28       196.70 o                         
  22  -3   0       4030.22       3617.01       197.25 o                         
  23  -3   0       2871.56       2990.72       192.21 o                         
  24  -3   0       1254.06       1212.52       185.12 o                         
  25  -3   0       2185.19       1743.77       180.67 o                         
  26  -3   0       2297.08       1739.89       291.83 o                         
   0  -2   0      62572.57      65708.52       798.83 o                         
   1  -2   0       3938.27       3880.57        49.42 o                         
   2  -2   0     169964.16     179897.30      1047.19 o                         
   3  -2   0      20442.79      21306.22       140.06 o                         
   4  -2   0      28521.62      29354.20       197.57 o                         
   5  -2   0        282.50        418.01        28.73 o                         
   6  -2   0      17564.01      17761.38       157.94 o                         
   7  -2   0       3449.92       3635.01        84.96 o                         
   8  -2   0      42734.23      44208.68       407.71 o                         
   9  -2   0      17979.37      19373.39       268.10 o                         
  10  -2   0      20950.40      20358.89       341.69 o                         
  11  -2   0       1862.93       2035.74        83.11 o                         
  12  -2   0      15594.48      16243.28       217.28 o                         
  13  -2   0       1960.64       1365.43        62.36 o                         
  14  -2   0      14947.87      14901.33       209.12 o                         
  15  -2   0       2196.35       2108.96        87.23 o                         
  16  -2   0        927.29       1109.74        74.52 o                         
  17  -2   0       4016.59       3708.73       144.97 o                         
  18  -2   0       2988.56       3141.66       154.32 o                         
  19  -2   0       6528.08       6472.75       218.58 o                         
  20  -2   0       4170.55       4617.15       210.32 o                         
  21  -2   0       5365.23       5385.27       235.47 o                         
  22  -2   0       3851.53       3264.75       197.68 o                         
  23  -2   0       1315.19       1071.48       157.85 o                         
  24  -2   0       2374.00       2525.24       209.93 o                         
  25  -2   0       1360.30        948.96       163.42 o                         
  26  -2   0        558.08        365.91       206.64 o                         
   3  -1   0       6134.29       6091.52        70.47 o                         
   4  -1   0        769.52        576.75        28.89 o                         
   5  -1   0      14718.57      14995.14       140.40 o                         
   6  -1   0       6981.22       6602.66       102.47 o                         
   7  -1   0       4702.73       4728.55        82.40 o                         
   8  -1   0        650.29        449.29        49.58 o                         
   9  -1   0       6301.90       5823.63       132.64 o                         
  10  -1   0       1955.37       1510.54       103.66 o                         
  11  -1   0       1941.39       1989.12       120.99 o                         
  12  -1   0        403.50        340.76        67.24 o                         
  13  -1   0       3541.42       3677.48       123.75 o                         
  14  -1   0       2432.87       2085.28        91.64 o                         
  15  -1   0        893.20        941.25        72.70 o                         
  16  -1   0       2269.67       2023.89       106.10 o                         
  17  -1   0       2479.79       2655.09       122.24 o                         
  18  -1   0       1686.64       1537.62       115.98 o                         
  19  -1   0       2545.29       2477.67       161.54 o                         
  20  -1   0       1125.81        848.25       127.85 o                         
  21  -1   0       1858.61       1533.00       176.32 o                         
  22  -1   0       1033.07        861.07       155.76 o                         
  23  -1   0        883.30        884.94       154.25 o                         
  24  -1   0       1261.12       1175.41       159.88 o                         
  25  -1   0       1419.83       1162.11       182.52 o                         
  26  -1   0        481.10        399.68       190.08 o                         
   3   0   0       3606.39       2616.76        49.47 o                         
   4   0   0     260075.16     264963.03      1780.55 o                         
   5   0   0        285.88        168.25        24.37 o                         
   6   0   0      13946.33      13980.88       137.42 o                         
   7   0   0      17746.77      19463.92       180.08 o                         
   8   0   0      78648.09      78266.20      1014.44 o                         
   9   0   0      19989.12      19133.44       355.02 o                         
  10   0   0      64096.62      64828.28       900.78 o                         
  11   0   0       8012.90       7674.86       163.11 o                         
  12   0   0      58771.83      59646.84       621.29 o                         
  13   0   0       1365.45       1297.81        84.40 o                         
  14   0   0      15085.73      14915.71       267.05 o                         
  15   0   0       4293.17       4138.53       148.84 o                         
  16   0   0      15027.75      14495.83       269.47 o                         
  17   0   0       5633.65       5879.96       175.14 o                         
  18   0   0      13776.17      13655.53       277.31 o                         
  19   0   0       7834.91       8340.16       243.21 o                         
  20   0   0      14123.87      13705.90       352.09 o                         
  21   0   0       2388.07       2599.23       195.60 o                         
  22   0   0      10527.03      10236.38       357.42 o                         
  23   0   0       2836.19       3406.72       217.72 o                         
  24   0   0       4515.70       3822.58       236.33 o                         
  25   0   0        716.24        665.71       145.94 o                         
  26   0   0       2377.79       2856.54       240.28 o                         
   3   1   0       6532.26       6565.58        77.70 o                         
   4   1   0        744.45        442.76        30.58 o                         
   5   1   0      14227.87      14256.85       147.15 o                         
   6   1   0       6779.45       5927.92        89.62 o                         
   7   1   0       5944.02       5976.29        97.93 o                         
   8   1   0       1079.06        878.06        69.98 o                         
   9   1   0       6298.45       6149.84       153.83 o                         
  10   1   0       2088.08       1742.03       111.25 o                         
  11   1   0       2370.92       2565.13       116.52 o                         
  12   1   0        803.04        532.33        71.26 o                         
  13   1   0       3761.02       3865.28       142.40 o                         
  14   1   0       2499.28       2241.22        94.33 o                         
  15   1   0       1105.79       1143.00        76.45 o                         
  16   1   0       2100.11       1816.08       101.61 o                         
  17   1   0       3151.87       3351.49       133.93 o                         
  18   1   0       1909.61       2081.10       141.11 o                         
  19   1   0       3091.62       2971.71       170.73 o                         
  20   1   0       1374.08       1316.65       120.16 o                         
  21   1   0       2123.78       2108.20       184.29 o                         
  22   1   0       1185.51       1159.10       165.00 o                         
  23   1   0       1138.78       1078.05       151.60 o                         
  24   1   0       1042.08        913.36       153.23 o                         
  25   1   0       1727.17       1669.03       204.21 o                         
  26   1   0        599.18        449.12       221.08 o                         
   0   2   0      65198.08      66122.93       813.64 o                         
   1   2   0       4038.59       4019.70        49.33 o                         
   2   2   0     170673.44     180168.45      1049.47 o                         
   3   2   0      19857.43      20616.56       151.85 o                         
   4   2   0      29600.99      29831.03       192.63 o                         
   5   2   0        241.38        278.31        24.18 o                         
   6   2   0      17785.23      17663.27       145.33 o                         
   7   2   0       3948.90       4138.54        85.99 o                         
   8   2   0      42942.55      44372.63       399.95 o                         
   9   2   0      18736.93      20160.37       371.86 o                         
  10   2   0      20349.27      19867.05       345.82 o                         
  11   2   0       1809.49       2035.03       105.60 o                         
  12   2   0      15885.88      15577.43       226.47 o                         
  13   2   0        904.41        719.91        95.98 o                         
  14   2   0      14531.07      13911.52       233.45 o                         
  15   2   0       1833.45       1902.51        98.74 o                         
  16   2   0       1604.89       1246.32        89.28 o                         
  17   2   0       4145.57       4138.56       164.53 o                         
  18   2   0       3372.50       3129.00       147.46 o                         
  19   2   0       7080.89       6971.23       230.46 o                         
  20   2   0       4613.23       5073.64       222.73 o                         
  21   2   0       5207.99       5586.62       242.23 o                         
  22   2   0       4020.04       3808.64       221.16 o                         
  23   2   0        792.40        578.84       136.04 o                         
  24   2   0       2424.20       2331.13       199.35 o                         
  25   2   0       1101.74        624.43       185.22 o                         
  26   2   0        893.14        849.60       272.82 o                         
   1   3   0      37634.69      40251.33       251.10 o                         
   2   3   0      15692.99      16856.33       132.69 o                         
   3   3   0      69534.34      72036.60       377.70 o                         
   4   3   0       1059.07       1085.39        28.37 o                         
   5   3   0      35768.64      34335.89       244.53 o                         
   6   3   0       2098.56       2133.87        49.78 o                         
   7   3   0      37606.11      37897.88       295.09 o                         
   8   3   0        786.08        987.38        41.90 o                         
   9   3   0      16709.54      16353.94       301.16 o                         
  10   3   0       2249.58       2004.68        88.54 o                         
  11   3   0      14578.01      15007.51       225.03 o                         
  12   3   0       2244.72       2270.42        86.66 o                         
  13   3   0       9953.92       9954.66       184.00 o                         
  14   3   0       4326.83       3801.25       117.95 o                         
  15   3   0      18878.92      18046.48       285.81 o                         
  16   3   0       8368.86       7720.09       223.05 o                         
  17   3   0       7561.45       7719.24       219.68 o                         
  18   3   0       9552.14       9691.38       252.14 o                         
  19   3   0       6854.62       6466.94       248.36 o                         
  20   3   0       4450.43       4683.58       211.97 o                         
  21   3   0       4933.90       4667.81       205.34 o                         
  22   3   0       4212.60       4005.09       206.78 o                         
  23   3   0       2810.68       2735.79       202.80 o                         
  24   3   0       1477.78       1298.78       191.91 o                         
  25   3   0       1907.92       2068.31       230.51 o                         
  26   3   0       2500.66       2224.96       447.83 o                         
   0   4   0       2906.53       3197.70        57.24 o                         
   1   4   0       5476.88       6486.00        74.04 o                         
   2   4   0        233.31        220.18        24.66 o                         
   3   4   0        342.80        320.12        29.73 o                         
   4   4   0       7114.18       7207.06        72.51 o                         
   5   4   0        185.84        231.38        21.64 o                         
   6   4   0       6341.68       6655.59        88.13 o                         
   7   4   0       2645.89       2656.86        61.32 o                         
   8   4   0       1365.59       1592.06        52.03 o                         
   9   4   0       2530.72       2667.69        66.48 o                         
  10   4   0       3096.44       2932.63       103.41 o                         
  11   4   0       1284.88       1272.16        80.35 o                         
  12   4   0        123.07         62.27        45.82 o                         
  13   4   0        958.43       1018.73        91.25 o                         
  14   4   0        752.59        700.37        70.01 o                         
  15   4   0       1554.41       1701.14        93.32 o                         
  16   4   0        206.23        342.59        82.98 o                         
  17   4   0       1327.76       1235.31       106.07 o                         
  18   4   0        232.73        414.26        87.13 o                         
  19   4   0       1658.68       1650.48       135.08 o                         
  20   4   0         42.16        -24.41       103.96 o                         
  21   4   0        860.69        925.85       127.26 o                         
  22   4   0        571.73        437.49       115.73 o                         
  23   4   0        592.16        496.57       152.39 o                         
  24   4   0        233.04        214.90       142.65 o                         
  25   4   0        422.34        566.10       203.10 o                         
  26   4   0        356.64        255.74       344.97 o                         
   1   5   0      42260.05      41821.64       376.44 o                         
   2   5   0       4785.07       4928.75        87.54 o                         
   3   5   0      61439.38      62311.36       516.33 o                         
   4   5   0      19113.62      19739.53       241.60 o                         
   5   5   0      56358.87      59005.09       400.13 o                         
   6   5   0       1458.56       1382.84        40.79 o                         
   7   5   0      46526.92      46860.70       349.02 o                         
   8   5   0       3334.59       3601.51        69.95 o                         
   9   5   0      29864.24      30736.13       279.97 o                         
  10   5   0       1516.84       1483.41        70.25 o                         
  11   5   0      11678.48      11383.55       216.78 o                         
  12   5   0       9787.84      10347.94       211.73 o                         
  13   5   0      11034.22      10668.98       224.76 o                         
  14   5   0       7504.61       7374.88       188.25 o                         
  15   5   0       9047.00       9110.37       246.81 o                         
  16   5   0       2427.48       2134.79       130.91 o                         
  17   5   0      19093.25      19303.51       353.77 o                         
  18   5   0       2511.95       2343.30       140.35 o                         
  19   5   0       5162.00       4628.24       199.89 o                         
  20   5   0       2388.75       1923.78       150.80 o                         
  21   5   0       4894.86       5276.63       225.14 o                         
  22   5   0       2203.18       2075.83       159.95 o                         
  23   5   0       2101.70       2109.16       167.76 o                         
  24   5   0       2930.80       3053.07       229.15 o                         
  25   5   0       2262.56       2757.00       647.26 o                         
   0   6   0      22685.23      22680.47       292.63 o                         
   1   6   0        104.49         99.49        25.60 o                         
   2   6   0       8617.13       8858.91       134.78 o                         
   3   6   0       3403.86       3428.83        84.52 o                         
   4   6   0      42898.29      43927.14       465.06 o                         
   5   6   0         36.56         65.63        41.28 o                         
   6   6   0      23936.16      24618.14       214.74 o                         
   7   6   0        375.93        454.07        29.38 o                         
   8   6   0      13321.85      13412.93       152.87 o                         
   9   6   0       1084.47       1107.11        57.74 o                         
  10   6   0       5493.10       5885.34       106.64 o                         
  11   6   0        577.84        741.80        57.48 o                         
  12   6   0       5246.26       5599.32       165.16 o                         
  13   6   0       4120.80       3889.34       144.32 o                         
  14   6   0       5868.53       5937.99       183.20 o                         
  15   6   0       2276.58       2433.30       130.48 o                         
  16   6   0       8025.66       8317.25       221.77 o                         
  17   6   0        776.02        715.17        94.00 o                         
  18   6   0       3463.56       3544.79       162.62 o                         
  19   6   0       1996.10       2179.65       144.84 o                         
  20   6   0       2756.48       2925.44       169.50 o                         
  21   6   0       3146.87       2978.67       206.55 o                         
  22   6   0       1755.86       1596.55       172.12 o                         
  23   6   0       1969.13       2040.68       204.46 o                         
  24   6   0       1410.22       1374.52       355.16 o                         
  25   6   0       1309.12       1812.82       595.37 o                         
   1   7   0       2816.91       2850.48        73.74 o                         
   2   7   0        332.68        249.78        35.89 o                         
   3   7   0       9849.89       9621.26       160.40 o                         
   4   7   0       1648.79       1490.75        70.71 o                         
   5   7   0       7537.53       7605.34       162.28 o                         
   6   7   0        711.48        866.43        67.21 o                         
   7   7   0      10873.94      10874.30       207.11 o                         
   8   7   0        514.65        422.51        31.26 o                         
   9   7   0       4049.55       4455.18        82.47 o                         
  10   7   0        757.33        804.87        65.70 o                         
  11   7   0       3206.25       3628.09       110.91 o                         
  12   7   0       4147.27       3650.39       133.93 o                         
  13   7   0        991.46       1252.27        96.07 o                         
  14   7   0       1548.14       1408.69       100.60 o                         
  15   7   0       5151.29       5094.19       173.09 o                         
  16   7   0       2656.20       2506.60       137.79 o                         
  17   7   0       2363.14       2618.48       164.65 o                         
  18   7   0        262.11        151.89       106.32 o                         
  19   7   0       1850.59       1938.77       158.99 o                         
  20   7   0        390.50        259.35       131.31 o                         
  21   7   0        319.14        304.98       141.56 o                         
  22   7   0       1270.73       1147.22       185.53 o                         
  23   7   0        592.24        487.92       163.14 o                         
  24   7   0        893.36       1048.99       914.39 o                         
   0   8   0      13829.17      13545.67       400.35 o                         
   1   8   0       1546.64       1516.30        92.58 o                         
   2   8   0      38726.31      38925.56       417.73 o                         
   3   8   0       1418.18       1584.61        71.59 o                         
   4   8   0      17345.24      17652.40       251.05 o                         
   5   8   0       1610.67       1412.53        77.17 o                         
   6   8   0      35078.09      35955.15       447.12 o                         
   7   8   0         11.82        -17.88        51.88 o                         
   8   8   0      14354.60      14443.34       257.77 o                         
   9   8   0        574.32        417.28        63.36 o                         
  10   8   0      12472.71      12685.18       269.08 o                         
  11   8   0       1867.64       2035.57       129.95 o                         
  12   8   0      10018.01       9645.80       251.02 o                         
  13   8   0       3009.39       3028.78       154.72 o                         
  14   8   0      14585.52      14627.43       331.61 o                         
  15   8   0       2557.73       2424.43       153.31 o                         
  16   8   0       8147.22       7916.65       257.67 o                         
  17   8   0       2347.90       2337.73       171.68 o                         
  18   8   0       8806.08       8707.62       308.48 o                         
  19   8   0        826.55        607.05       141.73 o                         
  20   8   0       2349.08       2099.35       206.62 o                         
  21   8   0       1394.13       1470.44       188.03 o                         
  22   8   0       1470.78       1040.74       174.75 o                         
  23   8   0       2595.41       1764.44       856.36 o                         
   1   9   0       8236.67       7375.66       219.20 o                         
   2   9   0       1756.47       1734.88        74.45 o                         
   3   9   0       2183.27       2420.96        87.70 o                         
   4   9   0        549.60        501.16        54.95 o                         
   5   9   0        564.04        728.36        65.18 o                         
   6   9   0        548.15        447.34        59.62 o                         
   7   9   0       1673.67       1808.92        95.72 o                         
   8   9   0        259.39        325.70        62.52 o                         
   9   9   0       2265.14       2454.64       130.01 o                         
  10   9   0       2013.32       1997.76       135.35 o                         
  11   9   0        230.11        291.70        89.54 o                         
  12   9   0       1018.86       1074.15       114.96 o                         
  13   9   0        928.62        733.59       108.98 o                         
  14   9   0       1306.70       1346.20       126.12 o                         
  15   9   0        106.45        145.25       112.19 o                         
  16   9   0        879.95        810.68       135.35 o                         
  17   9   0        650.63        499.77       138.21 o                         
  18   9   0        871.32        906.18       153.55 o                         
  19   9   0       1198.51       1006.98       160.21 o                         
  20   9   0        512.10        322.48       147.45 o                         
  21   9   0       1744.12       1492.94       208.93 o                         
   0  10   0      14766.32      15595.04       486.23 o                         
   1  10   0         46.32        -42.32        76.24 o                         
   2  10   0       6381.04       6617.25       207.58 o                         
   3  10   0        608.14        595.88        81.69 o                         
   4  10   0      15504.45      16368.95       338.29 o                         
   5  10   0        206.79        139.24        50.61 o                         
   6  10   0       9607.74       9783.98       201.97 o                         
   7  10   0        570.96        645.02        70.66 o                         
   8  10   0       6788.99       6724.60       186.88 o                         
   9  10   0        403.37        318.68        84.45 o                         
  10  10   0      11576.21      11684.24       293.97 o                         
  11  10   0       1946.45       2407.33       155.90 o                         
  12  10   0       7792.23       7876.31       270.57 o                         
  13  10   0       1982.71       1877.03       150.50 o                         
  14  10   0       7672.78       8344.13       296.21 o                         
  15  10   0       1950.34       2169.34       176.49 o                         
  16  10   0       4016.85       3447.54       227.80 o                         
  17  10   0        512.80        198.10       143.10 o                         
  18  10   0       1792.44       1818.92       199.92 o                         
  19  10   0       1841.26       1849.01       202.46 o                         
  20  10   0       1609.30       1359.30       203.91 o                         
  21  10   0        884.57        651.93       268.59 o                         
   1  11   0      15641.30      15733.26       344.01 o                         
   2  11   0        116.66         69.00        82.25 o                         
   3  11   0       9755.62       9406.93       262.45 o                         
   4  11   0        124.39        188.94        79.28 o                         
   5  11   0      11192.31      11259.03       289.49 o                         
   6  11   0        377.61        473.16        87.61 o                         
   7  11   0       7138.49       7678.34       288.88 o                         
   8  11   0       2059.02       2127.46       224.43 o                         
   9  11   0       9729.76       8948.02       383.86 o                         
  10  11   0        292.59        635.05       180.71 o                         
  11  11   0      12192.72      12977.67       485.74 o                         
  12  11   0        707.02        594.40       239.83 o                         
  13  11   0       5818.32       6528.50       472.62 o                         
  14  11   0       1228.41       1156.31       181.62 o                         
  15  11   0       4144.89       4243.75       254.55 o                         
  16  11   0       1563.92       1693.75       190.34 o                         
  17  11   0       2548.50       2645.70       220.17 o                         
  18  11   0       2294.46       2565.36       383.48 o                         
  19  11   0       2243.88       2108.53       278.24 o                         
   0  12   0        398.54        587.15       143.50 o                         
   1  12   0          9.41         66.46        88.39 o                         
   2  12   0        324.86        334.17        94.67 o                         
   3  12   0         30.43         59.19        97.55 o                         
   4  12   0        727.45        601.87       103.90 o                         
   5  12   0        381.71        354.32       109.51 o                         
   6  12   0        131.72         72.26       131.99 o                         
   7  12   0        326.94        358.38       149.48 o                         
   8  12   0       1586.99       1462.47       187.03 o                         
   9  12   0         97.52         41.32       146.10 o                         
  10  12   0        135.34         12.90       150.91 o                         
  11  12   0        567.35        450.56       179.61 o                         
  12  12   0       1450.90       1119.49       194.86 o                         
  13  12   0        475.25        360.82       177.41 o                         
  14  12   0        299.73        367.51       180.66 o                         
  15  12   0       1073.55       1093.64       214.31 o                         
  16  12   0        210.98        342.89       238.47 o                         
  17  12   0        334.74        368.02       277.83 o                         
   1  13   0       7658.56       8289.88       296.42 o                         
   2  13   0          9.44          8.18       120.60 o                         
   3  13   0      10310.93      10636.00       386.69 o                         
   4  13   0        235.45         21.48       156.60 o                         
   5  13   0       4484.84       4586.96       367.98 o                         
   6  13   0        978.14        500.82       180.10 o                         
   7  13   0       8804.86       8248.85       452.90 o                         
   8  13   0        333.59        225.42       219.91 o                         
   9  13   0       7461.52       7014.75       429.80 o                         
  10  13   0        358.14        316.59       189.89 o                         
  11  13   0       8733.33       8659.62       489.56 o                         
  12  13   0        222.04        169.16       214.21 o                         
  13  13   0       4945.55       5280.15       574.52 o                         
  14  13   0        495.58        863.09       328.99 o                         
  15  13   0       3051.76       3167.52       688.71 o                         
   0  14   0       3639.51       4952.89       553.76 o                         
   1  14   0        204.28        137.70       138.98 o                         
   2  14   0       4447.07       4036.46       369.93 o                         
   3  14   0        177.97        136.93       170.37 o                         
   4  14   0       2564.68       2854.65       282.13 o                         
   5  14   0        494.04        268.99       179.24 o                         
   6  14   0       1130.31       1190.09       223.61 o                         
   7  14   0        244.90        -81.93       188.97 o                         
   8  14   0       1264.72       1470.94       238.39 o                         
   9  14   0        264.74        105.45       183.08 o                         
  10  14   0        616.31        675.74       576.25 o                         
  11  14   0        935.09       1414.71       352.88 o                         
  12  14   0        679.82        995.06       393.64 o                         
  13  14   0        537.42        844.39       419.43 o                         
   1  15   0       2155.13       2382.23       411.34 o                         
   2  15   0        737.75        370.00       262.13 o                         
   3  15   0       1900.13       1269.94       489.13 o                         
   4  15   0         82.80         80.84       269.78 o                         
   5  15   0       2592.28       1486.95       354.10 o                         
   6  15   0        180.24        221.88       270.60 o                         
  -4 -15   1       2667.40       3390.13       723.41 o                         
  -3 -15   1        671.02        571.98       665.38 o                         
  -2 -15   1       4096.03       4077.55       521.07 o                         
  -1 -15   1        285.99        280.42       306.34 o                         
   0 -15   1       1780.45       2063.42       393.59 o                         
   1 -15   1       1555.38       1703.57       621.31 o                         
   2 -15   1       2994.74       2690.54       465.37 o                         
   3 -15   1       1556.27       2019.16       616.86 o                         
 -12 -14   1        357.10        376.59       308.36 o                         
 -11 -14   1       6659.53       6624.17       648.37 o                         
 -10 -14   1        270.91        478.56      1107.83 o                         
  -9 -14   1       5079.19       4992.63       427.84 o                         
  -8 -14   1        312.70        186.53       233.53 o                         
  -7 -14   1       3017.52       2846.97       387.70 o                         
  -6 -14   1          2.25       -260.64       260.64 o                         
  -5 -14   1       6619.10       6046.01       397.11 o                         
  -4 -14   1       1025.77        747.08       210.72 o                         
  -3 -14   1       5817.20       6170.59       394.39 o                         
  -2 -14   1       1645.01       1966.90       248.87 o                         
  -1 -14   1       6101.81       6992.98       379.46 o                         
   0 -14   1        912.75        508.11       187.21 o                         
   1 -14   1       6149.68       7211.24       420.69 o                         
   2 -14   1       1858.06       1929.72       257.08 o                         
   3 -14   1       2733.45       3339.02       313.55 o                         
   4 -14   1        183.22       -294.92       327.29 o                         
   5 -14   1       4717.33       4736.07       419.73 o                         
   6 -14   1       4247.79       4807.93       579.38 o                         
   7 -14   1       2510.04       2280.79       327.54 o                         
   8 -14   1       1828.88       2244.65       283.99 o                         
   9 -14   1       2802.83       3412.14       420.64 o                         
  10 -14   1       3871.39       4242.25       531.06 o                         
  11 -14   1       4353.35       4230.92       734.00 o                         
  12 -14   1       1575.73       1756.01       574.80 o                         
 -15 -13   1        154.13       -423.42       423.42 o                         
 -14 -13   1        138.96         80.98       254.32 o                         
 -13 -13   1        187.32        -54.76       187.75 o                         
 -12 -13   1        533.34        589.97       181.01 o                         
 -11 -13   1        152.36        169.95       168.61 o                         
 -10 -13   1       1510.41       1568.34       219.89 o                         
  -9 -13   1        491.84        649.94       192.17 o                         
  -8 -13   1        202.99        192.60       168.83 o                         
  -7 -13   1        126.00         -7.82       187.31 o                         
  -6 -13   1        563.93        122.85       214.05 o                         
  -5 -13   1        275.89        233.10       168.02 o                         
  -4 -13   1         44.55       -127.39       157.03 o                         
  -3 -13   1         77.75          0.62       158.91 o                         
  -2 -13   1        899.84        741.08       177.77 o                         
  -1 -13   1        587.00        506.28       168.07 o                         
   0 -13   1        648.84        499.69       169.80 o                         
   1 -13   1        136.38        137.70       164.42 o                         
   2 -13   1        589.85        345.13       192.77 o                         
   3 -13   1        661.21        454.45       202.50 o                         
   4 -13   1         51.97         25.87       168.43 o                         
   5 -13   1        147.76        142.25       177.38 o                         
   6 -13   1         86.52        173.68       233.06 o                         
   7 -13   1        343.11        348.99       191.73 o                         
   8 -13   1       1970.05       1749.98       237.72 o                         
   9 -13   1        277.42        370.52       187.41 o                         
  10 -13   1        294.05        361.91       205.08 o                         
  11 -13   1        577.56        374.51       179.00 o                         
  12 -13   1        271.06        612.41       191.39 o                         
  13 -13   1        462.98       -196.77       275.92 o                         
  14 -13   1        257.87        168.56       299.83 o                         
  15 -13   1        688.77        352.19       382.58 o                         
 -17 -12   1       5835.11       5810.72       614.51 o                         
 -16 -12   1        190.46        225.74       214.21 o                         
 -15 -12   1       5064.65       5538.86       354.72 o                         
 -14 -12   1        154.61         41.62       148.60 o                         
 -13 -12   1      11853.72      12213.81       484.15 o                         
 -12 -12   1         16.14         -7.42       139.81 o                         
 -11 -12   1      10181.22      10950.95       413.20 o                         
 -10 -12   1         16.15         49.81       140.08 o                         
  -9 -12   1      13101.66      13744.80       456.54 o                         
  -8 -12   1        402.33        541.01       144.43 o                         
  -7 -12   1       8619.39       8834.00       358.80 o                         
  -6 -12   1       1323.59       1078.03       159.24 o                         
  -5 -12   1       5124.35       5422.79       266.11 o                         
  -4 -12   1       2141.28       1628.20       181.45 o                         
  -3 -12   1      11929.53      13306.45       462.47 o                         
  -2 -12   1       4662.50       4338.86       276.85 o                         
  -1 -12   1      14434.49      14674.72       488.21 o                         
   0 -12   1       3927.91       3546.44       248.79 o                         
   1 -12   1      18484.79      19668.14       781.03 o                         
   2 -12   1        806.93        330.64       150.87 o                         
   3 -12   1      10860.60      10746.18       417.66 o                         
   4 -12   1       2629.76       2388.31       202.94 o                         
   5 -12   1       5276.08       5357.24       290.65 o                         
   6 -12   1       3670.40       3786.72       255.30 o                         
   7 -12   1       2571.22       2602.92       238.98 o                         
   8 -12   1       5567.93       6126.28       337.54 o                         
   9 -12   1       9570.13       9898.52       427.52 o                         
  10 -12   1       4532.81       4647.44       306.71 o                         
  11 -12   1       5527.33       5845.37       340.99 o                         
  12 -12   1       3789.44       4203.93       299.63 o                         
  13 -12   1       6795.28       7784.72       473.49 o                         
  14 -12   1       3637.40       3603.13       287.07 o                         
  15 -12   1       1938.41       2501.53       288.01 o                         
  16 -12   1       4285.08       3263.32       688.40 o                         
  17 -12   1       1026.39       1278.55       536.42 o                         
 -19 -11   1        412.84        197.03       209.87 o                         
 -18 -11   1       1749.20       1825.75       236.30 o                         
 -17 -11   1        429.07        722.42       159.16 o                         
 -16 -11   1       3594.66       3636.98       244.62 o                         
 -15 -11   1        597.98        485.07       131.53 o                         
 -14 -11   1       2099.24       2423.41       187.47 o                         
 -13 -11   1        512.41        616.46       127.21 o                         
 -12 -11   1       2284.46       2109.16       211.59 o                         
 -11 -11   1        744.87        723.24       151.43 o                         
 -10 -11   1       3914.73       4182.76       256.39 o                         
  -9 -11   1        622.58        466.92       134.08 o                         
  -8 -11   1       2455.22       2836.30       249.12 o                         
  -7 -11   1        188.60        231.77       117.91 o                         
  -6 -11   1       4103.28       3767.51       192.71 o                         
  -5 -11   1        378.92        234.40       102.68 o                         
  -4 -11   1       4588.35       5045.57       206.23 o                         
  -3 -11   1         76.34         74.79        78.87 o                         
  -2 -11   1       5015.93       4539.52       203.60 o                         
  -1 -11   1       1353.66       1358.16       126.20 o                         
   0 -11   1       7757.17       7870.81       260.55 o                         
   1 -11   1       2039.09       2341.24       176.41 o                         
   2 -11   1       3800.71       4090.74       221.77 o                         
   3 -11   1       1674.22       1580.44       137.97 o                         
   4 -11   1       3679.18       3312.09       176.91 o                         
   5 -11   1       1580.35       1692.27       149.93 o                         
   6 -11   1       2314.29       2283.40       177.85 o                         
   7 -11   1       1540.37       1480.35       160.34 o                         
   8 -11   1       2027.97       2116.27       196.20 o                         
   9 -11   1        142.75        458.43       136.33 o                         
  10 -11   1       2148.32       1877.30       186.05 o                         
  11 -11   1       1438.26       1582.19       256.70 o                         
  12 -11   1       2635.16       2590.16       218.98 o                         
  13 -11   1       3082.41       2634.15       186.81 o                         
  14 -11   1        609.99        564.45       128.85 o                         
  15 -11   1       2381.33       2422.12       187.90 o                         
  16 -11   1        365.38        204.96       186.25 o                         
  17 -11   1       1396.60       1396.98       184.66 o                         
  18 -11   1        561.93        619.85       189.68 o                         
  19 -11   1        676.65        814.60       466.56 o                         
 -21 -10   1       2307.93       2088.79       334.56 o                         
 -20 -10   1       1630.49       2049.42       258.83 o                         
 -19 -10   1       1301.75       1157.09       178.16 o                         
 -18 -10   1        234.95         73.29       141.98 o                         
 -17 -10   1       1190.75        749.16       142.48 o                         
 -16 -10   1        539.37        530.51       140.34 o                         
 -15 -10   1       2515.93       2262.40       177.03 o                         
 -14 -10   1       1008.72        944.61       130.18 o                         
 -13 -10   1       4381.68       4342.01       217.48 o                         
 -12 -10   1        758.57        774.05       126.19 o                         
 -11 -10   1       7389.11       7679.00       248.25 o                         
 -10 -10   1        606.93        468.92        93.48 o                         
  -9 -10   1       9274.68       9217.33       258.03 o                         
  -8 -10   1        921.95        835.00        98.31 o                         
  -7 -10   1       6794.04       6719.49       187.24 o                         
  -6 -10   1        126.78        151.29        81.12 o                         
  -5 -10   1       6885.37       6833.83       179.03 o                         
  -4 -10   1        807.14        744.55        89.41 o                         
  -3 -10   1       4652.43       4325.30       164.54 o                         
  -2 -10   1        887.97        697.30        99.67 o                         
  -1 -10   1       7827.39       7236.38       235.19 o                         
   0 -10   1       1109.16        964.28       108.90 o                         
   1 -10   1       5882.56       5308.56       219.01 o                         
   2 -10   1        412.20        222.52        79.36 o                         
   3 -10   1       4788.92       4974.86       176.96 o                         
   4 -10   1       1747.75       1794.57        93.61 o                         
   5 -10   1       2708.03       2360.73       129.76 o                         
   6 -10   1       1886.39       1929.09       138.45 o                         
   7 -10   1       3884.89       3610.25       152.43 o                         
   8 -10   1       6752.85       6993.07       239.28 o                         
   9 -10   1        388.18        659.94       142.33 o                         
  10 -10   1       2988.28       2886.40       172.85 o                         
  11 -10   1       4348.59       4019.12       204.38 o                         
  12 -10   1       1182.97       1172.64       134.68 o                         
  13 -10   1       1080.48       1036.62       135.02 o                         
  14 -10   1        340.84         72.51       111.88 o                         
  15 -10   1        638.45        519.44       124.55 o                         
  16 -10   1        796.13        688.77       150.57 o                         
  17 -10   1        304.13        296.26       135.81 o                         
  18 -10   1        851.43        639.94       172.07 o                         
  19 -10   1        311.76        299.96       154.32 o                         
  20 -10   1       2108.50       1458.67       215.62 o                         
 -22  -9   1       3599.35       4055.48       595.83 o                         
 -21  -9   1        671.57        300.62       181.78 o                         
 -20  -9   1       4399.95       5347.54       309.72 o                         
 -19  -9   1         65.44        158.52       140.24 o                         
 -18  -9   1       8721.32       8892.97       368.42 o                         
 -17  -9   1        305.98        364.46       133.01 o                         
 -16  -9   1       9825.69      10010.78       301.66 o                         
 -15  -9   1        105.45         74.63        94.92 o                         
 -14  -9   1      13022.44      13458.90       335.81 o                         
 -13  -9   1        315.12        295.27        98.57 o                         
 -12  -9   1      12135.26      11726.87       302.12 o                         
 -11  -9   1        464.09        430.45        92.64 o                         
 -10  -9   1      16274.60      16812.94       350.24 o                         
  -9  -9   1         45.43        102.25        80.86 o                         
  -8  -9   1      15229.29      15050.46       314.00 o                         
  -7  -9   1        968.12        819.95        92.52 o                         
  -6  -9   1      28710.68      28418.85       440.47 o                         
  -5  -9   1        190.39        205.04        61.85 o                         
  -4  -9   1      17616.30      18056.11       269.54 o                         
  -3  -9   1        835.26        740.08        59.69 o                         
  -2  -9   1      40311.03      40430.46       443.71 o                         
  -1  -9   1       4107.94       4078.42       156.87 o                         
   0  -9   1      10676.81      11081.72       279.66 o                         
   1  -9   1       6898.86       6231.37        86.70 o                         
   2  -9   1      19804.89      22309.04       281.87 o                         
   3  -9   1       7512.77       7193.64       158.43 o                         
   4  -9   1      16544.13      18141.88       272.99 o                         
   5  -9   1      11649.09      11432.73       234.58 o                         
   6  -9   1      19153.18      19103.55       361.86 o                         
   7  -9   1       5823.81       5809.27       182.78 o                         
   8  -9   1      11108.00      11447.60       271.25 o                         
   9  -9   1      10275.67      11139.50       275.74 o                         
  10  -9   1       3114.39       3404.49       161.67 o                         
  11  -9   1       3298.25       3091.72       162.41 o                         
  12  -9   1       5548.97       5504.76       210.71 o                         
  13  -9   1       6335.85       6494.71       231.64 o                         
  14  -9   1       2892.57       2509.40       156.74 o                         
  15  -9   1       3429.39       3645.76       205.12 o                         
  16  -9   1       2529.02       2814.26       186.81 o                         
  17  -9   1       3671.24       3926.12       238.48 o                         
  18  -9   1       1154.82        968.86       149.46 o                         
  19  -9   1       4834.55       5110.89       280.80 o                         
  20  -9   1        287.99        303.01       146.48 o                         
  21  -9   1       3659.26       3944.50       356.40 o                         
  22  -9   1       1142.04       1857.34       519.53 o                         
 -23  -8   1        256.17         29.52       278.80 o                         
 -22  -8   1        895.52        786.79       214.33 o                         
 -21  -8   1        209.76        291.90       134.43 o                         
 -20  -8   1        619.66        604.83       136.87 o                         
 -19  -8   1        305.57        358.50       121.18 o                         
 -18  -8   1       1184.43       1345.88       155.69 o                         
 -17  -8   1        636.40        614.45       129.58 o                         
 -16  -8   1        923.34       1032.05       131.90 o                         
 -15  -8   1        958.06        725.64       116.92 o                         
 -14  -8   1       1163.10       1488.38       145.35 o                         
 -13  -8   1         97.99         52.95        96.61 o                         
 -12  -8   1        833.58        934.71       111.59 o                         
 -11  -8   1        763.97        843.17       105.86 o                         
 -10  -8   1        684.85        616.50        98.10 o                         
  -9  -8   1       1061.49       1132.77       105.81 o                         
  -8  -8   1        261.57        299.96        83.11 o                         
  -7  -8   1        283.75        209.31        75.81 o                         
  -6  -8   1        900.24        819.53        87.19 o                         
  -5  -8   1        718.95        807.92        67.55 o                         
  -4  -8   1        212.33        228.84        37.79 o                         
  -3  -8   1        761.91        866.04        44.29 o                         
  -2  -8   1        794.80        756.21        37.75 o                         
  -1  -8   1        545.33        480.84        29.63 o                         
   0  -8   1         11.13        -21.73        59.33 o                         
   1  -8   1        520.10        541.89        30.86 o                         
   2  -8   1        363.46        364.71        33.47 o                         
   3  -8   1        788.85        740.96        41.39 o                         
   4  -8   1       2202.24       1929.63        88.68 o                         
   5  -8   1       1784.68       1963.36        91.06 o                         
   6  -8   1        977.99       1105.35        98.46 o                         
   7  -8   1         38.64         88.68        69.06 o                         
   8  -8   1        822.53        768.11        90.83 o                         
   9  -8   1        215.64        294.72        75.26 o                         
  10  -8   1        432.15        389.47        83.45 o                         
  11  -8   1        195.04        127.32        87.66 o                         
  12  -8   1        962.14       1184.95       112.02 o                         
  13  -8   1        605.93        652.69       102.96 o                         
  14  -8   1       1861.07       1652.16       139.87 o                         
  15  -8   1         48.96        113.04        94.89 o                         
  16  -8   1        618.99        705.08       116.61 o                         
  17  -8   1        543.86        458.61       120.82 o                         
  18  -8   1        276.95        348.43       123.14 o                         
  19  -8   1        371.61        231.33       134.57 o                         
  20  -8   1        195.26        211.44       139.91 o                         
  21  -8   1        504.86        385.94       141.83 o                         
  22  -8   1         67.39       -157.39       159.65 o                         
  23  -8   1        498.93        429.20       277.61 o                         
 -24  -7   1       1325.99       1998.28       325.24 o                         
 -23  -7   1        423.95        636.19       236.45 o                         
 -22  -7   1       2047.55       2692.54       217.39 o                         
 -21  -7   1        337.01        422.11       141.53 o                         
 -20  -7   1       7477.10       7789.48       314.69 o                         
 -19  -7   1         45.95        132.74       120.10 o                         
 -18  -7   1       8725.65       8829.03       322.17 o                         
 -17  -7   1        490.91        541.50       123.13 o                         
 -16  -7   1      13433.84      14721.31       346.90 o                         
 -15  -7   1        365.78        483.58        70.60 o                         
 -14  -7   1      15725.59      15753.08       356.42 o                         
 -13  -7   1        384.71        386.89        88.17 o                         
 -12  -7   1      18336.35      18048.23       273.17 o                         
 -11  -7   1         61.87         54.91        45.38 o                         
 -10  -7   1      20980.25      21555.33       289.05 o                         
  -9  -7   1       2505.93       2471.55        87.03 o                         
  -8  -7   1      34554.55      35404.05       341.07 o                         
  -7  -7   1       3323.25       3220.50       134.97 o                         
  -6  -7   1      28057.53      27432.24       367.40 o                         
  -5  -7   1       3845.39       3976.09       121.31 o                         
  -4  -7   1      32205.27      32027.96       299.77 o                         
  -3  -7   1        678.24        625.97        41.99 o                         
  -2  -7   1      17468.51      17143.19       185.52 o                         
  -1  -7   1       3621.21       3077.90        62.63 o                         
   0  -7   1      20686.62      19786.46       177.71 o                         
   1  -7   1       9356.63       8913.21       119.37 o                         
   2  -7   1      13008.69      13035.13       146.96 o                         
   3  -7   1      11329.19      10566.66       135.46 o                         
   4  -7   1      34216.86      35455.04       303.46 o                         
   5  -7   1       4983.27       4960.83       128.27 o                         
   6  -7   1      18953.48      19347.99       331.61 o                         
   7  -7   1       8372.84       7577.76       227.98 o                         
   8  -7   1      14396.64      15302.34       223.79 o                         
   9  -7   1      11048.30      11815.91       189.04 o                         
  10  -7   1       6077.93       5916.56       139.78 o                         
  11  -7   1      10089.41      10936.13       199.45 o                         
  12  -7   1       6297.58       6092.03       162.52 o                         
  13  -7   1       8672.84       8292.80       252.59 o                         
  14  -7   1       6396.38       6580.05       173.41 o                         
  15  -7   1       4720.44       4997.76       160.34 o                         
  16  -7   1       8813.71       8455.57       203.66 o                         
  17  -7   1       4614.91       4589.94       219.12 o                         
  18  -7   1       2491.94       2508.59       180.17 o                         
  19  -7   1       3406.84       3415.40       229.39 o                         
  20  -7   1       2292.43       2655.96       192.04 o                         
  21  -7   1       5359.39       6174.84       278.52 o                         
  22  -7   1        639.38        552.29       153.18 o                         
  23  -7   1       5432.36       5945.44       457.12 o                         
  24  -7   1        239.45        342.12       576.33 o                         
 -25  -6   1       1259.27       1276.71       463.03 o                         
 -24  -6   1        948.54       1030.19       218.93 o                         
 -23  -6   1       1254.72        967.90       183.05 o                         
 -22  -6   1        565.09        624.61       162.98 o                         
 -21  -6   1       4487.54       4628.38       202.17 o                         
 -20  -6   1        718.03        923.18       114.91 o                         
 -19  -6   1       5167.36       5151.13       199.60 o                         
 -18  -6   1        353.60        297.94        89.36 o                         
 -17  -6   1      11675.16      11739.16       276.52 o                         
 -16  -6   1        648.22        705.53        79.76 o                         
 -15  -6   1       6245.62       6363.22       163.59 o                         
 -14  -6   1        595.67        577.25        66.57 o                         
 -13  -6   1      10988.16      10696.90       273.78 o                         
 -12  -6   1        110.75        196.30        77.00 o                         
 -11  -6   1       8994.59       9507.91       173.25 o                         
 -10  -6   1       2237.31       2060.38        79.45 o                         
  -9  -6   1      24378.30      25096.76       285.86 o                         
  -8  -6   1       2826.19       2523.92        93.21 o                         
  -7  -6   1      22177.22      23111.49       262.42 o                         
  -6  -6   1        910.45        977.99        51.17 o                         
  -5  -6   1      18283.08      18564.80       259.98 o                         
  -4  -6   1       2105.39       2067.39        64.67 o                         
  -3  -6   1      17731.69      16220.98       195.67 o                         
  -2  -6   1       2314.48       1993.61        61.00 o                         
  -1  -6   1       3539.05       3499.61        66.57 o                         
   0  -6   1       3028.14       2779.31        50.82 o                         
   1  -6   1       8863.60       8165.55       104.19 o                         
   2  -6   1      18487.95      18618.98       198.64 o                         
   3  -6   1      20173.57      20616.17       212.18 o                         
   4  -6   1      11108.30      11093.35       147.61 o                         
   5  -6   1      21308.38      21738.81       316.10 o                         
   6  -6   1       1375.36       1378.03        80.29 o                         
   7  -6   1      13134.58      13276.66       191.01 o                         
   8  -6   1       3402.35       3952.14       103.52 o                         
   9  -6   1      12672.83      12520.74       197.98 o                         
  10  -6   1       5386.24       5642.11       135.06 o                         
  11  -6   1       6648.95       6212.44       148.92 o                         
  12  -6   1      11910.38      12137.29       287.19 o                         
  13  -6   1       4643.38       4538.67       183.29 o                         
  14  -6   1       6681.33       6931.93       182.88 o                         
  15  -6   1       3738.45       4112.22       149.15 o                         
  16  -6   1       4785.87       5484.77       176.64 o                         
  17  -6   1       3420.33       3579.10       161.79 o                         
  18  -6   1       2393.77       2406.17       144.76 o                         
  19  -6   1       1409.88       1499.03       121.60 o                         
  20  -6   1       4189.59       4071.81       181.87 o                         
  21  -6   1       1629.06       1801.34       181.79 o                         
  22  -6   1       2764.72       2944.03       248.31 o                         
  23  -6   1        831.36        846.79       170.19 o                         
  24  -6   1       3794.83       3321.49       527.67 o                         
 -25  -5   1       1589.53       1524.81       575.41 o                         
 -24  -5   1        295.92        211.54       122.26 o                         
 -23  -5   1       1496.24       1345.70       142.93 o                         
 -22  -5   1         50.49       -116.88       116.88 o                         
 -21  -5   1       1372.20       1078.87       121.72 o                         
 -20  -5   1        361.53        139.87        90.02 o                         
 -19  -5   1       1153.04        908.91       102.66 o                         
 -18  -5   1       2011.11       1890.74       122.28 o                         
 -17  -5   1       1489.03       1648.20       115.83 o                         
 -16  -5   1       2644.50       2633.27       128.57 o                         
 -15  -5   1        851.73        869.83        86.92 o                         
 -14  -5   1        826.01        597.40        74.81 o                         
 -13  -5   1       1304.81       1368.81        73.06 o                         
 -12  -5   1        487.56        271.84        63.93 o                         
 -11  -5   1       1533.29       1466.30        70.63 o                         
 -10  -5   1        901.38        917.63        63.00 o                         
  -9  -5   1       2623.42       2411.17        86.09 o                         
  -8  -5   1       1324.93       1296.21        65.21 o                         
  -7  -5   1       1973.07       1672.35        68.50 o                         
  -6  -5   1      16413.25      15819.92       177.49 o                         
  -5  -5   1       2459.17       2250.43        48.79 o                         
  -4  -5   1       6000.10       5387.20        93.10 o                         
  -3  -5   1       6287.40       7015.69       103.81 o                         
  -2  -5   1       4221.92       4455.13        78.49 o                         
  -1  -5   1       1557.52       1178.73        40.00 o                         
   0  -5   1       4019.77       4426.06        47.99 o                         
   1  -5   1       3596.34       3530.46        62.64 o                         
   2  -5   1       6330.86       6507.44        94.67 o                         
   3  -5   1       6004.07       6376.36       103.02 o                         
   4  -5   1         29.67        410.60        37.51 o                         
   5  -5   1       4750.22       5128.77        87.85 o                         
   6  -5   1       5063.17       5294.72       108.81 o                         
   7  -5   1       6478.01       6458.90       135.30 o                         
   8  -5   1        686.27        678.36        54.52 o                         
   9  -5   1       2647.20       2622.10        98.91 o                         
  10  -5   1         23.37         80.23        50.29 o                         
  11  -5   1       1567.83       1723.27       131.41 o                         
  12  -5   1       1118.01       1106.43       131.38 o                         
  13  -5   1       2502.28       2408.61       111.16 o                         
  14  -5   1       1394.72       1555.60        98.79 o                         
  15  -5   1       1897.94       1883.66       115.06 o                         
  16  -5   1       2139.83       2027.32       114.51 o                         
  17  -5   1       1841.08       1958.93       118.33 o                         
  18  -5   1       1406.47       1439.86       116.84 o                         
  19  -5   1        167.56        147.35        90.79 o                         
  20  -5   1        814.32        743.37       107.60 o                         
  21  -5   1        116.84        -30.47        95.31 o                         
  22  -5   1        715.47        844.42       131.62 o                         
  23  -5   1        627.45        486.61       117.59 o                         
  24  -5   1       1042.54       1196.49       159.07 o                         
  25  -5   1       1705.89       2240.23       662.00 o                         
 -26  -4   1        963.29        909.35       237.32 o                         
 -25  -4   1       3176.98       3824.85       240.58 o                         
 -24  -4   1        769.04        792.31       132.41 o                         
 -23  -4   1       4400.86       4452.39       231.14 o                         
 -22  -4   1        362.28        386.20       106.53 o                         
 -21  -4   1       3723.12       3213.53       177.25 o                         
 -20  -4   1         57.26        -92.12        92.12 o                         
 -19  -4   1      11040.72      11402.86       271.72 o                         
 -18  -4   1        165.00        192.06        82.42 o                         
 -17  -4   1      15785.84      15506.16       277.49 o                         
 -16  -4   1        479.09        200.68        61.01 o                         
 -15  -4   1      18872.94      18189.88       288.15 o                         
 -14  -4   1        348.53        291.27        51.41 o                         
 -13  -4   1      16471.64      16553.22       237.44 o                         
 -12  -4   1        194.79        210.89        50.71 o                         
 -11  -4   1      29853.29      29498.14       413.61 o                         
 -10  -4   1       1899.43       1743.11        71.03 o                         
  -9  -4   1      38861.12      37510.21       400.36 o                         
  -8  -4   1       2454.24       2287.58        70.77 o                         
  -7  -4   1      46236.59      45326.48       383.07 o                         
  -6  -4   1       1537.82       1402.71        48.21 o                         
  -5  -4   1      52748.07      53734.23       346.14 o                         
  -4  -4   1       1435.99        607.61        24.79 o                         
  -3  -4   1      17119.76      14417.41       145.78 o                         
  -2  -4   1       7746.02       8326.47        98.02 o                         
  -1  -4   1      22597.99      22747.83       199.71 o                         
   0  -4   1      10517.76       9723.65        95.79 o                         
   1  -4   1      55571.14      56963.49       385.31 o                         
   2  -4   1      15618.78      16266.15       157.20 o                         
   3  -4   1      21845.09      22785.87       202.07 o                         
   4  -4   1      15184.56      14760.68       130.65 o                         
   5  -4   1      21494.40      21980.63       188.72 o                         
   6  -4   1      27004.70      27768.67       283.90 o                         
   7  -4   1      35838.41      36857.86       402.18 o                         
   8  -4   1      17736.23      18202.89       247.93 o                         
   9  -4   1      10560.71      10946.91       184.46 o                         
  10  -4   1      23662.46      24078.94       299.18 o                         
  11  -4   1       6448.20       6594.34       204.23 o                         
  12  -4   1      21469.14      22008.33       436.81 o                         
  13  -4   1       3181.27       2952.92       118.12 o                         
  14  -4   1       6693.21       7024.99       184.49 o                         
  15  -4   1      19299.26      19427.91       325.22 o                         
  16  -4   1      17841.35      18278.56       323.59 o                         
  17  -4   1       6885.92       6499.92       197.42 o                         
  18  -4   1       5643.18       5635.71       192.06 o                         
  19  -4   1       7938.06       7292.92       232.70 o                         
  20  -4   1       5302.36       5327.93       206.49 o                         
  21  -4   1        927.20        552.09       113.85 o                         
  22  -4   1       6038.68       5606.44       231.92 o                         
  23  -4   1        227.87        122.56       117.55 o                         
  24  -4   1       7949.81       7700.66       402.11 o                         
  25  -4   1        602.92        422.08       169.43 o                         
  26  -4   1       5686.97       5575.04       478.07 o                         
 -26  -3   1        537.12        390.36       198.50 o                         
 -25  -3   1        170.03         10.31       142.52 o                         
 -24  -3   1       1109.38       1217.25       162.58 o                         
 -23  -3   1        804.83        578.42       126.67 o                         
 -22  -3   1       2803.10       2721.35       177.03 o                         
 -21  -3   1        742.40       1050.52       129.88 o                         
 -20  -3   1       2111.08       1725.69       129.95 o                         
 -19  -3   1       2301.73       2256.35       136.54 o                         
 -18  -3   1       2329.90       2321.07       134.48 o                         
 -17  -3   1       2323.44       2142.57       109.64 o                         
 -16  -3   1       3687.08       3608.30       130.46 o                         
 -15  -3   1       1377.95       1387.79        91.08 o                         
 -14  -3   1       2127.04       2068.03        94.63 o                         
 -13  -3   1       2194.24       1756.67        84.20 o                         
 -12  -3   1       5643.22       5606.64       185.54 o                         
 -11  -3   1       2178.68       1900.89       126.10 o                         
 -10  -3   1       5094.47       4905.28       119.79 o                         
  -9  -3   1       1683.97       1648.23        70.24 o                         
  -8  -3   1       1184.20       1235.52        57.03 o                         
  -7  -3   1       1287.92       1078.64        48.51 o                         
  -6  -3   1       9648.70      10472.09       115.70 o                         
  -5  -3   1      10716.80      10839.24       103.49 o                         
  -4  -3   1       1500.22       1494.28        35.28 o                         
  -3  -3   1      37930.34      39650.09       238.83 o                         
  -2  -3   1        665.39        801.17        33.98 o                         
  -1  -3   1      34273.76      33784.18       252.23 o                         
   0  -3   1      32929.66      33983.37       242.63 o                         
   1  -3   1       2688.61       1847.46        40.62 o                         
   2  -3   1      23546.93      25020.62       191.30 o                         
   3  -3   1      10863.41      13459.36       116.06 o                         
   4  -3   1       2235.55       2444.92        47.62 o                         
   5  -3   1        507.67        210.23        28.61 o                         
   6  -3   1       7995.40       8757.07       119.06 o                         
   7  -3   1      13070.16      13419.13       161.74 o                         
   8  -3   1       5552.16       5549.43       108.67 o                         
   9  -3   1       7671.13       7456.06       139.75 o                         
  10  -3   1       8093.60       7557.30       210.99 o                         
  11  -3   1       6051.84       6107.42       165.37 o                         
  12  -3   1       5930.99       5589.98       130.68 o                         
  13  -3   1       3596.82       3156.61       104.97 o                         
  14  -3   1       1530.25       1470.97        83.50 o                         
  15  -3   1       1490.05       1380.76        97.34 o                         
  16  -3   1       2235.74       1891.04       106.68 o                         
  17  -3   1       4457.76       3961.57       190.37 o                         
  18  -3   1       2265.16       1780.00       123.33 o                         
  19  -3   1       2827.59       2785.49       150.33 o                         
  20  -3   1       2395.05       2017.41       153.10 o                         
  21  -3   1       1350.83       1210.43       140.77 o                         
  22  -3   1       1102.64        857.36       129.73 o                         
  23  -3   1        614.77        504.11       187.10 o                         
  24  -3   1        898.37        712.54       149.07 o                         
  25  -3   1        272.68        179.26       132.32 o                         
  26  -3   1       1134.01        888.17       235.94 o                         
 -26  -2   1       1254.94        829.62       209.78 o                         
 -25  -2   1       1532.00       1550.20       190.22 o                         
 -24  -2   1       1098.50       1027.24       163.30 o                         
 -23  -2   1       3452.03       3244.15       201.77 o                         
 -22  -2   1       1241.15       1246.18       149.35 o                         
 -21  -2   1       4392.23       4867.79       227.42 o                         
 -20  -2   1        602.40        507.95       109.28 o                         
 -19  -2   1       5129.97       5446.60       225.06 o                         
 -18  -2   1        698.31        676.84       101.27 o                         
 -17  -2   1       7167.42       7056.74       214.90 o                         
 -16  -2   1        331.84        367.91        54.88 o                         
 -15  -2   1      12823.50      13620.36       208.70 o                         
 -14  -2   1       1970.28       1648.63        67.65 o                         
 -13  -2   1      27632.10      27360.46       296.66 o                         
 -12  -2   1       1720.64       1909.22        65.82 o                         
 -11  -2   1      21936.65      22540.47       303.49 o                         
 -10  -2   1       1499.44       1561.46        61.35 o                         
  -9  -2   1      25197.55      25382.92       297.38 o                         
  -8  -2   1       3444.08       4060.38        94.64 o                         
  -7  -2   1      24762.90      24657.04       261.46 o                         
  -6  -2   1        485.40        438.14        29.75 o                         
  -5  -2   1      34449.14      35980.67       238.16 o                         
  -4  -2   1       3111.44       2961.28        46.04 o                         
  -3  -2   1      85526.59      90430.20       476.19 o                         
  -2  -2   1       4995.61       4970.54        60.69 o                         
  -1  -2   1      36779.97      38413.14       271.21 o                         
   0  -2   1       5804.83       4886.19        77.68 o                         
   1  -2   1       9252.60       9556.30        93.19 o                         
   2  -2   1      22825.89      22252.25       141.06 o                         
   3  -2   1       2972.56       2216.09        38.44 o                         
   4  -2   1      24218.91      23992.20       166.66 o                         
   5  -2   1      15865.00      16097.52       151.23 o                         
   6  -2   1       6742.97       6652.28        86.18 o                         
   7  -2   1      18620.18      17758.26       205.35 o                         
   8  -2   1       6497.29       5756.00       119.31 o                         
   9  -2   1      23083.61      23453.13       295.28 o                         
  10  -2   1      12940.77      12754.44       275.35 o                         
  11  -2   1       8636.68       8612.62       227.46 o                         
  12  -2   1       4985.78       5053.95       132.91 o                         
  13  -2   1      14834.25      14349.48       242.14 o                         
  14  -2   1      13784.23      13522.84       221.54 o                         
  15  -2   1       9213.60       8737.92       197.17 o                         
  16  -2   1       5584.58       5392.26       146.88 o                         
  17  -2   1       6104.77       5966.31       177.97 o                         
  18  -2   1       5086.92       5050.13       237.59 o                         
  19  -2   1       3003.12       2929.24       155.52 o                         
  20  -2   1       3783.21       3963.67       201.07 o                         
  21  -2   1       1495.84       1250.12       141.81 o                         
  22  -2   1       2703.41       2705.92       177.29 o                         
  23  -2   1       1173.46       1089.67       164.60 o                         
  24  -2   1       3833.74       4066.03       265.53 o                         
  25  -2   1        273.98        155.43       146.67 o                         
  26  -2   1       2162.46       2070.87       316.74 o                         
 -26  -1   1       2622.39       2821.08       230.90 o                         
 -25  -1   1        369.77        108.83       139.93 o                         
 -24  -1   1       5202.81       5431.09       286.36 o                         
 -23  -1   1        731.88        547.69       139.78 o                         
 -22  -1   1       7878.13       8338.83       295.28 o                         
 -21  -1   1       1919.78       1834.41       167.75 o                         
 -20  -1   1      10042.27      10649.77       338.79 o                         
 -19  -1   1       2435.18       2496.06       144.13 o                         
 -18  -1   1       4773.23       4934.31       163.47 o                         
 -17  -1   1       1263.52        937.29        85.02 o                         
 -16  -1   1       5599.91       5466.97       142.51 o                         
 -15  -1   1        517.38        314.02        58.57 o                         
 -14  -1   1      32977.34      32856.30       421.99 o                         
 -13  -1   1       4046.53       4532.65       131.03 o                         
 -12  -1   1      46444.66      44223.46       476.97 o                         
 -11  -1   1         78.60        108.38        54.22 o                         
 -10  -1   1      71289.21      71737.03      1012.85 o                         
  -9  -1   1        126.69        136.51        45.59 o                         
  -8  -1   1      50711.01      53712.23       489.29 o                         
  -7  -1   1         67.18        100.63        29.21 o                         
  -6  -1   1      52488.27      53103.00       366.97 o                         
  -5  -1   1      49974.14      50255.97       330.62 o                         
  -4  -1   1      21471.50      21432.75       160.38 o                         
  -3  -1   1       2798.94       3386.84        42.01 o                         
   2  -1   1      61857.70      64007.96       696.05 o                         
   3  -1   1      26631.00      30078.98       220.51 o                         
   4  -1   1      13792.57      13731.97       125.36 o                         
   5  -1   1      31101.51      31760.53       235.74 o                         
   6  -1   1      21857.11      23172.09       195.30 o                         
   7  -1   1      22310.70      22461.13       244.37 o                         
   8  -1   1      59010.55      62052.93       567.20 o                         
   9  -1   1      32667.25      34079.36       390.84 o                         
  10  -1   1      39948.67      40788.43       568.58 o                         
  11  -1   1       6853.54       6645.02       144.74 o                         
  12  -1   1      33745.02      34277.39       388.17 o                         
  13  -1   1       5665.89       6260.47       147.97 o                         
  14  -1   1       9477.95       9794.71       207.59 o                         
  15  -1   1       6221.28       6286.49       187.06 o                         
  16  -1   1       5197.98       5366.24       163.26 o                         
  17  -1   1      10373.67      10944.68       253.78 o                         
  18  -1   1       3709.78       3561.39       153.99 o                         
  19  -1   1      12186.21      11789.46       291.67 o                         
  20  -1   1       3722.52       3454.62       184.75 o                         
  21  -1   1       7804.40       8302.98       286.11 o                         
  22  -1   1       2619.02       2375.24       186.30 o                         
  23  -1   1       3531.41       2915.56       206.77 o                         
  24  -1   1       1144.68       1054.08       159.40 o                         
  25  -1   1       2250.23       1921.75       205.15 o                         
  26  -1   1        120.66       -239.07       239.07 o                         
 -26   0   1        845.01        865.87       176.48 o                         
 -25   0   1          7.92       -132.79       132.79 o                         
 -24   0   1       1014.78        899.12       165.96 o                         
 -23   0   1        627.93        799.81       152.37 o                         
 -22   0   1        767.40        808.92       151.62 o                         
 -21   0   1         82.25         57.23       102.05 o                         
 -20   0   1       2390.03       2205.91       159.82 o                         
 -19   0   1        281.84        308.29        82.33 o                         
 -18   0   1       1177.44       1265.78        97.37 o                         
 -17   0   1         62.74        -13.09        63.83 o                         
 -16   0   1       2486.32       2794.66       120.86 o                         
 -15   0   1        364.06        423.18        63.01 o                         
 -14   0   1       1279.12       1231.88        80.08 o                         
 -13   0   1         15.44        -36.98        47.90 o                         
 -12   0   1       4124.21       3923.30       118.82 o                         
 -11   0   1        411.75        396.63        60.34 o                         
 -10   0   1       4270.96       3545.76       124.91 o                         
  -9   0   1         33.93         25.00        45.57 o                         
  -8   0   1       3574.82       3721.65       109.22 o                         
  -7   0   1         72.31        242.59        28.21 o                         
  -6   0   1        310.62        313.23        25.76 o                         
  -5   0   1       2169.61       2278.94        52.83 o                         
  -4   0   1       2495.08       1779.12        45.99 o                         
  -3   0   1         25.97         65.18        24.53 o                         
   3   0   1        167.67         54.50        18.92 o                         
   4   0   1        831.07        872.42        35.48 o                         
   5   0   1        199.54        147.70        25.24 o                         
   6   0   1        666.74        672.67        33.06 o                         
   7   0   1       1639.45       1026.18        42.87 o                         
   8   0   1       4250.87       4592.85       140.43 o                         
   9   0   1       1501.04       1101.57        87.65 o                         
  10   0   1       3465.96       3513.50       145.24 o                         
  11   0   1        529.78        441.69        53.86 o                         
  12   0   1       3701.68       3699.21       136.01 o                         
  13   0   1        313.95        260.39        63.07 o                         
  14   0   1        781.52        867.42        81.80 o                         
  15   0   1        813.23        828.90        82.76 o                         
  16   0   1        647.42        681.97        82.76 o                         
  17   0   1       1614.17       1612.44       104.60 o                         
  18   0   1        360.62        338.45        79.01 o                         
  19   0   1       1596.00       1822.49       129.09 o                         
  20   0   1        251.36        210.93       125.51 o                         
  21   0   1       1056.74        999.11       151.93 o                         
  22   0   1        157.44        146.21       130.82 o                         
  23   0   1        497.00        723.58       148.73 o                         
  24   0   1         30.50       -147.20       150.26 o                         
  25   0   1        524.51        494.28       174.03 o                         
  26   0   1         51.80        -37.67       217.31 o                         
 -26   1   1       2899.36       2794.56       228.21 o                         
 -25   1   1        246.15        193.67       159.75 o                         
 -24   1   1       5612.49       5597.18       272.72 o                         
 -23   1   1        662.91        729.49       148.34 o                         
 -22   1   1       7854.12       7827.63       316.29 o                         
 -21   1   1       2164.92       2457.55       167.03 o                         
 -20   1   1       9499.08      10145.04       278.39 o                         
 -19   1   1       2450.03       2435.74       172.55 o                         
 -18   1   1       4731.16       4624.56       173.96 o                         
 -17   1   1        851.10        593.60        69.52 o                         
 -16   1   1       6418.61       6271.41       163.72 o                         
 -15   1   1        361.22        175.06        48.15 o                         
 -14   1   1      33579.43      34029.67       402.39 o                         
 -13   1   1       3568.27       3866.41       122.39 o                         
 -12   1   1      45491.16      44187.78       700.16 o                         
 -11   1   1        198.90        154.84        44.97 o                         
 -10   1   1      70777.34      71534.89       852.44 o                         
  -9   1   1        210.18        268.99        68.06 o                         
  -8   1   1      51278.02      54416.99       484.06 o                         
  -7   1   1        255.42        226.01        29.25 o                         
  -6   1   1      51802.50      52804.67       388.68 o                         
  -5   1   1      49949.90      49961.95       362.35 o                         
  -4   1   1      22036.24      23201.02       192.05 o                         
  -3   1   1       3084.05       2877.85        46.05 o                         
   2   1   1      63076.68      65450.94      1705.04 o                         
   3   1   1      26719.40      29043.72       236.79 o                         
   4   1   1      13436.71      12578.27       133.11 o                         
   5   1   1      32653.95      33182.35       259.87 o                         
   6   1   1      23866.04      24381.57       215.20 o                         
   7   1   1      22298.50      22331.28       224.46 o                         
   8   1   1      57944.86      61046.97       660.47 o                         
   9   1   1      34037.55      34824.28       583.27 o                         
  10   1   1      40085.46      40857.70       820.14 o                         
  11   1   1       7033.79       6581.53       179.24 o                         
  12   1   1      33372.24      33809.77       410.86 o                         
  13   1   1       5998.72       6154.85       160.12 o                         
  14   1   1      10467.86      10159.79       214.41 o                         
  15   1   1       5881.56       5849.37       188.36 o                         
  16   1   1       5576.69       5627.93       206.77 o                         
  17   1   1      10624.40      10846.52       254.00 o                         
  18   1   1       3964.61       4021.68       172.21 o                         
  19   1   1      11601.24      11961.36       295.34 o                         
  20   1   1       3211.58       2926.03       174.51 o                         
  21   1   1       7965.52       8607.08       301.61 o                         
  22   1   1       2489.68       2447.27       187.61 o                         
  23   1   1       3506.86       3502.88       222.31 o                         
  24   1   1       1239.06       1616.54       178.15 o                         
  25   1   1       1876.97       1770.03       231.53 o                         
  26   1   1         73.01       -287.16       319.70 o                         
 -26   2   1       1019.54        261.04       260.68 o                         
 -25   2   1       1397.18        707.18       147.57 o                         
 -24   2   1        803.89        548.48       147.56 o                         
 -23   2   1       3668.86       3314.44       223.87 o                         
 -22   2   1       1068.53       1003.56       155.46 o                         
 -21   2   1       3702.52       4263.47       263.68 o                         
 -20   2   1        549.62        655.12        98.21 o                         
 -19   2   1       4917.35       5240.39       190.95 o                         
 -18   2   1        651.64        739.54        94.04 o                         
 -17   2   1       6491.87       6781.16       202.76 o                         
 -16   2   1        796.35        837.32        86.13 o                         
 -15   2   1      13986.94      14051.10       248.48 o                         
 -14   2   1       1943.59       1683.74        81.89 o                         
 -13   2   1      27913.84      26622.47       333.18 o                         
 -12   2   1       1928.90       1985.85        98.90 o                         
 -11   2   1      21989.15      22097.69       370.07 o                         
 -10   2   1       1422.50       1581.24       133.63 o                         
  -9   2   1      24748.83      24497.60       351.43 o                         
  -8   2   1       3704.46       4436.76        90.13 o                         
  -7   2   1      25123.41      24493.75       229.86 o                         
  -6   2   1        301.67        308.77        24.93 o                         
  -5   2   1      35835.91      36019.68       253.27 o                         
  -4   2   1       3295.28       2893.40        42.67 o                         
  -3   2   1      87972.38      90690.50       478.27 o                         
  -2   2   1       4147.56       4529.72        54.55 o                         
  -1   2   1      36800.85      38863.25       216.07 o                         
   0   2   1       5362.17       4712.11        58.84 o                         
   1   2   1       7946.09       7786.05        72.15 o                         
   2   2   1      22093.96      22287.11       132.99 o                         
   3   2   1       2321.94       3237.28        42.85 o                         
   4   2   1      24381.46      23381.55       159.34 o                         
   5   2   1      15217.67      15355.12       134.55 o                         
   6   2   1       6989.63       7050.58        93.46 o                         
   7   2   1      17038.14      16898.98       193.89 o                         
   8   2   1       7769.41       7456.15       126.51 o                         
   9   2   1      22538.93      23999.79       394.36 o                         
  10   2   1      13374.48      13140.41       329.71 o                         
  11   2   1       8554.60       8668.17       200.81 o                         
  12   2   1       6202.88       6512.14       142.31 o                         
  13   2   1      15232.99      14566.06       227.71 o                         
  14   2   1      13842.85      13112.86       236.49 o                         
  15   2   1       9622.89       9046.36       207.93 o                         
  16   2   1       5379.32       4957.21       159.06 o                         
  17   2   1       6243.92       6405.20       210.71 o                         
  18   2   1       4622.40       4576.84       174.12 o                         
  19   2   1       2843.55       2530.06       147.74 o                         
  20   2   1       3756.02       3534.36       181.75 o                         
  21   2   1       1078.47        876.87       126.52 o                         
  22   2   1       2895.55       2871.00       204.94 o                         
  23   2   1       1216.53       1253.48       194.44 o                         
  24   2   1       3817.09       3870.05       250.70 o                         
  25   2   1        121.83       -124.51       181.91 o                         
  26   2   1       1945.97       2216.01       600.59 o                         
 -26   3   1        672.39        565.46       248.41 o                         
 -25   3   1        202.21        150.17       139.29 o                         
 -24   3   1        988.61        618.27       142.20 o                         
 -23   3   1        585.74        455.70       141.62 o                         
 -22   3   1       2636.69       2511.10       174.95 o                         
 -21   3   1        791.42        749.38       118.06 o                         
 -20   3   1       1876.93       1696.28       144.09 o                         
 -19   3   1       1906.40       1867.42       133.38 o                         
 -18   3   1       2733.63       2908.22       145.90 o                         
 -17   3   1       3226.47       3280.43       149.61 o                         
 -16   3   1       3826.43       3391.90       143.83 o                         
 -15   3   1       1044.47        988.23        90.63 o                         
 -14   3   1       2666.84       2409.18        83.76 o                         
 -13   3   1       1589.53       1199.29        62.47 o                         
 -12   3   1       6130.64       5808.35       121.20 o                         
 -11   3   1       1612.53       1510.71        64.84 o                         
 -10   3   1       5279.67       4930.56       109.14 o                         
  -9   3   1       2273.03       2217.06        98.54 o                         
  -8   3   1       1982.43       1658.62        50.70 o                         
  -7   3   1       1841.63       1823.47        49.36 o                         
  -6   3   1      10616.29      10625.32       110.14 o                         
  -5   3   1      10081.92      10257.91        93.94 o                         
  -4   3   1       2352.77       1975.95        36.44 o                         
  -3   3   1      37102.46      38532.84       236.68 o                         
  -2   3   1        722.71        413.75        25.49 o                         
  -1   3   1      33971.18      33847.31       207.00 o                         
   0   3   1      32913.79      34616.27       209.10 o                         
   1   3   1       2893.26       1915.85        36.87 o                         
   2   3   1      23088.88      25218.66       191.80 o                         
   3   3   1      10297.89      12234.42        95.42 o                         
   4   3   1       2380.64       2267.07        37.97 o                         
   5   3   1        477.79        225.99        22.12 o                         
   6   3   1       7845.77       9146.37       100.36 o                         
   7   3   1      13079.58      13701.88       155.15 o                         
   8   3   1       4788.22       4728.61        95.84 o                         
   9   3   1       8536.93       8191.33       259.97 o                         
  10   3   1       8032.29       8020.83       171.59 o                         
  11   3   1       6332.50       6385.27       156.71 o                         
  12   3   1       5391.80       5102.32       161.29 o                         
  13   3   1       4144.67       3752.28       130.76 o                         
  14   3   1       1994.31       2086.61        99.35 o                         
  15   3   1       1168.66       1172.18        84.03 o                         
  16   3   1       2407.53       2161.96       105.32 o                         
  17   3   1       4790.62       4549.02       234.01 o                         
  18   3   1       2073.53       1971.78       135.93 o                         
  19   3   1       3297.13       3238.62       170.08 o                         
  20   3   1       2253.95       2060.27       151.89 o                         
  21   3   1       1420.36       1490.71       143.80 o                         
  22   3   1       1182.34       1297.71       141.09 o                         
  23   3   1        687.66        251.41       130.32 o                         
  24   3   1        940.66        708.53       236.23 o                         
  25   3   1        344.41        518.64       229.79 o                         
  26   3   1       1326.69        727.00       317.97 o                         
 -26   4   1        839.83       1347.93       376.69 o                         
 -25   4   1       3993.56       4110.38       248.85 o                         
 -24   4   1        910.36        742.42       182.07 o                         
 -23   4   1       4918.54       4854.15       222.01 o                         
 -22   4   1        287.14        145.54       107.89 o                         
 -21   4   1       3875.53       3920.53       193.35 o                         
 -20   4   1          6.70        124.13       132.31 o                         
 -19   4   1      10996.40      11169.84       305.27 o                         
 -18   4   1        166.32        142.42        80.90 o                         
 -17   4   1      15333.75      15949.02       320.40 o                         
 -16   4   1        409.41        167.60        80.71 o                         
 -15   4   1      19192.06      18270.27       331.10 o                         
 -14   4   1        347.99        264.35        43.91 o                         
 -13   4   1      16533.79      16142.17       252.61 o                         
 -12   4   1        206.39        145.97        43.09 o                         
 -11   4   1      32315.71      31610.74       394.45 o                         
 -10   4   1       1608.83       1479.48        69.01 o                         
  -9   4   1      38260.64      38228.68       316.04 o                         
  -8   4   1       2696.57       2817.39        66.81 o                         
  -7   4   1      47640.62      47736.31       363.44 o                         
  -6   4   1       1043.56        962.67        36.84 o                         
  -5   4   1      53045.23      52940.98       350.12 o                         
  -4   4   1        455.14        217.62        45.23 o                         
  -3   4   1      15937.91      15583.91       153.33 o                         
  -2   4   1       7479.37       8099.05        91.15 o                         
  -1   4   1      21243.73      20452.06       150.98 o                         
   0   4   1       9491.42       9611.71        92.32 o                         
   1   4   1      55310.73      57626.88       369.14 o                         
   2   4   1      16081.62      16773.21       149.74 o                         
   3   4   1      24125.69      23659.01       211.73 o                         
   4   4   1      13796.51      13657.60       124.31 o                         
   5   4   1      21954.33      21116.85       163.39 o                         
   6   4   1      27388.23      28313.18       223.05 o                         
   7   4   1      36206.95      37078.70       289.30 o                         
   8   4   1      17267.44      17477.19       183.64 o                         
   9   4   1      11184.20      11266.16       156.81 o                         
  10   4   1      24068.66      25102.67       335.69 o                         
  11   4   1       7042.13       7170.58       168.51 o                         
  12   4   1      22037.07      22353.18       308.34 o                         
  13   4   1       3420.16       3305.07       114.71 o                         
  14   4   1       7279.39       6824.81       181.45 o                         
  15   4   1      18713.73      19257.13       324.42 o                         
  16   4   1      18628.45      18613.36       340.20 o                         
  17   4   1       7390.90       7174.95       203.82 o                         
  18   4   1       6247.76       6299.20       217.10 o                         
  19   4   1       7745.37       8039.77       250.88 o                         
  20   4   1       5926.22       5925.64       227.41 o                         
  21   4   1        987.73        692.38       120.28 o                         
  22   4   1       6398.78       6108.07       254.24 o                         
  23   4   1        256.16        164.23       144.32 o                         
  24   4   1       7344.73       7319.40       335.58 o                         
  25   4   1        535.63        543.06       231.36 o                         
  26   4   1       5429.89       5513.34       564.16 o                         
 -25   5   1       1219.97       1577.31       568.35 o                         
 -24   5   1        220.64        139.96       155.25 o                         
 -23   5   1        941.68        740.58       123.95 o                         
 -22   5   1         17.68        -94.35       110.68 o                         
 -21   5   1       1343.12       1118.59       125.21 o                         
 -20   5   1         78.49        -40.98       102.11 o                         
 -19   5   1       1685.67       1551.43       137.28 o                         
 -18   5   1       2002.53       1907.16       143.88 o                         
 -17   5   1       1986.53       2284.72       139.12 o                         
 -16   5   1       2509.34       2698.82       142.10 o                         
 -15   5   1        554.97        583.76        99.65 o                         
 -14   5   1        634.20        743.23        72.43 o                         
 -13   5   1       1180.63       1197.05        77.94 o                         
 -12   5   1        168.66        140.20        54.96 o                         
 -11   5   1       1118.67       1089.31        66.10 o                         
 -10   5   1       1157.61       1380.44        69.48 o                         
  -9   5   1       2983.14       2923.90        91.64 o                         
  -8   5   1       1853.85       1790.41        51.33 o                         
  -7   5   1       1446.90       1247.14        43.45 o                         
  -6   5   1      15680.50      15555.81       154.78 o                         
  -5   5   1       1854.86       1671.18        45.66 o                         
  -4   5   1       5642.66       5403.61       106.13 o                         
  -3   5   1       5655.34       5958.31        98.02 o                         
  -2   5   1       4583.68       4579.79        82.84 o                         
  -1   5   1       1379.34       1300.87        42.08 o                         
   0   5   1       4481.99       4796.02        61.21 o                         
   1   5   1       3240.67       3528.42        74.38 o                         
   2   5   1       6869.50       6963.36       108.59 o                         
   3   5   1       5753.86       6241.40       110.16 o                         
   4   5   1        233.50        127.95        35.73 o                         
   5   5   1       4934.77       5304.58        70.10 o                         
   6   5   1       5933.60       6133.11        80.19 o                         
   7   5   1       5872.74       5868.42        83.90 o                         
   8   5   1        205.65        149.94        24.10 o                         
   9   5   1       3077.29       3094.19        70.34 o                         
  10   5   1         78.61         57.88        49.16 o                         
  11   5   1       1278.18       1284.15        79.60 o                         
  12   5   1        481.47        403.99        63.24 o                         
  13   5   1       2344.07       2407.16       109.84 o                         
  14   5   1       1519.50       1643.87        99.14 o                         
  15   5   1       1598.07       1894.63       118.37 o                         
  16   5   1       2218.15       2380.99       135.45 o                         
  17   5   1       2192.10       2079.96       136.65 o                         
  18   5   1       1788.29       1798.75       136.94 o                         
  19   5   1        581.81        350.37       123.66 o                         
  20   5   1        942.46        764.19       126.79 o                         
  21   5   1        379.16        277.59       114.37 o                         
  22   5   1        719.77        319.93       124.92 o                         
  23   5   1        523.84        301.46       133.06 o                         
  24   5   1       1139.19       2057.36       251.37 o                         
  25   5   1       1467.52       2225.80       588.00 o                         
 -25   6   1       1739.98       3041.63       685.03 o                         
 -24   6   1       1050.81       1286.06       181.29 o                         
 -23   6   1       1550.68       1100.75       186.88 o                         
 -22   6   1        370.71        402.54       139.45 o                         
 -21   6   1       4522.77       4576.44       211.53 o                         
 -20   6   1        593.62        542.99       108.70 o                         
 -19   6   1       5622.77       5796.35       218.05 o                         
 -18   6   1        485.07        418.87        93.91 o                         
 -17   6   1      10592.35      10802.90       259.49 o                         
 -16   6   1        404.75        411.77        81.77 o                         
 -15   6   1       6232.62       6419.92       188.45 o                         
 -14   6   1        495.01        472.79        76.01 o                         
 -13   6   1      10903.50      10882.61       250.91 o                         
 -12   6   1        186.03        241.69        55.57 o                         
 -11   6   1       9088.77       9580.17       180.86 o                         
 -10   6   1       1874.04       1725.12        61.51 o                         
  -9   6   1      25221.38      26533.95       239.21 o                         
  -8   6   1       2411.54       2211.95        56.98 o                         
  -7   6   1      22533.19      23145.19       208.05 o                         
  -6   6   1        953.96        950.41        31.13 o                         
  -5   6   1      18320.29      18054.51       254.34 o                         
  -4   6   1       1638.59       1776.31        69.71 o                         
  -3   6   1      16892.61      16179.29       186.40 o                         
  -2   6   1       2155.72       1894.73        57.76 o                         
  -1   6   1       3223.61       2651.84        65.13 o                         
   0   6   1       2517.89       2506.86        64.27 o                         
   1   6   1       9742.27       8837.30       129.56 o                         
   2   6   1      18565.47      18821.23       223.99 o                         
   3   6   1      20850.97      20292.84       269.06 o                         
   4   6   1      10184.08      10436.98       179.91 o                         
   5   6   1      21782.00      22360.20       296.68 o                         
   6   6   1        846.12        851.36        33.66 o                         
   7   6   1      12505.28      12982.28       143.09 o                         
   8   6   1       3251.17       3590.21        73.65 o                         
   9   6   1      13348.89      13446.85       158.53 o                         
  10   6   1       5098.79       5120.87        96.49 o                         
  11   6   1       6510.02       6365.41       168.20 o                         
  12   6   1      11750.02      11794.91       241.90 o                         
  13   6   1       4799.53       4710.22       161.50 o                         
  14   6   1       6713.49       6248.55       189.62 o                         
  15   6   1       3804.46       4263.47       166.17 o                         
  16   6   1       5082.26       5254.26       190.73 o                         
  17   6   1       3061.85       2926.13       145.30 o                         
  18   6   1       3042.90       2731.30       147.46 o                         
  19   6   1       1603.84       1572.47       126.13 o                         
  20   6   1       4577.82       4429.18       203.81 o                         
  21   6   1       1817.24       1850.38       205.46 o                         
  22   6   1       2770.18       2954.19       231.97 o                         
  23   6   1       1064.73        790.99       209.81 o                         
  24   6   1       3386.64       4333.25       984.25 o                         
 -24   7   1       1423.08        662.48       291.15 o                         
 -23   7   1        381.64        320.34       179.97 o                         
 -22   7   1       2107.63       2063.66       190.87 o                         
 -21   7   1        221.94        238.83       123.49 o                         
 -20   7   1       7753.06       7771.48       302.14 o                         
 -19   7   1        195.53        216.31       117.14 o                         
 -18   7   1       8661.71       9378.68       288.94 o                         
 -17   7   1        500.14        521.30       105.07 o                         
 -16   7   1      13352.78      14074.46       290.18 o                         
 -15   7   1        377.42        229.09        78.37 o                         
 -14   7   1      15167.76      15622.83       288.03 o                         
 -13   7   1        228.73        150.53        63.30 o                         
 -12   7   1      17823.67      18091.73       292.00 o                         
 -11   7   1        156.15        201.20        50.81 o                         
 -10   7   1      21622.39      22347.56       308.24 o                         
  -9   7   1       2765.68       2741.51        64.80 o                         
  -8   7   1      34449.15      35943.67       303.79 o                         
  -7   7   1       3236.23       3249.29       111.39 o                         
  -6   7   1      27157.66      26677.32       349.66 o                         
  -5   7   1       3809.62       4082.20       112.41 o                         
  -4   7   1      31342.85      30682.17       330.73 o                         
  -3   7   1        744.12        648.37        45.41 o                         
  -2   7   1      18364.87      17099.56       217.73 o                         
  -1   7   1       3514.75       3297.33        76.23 o                         
   0   7   1      21049.50      19554.68       267.29 o                         
   1   7   1       8853.79       8688.83       142.77 o                         
   2   7   1      15021.75      14692.37       205.83 o                         
   3   7   1      10718.29      10271.73       176.94 o                         
   4   7   1      34035.16      34225.30       409.30 o                         
   5   7   1       5293.25       5011.77       139.62 o                         
   6   7   1      19065.58      19491.70       288.89 o                         
   7   7   1       8714.48       8400.09       179.25 o                         
   8   7   1      14321.10      15310.50       154.15 o                         
   9   7   1      10735.36      11734.70       144.65 o                         
  10   7   1       6167.74       5779.07       121.50 o                         
  11   7   1      10115.50      10802.02       230.86 o                         
  12   7   1       6493.91       6524.66       177.96 o                         
  13   7   1       8175.35       8508.98       212.80 o                         
  14   7   1       6315.91       6457.79       194.60 o                         
  15   7   1       4950.90       4751.13       173.83 o                         
  16   7   1       8346.26       8048.33       225.35 o                         
  17   7   1       5020.50       4804.02       209.15 o                         
  18   7   1       2677.75       2909.49       176.29 o                         
  19   7   1       4206.67       3946.13       205.61 o                         
  20   7   1       2767.57       2945.80       220.80 o                         
  21   7   1       5088.21       5896.52       297.29 o                         
  22   7   1        776.42        589.18       186.18 o                         
  23   7   1       4961.84       4865.81       305.92 o                         
  24   7   1         94.13        286.68       281.46 o                         
 -23   8   1        265.90        615.19       308.93 o                         
 -22   8   1        776.47        686.36       158.41 o                         
 -21   8   1        304.18        465.65       144.49 o                         
 -20   8   1        307.94        545.81       142.13 o                         
 -19   8   1        197.14        105.74       125.61 o                         
 -18   8   1       1096.04       1151.15       147.81 o                         
 -17   8   1        644.33        495.93       119.14 o                         
 -16   8   1        951.00        909.02       116.40 o                         
 -15   8   1        817.77        598.84       122.13 o                         
 -14   8   1       1411.05       1617.32       130.27 o                         
 -13   8   1        136.32        -19.78        78.42 o                         
 -12   8   1        821.89        798.70        97.49 o                         
 -11   8   1        644.44        553.39        89.48 o                         
 -10   8   1        547.96        575.97        74.71 o                         
  -9   8   1        965.61        872.79        72.92 o                         
  -8   8   1        126.11        184.82        53.86 o                         
  -7   8   1        110.00        143.45        52.87 o                         
  -6   8   1        737.76        665.34        60.83 o                         
  -5   8   1        773.67        784.64        57.88 o                         
  -4   8   1        244.87        284.02        47.22 o                         
  -3   8   1        733.73        923.49        57.72 o                         
  -2   8   1        720.56        725.12        49.29 o                         
  -1   8   1        440.09        413.10        31.36 o                         
   0   8   1          1.51         25.82        62.10 o                         
   1   8   1        583.98        468.55        43.18 o                         
   2   8   1        279.51        300.73        40.72 o                         
   3   8   1        687.54        704.69        55.87 o                         
   4   8   1       2411.59       1971.06        85.71 o                         
   5   8   1       1648.35       1754.52        88.97 o                         
   6   8   1       1143.06       1161.84        78.28 o                         
   7   8   1         72.63         54.22        55.51 o                         
   8   8   1        532.19        446.35        63.34 o                         
   9   8   1        356.33        392.30        62.54 o                         
  10   8   1        288.12        121.91        82.28 o                         
  11   8   1        367.36        442.54        92.13 o                         
  12   8   1        929.68        804.31       100.58 o                         
  13   8   1        649.72        483.45        96.73 o                         
  14   8   1       2139.39       2153.51       146.35 o                         
  15   8   1         84.95         87.19       103.70 o                         
  16   8   1        814.52        641.47       119.88 o                         
  17   8   1        352.52        281.11       114.23 o                         
  18   8   1        239.36        290.48       126.67 o                         
  19   8   1        642.84        708.61       146.63 o                         
  20   8   1         55.76         90.86       139.95 o                         
  21   8   1        900.83        916.27       155.61 o                         
  22   8   1         86.22         76.19       145.09 o                         
  23   8   1        547.31        534.62       287.13 o                         
 -22   9   1       3702.30       4553.94      1015.57 o                         
 -21   9   1        648.43        729.75       176.29 o                         
 -20   9   1       4801.03       5304.65       303.38 o                         
 -19   9   1          7.50       -140.79       140.79 o                         
 -18   9   1       8016.38       7991.42       357.50 o                         
 -17   9   1        213.80        226.19       120.42 o                         
 -16   9   1      10488.37      10706.07       324.97 o                         
 -15   9   1         53.03         88.76        98.25 o                         
 -14   9   1      12910.29      13952.94       347.56 o                         
 -13   9   1        359.35        292.59        88.64 o                         
 -12   9   1      12634.55      12572.79       290.83 o                         
 -11   9   1        447.78        294.54        78.41 o                         
 -10   9   1      16356.88      16715.07       339.42 o                         
  -9   9   1        161.22        150.51        63.37 o                         
  -8   9   1      15773.61      16311.47       265.77 o                         
  -7   9   1        855.76        910.19        71.89 o                         
  -6   9   1      27570.52      28307.77       364.32 o                         
  -5   9   1        269.48        318.77        54.43 o                         
  -4   9   1      17630.39      17622.11       257.27 o                         
  -3   9   1        943.65        941.63        60.03 o                         
  -2   9   1      38618.16      39202.07       407.49 o                         
  -1   9   1       4023.06       4227.29       167.60 o                         
   0   9   1      12585.24      11506.93       274.72 o                         
   1   9   1       6958.43       6528.31       140.59 o                         
   2   9   1      19303.82      20374.44       285.75 o                         
   3   9   1       7283.57       6969.57       144.65 o                         
   4   9   1      17044.01      17580.03       261.75 o                         
   5   9   1      11168.81      11691.17       218.49 o                         
   6   9   1      18164.07      19264.17       310.79 o                         
   7   9   1       5874.70       5859.07       167.02 o                         
   8   9   1      11210.35      11629.55       250.46 o                         
   9   9   1      10474.77      11603.00       309.64 o                         
  10   9   1       3769.94       3819.34       186.12 o                         
  11   9   1       3874.50       3717.98       182.81 o                         
  12   9   1       5707.55       5844.31       215.92 o                         
  13   9   1       6223.98       6116.60       226.89 o                         
  14   9   1       2678.74       2565.20       159.71 o                         
  15   9   1       4023.75       3773.86       210.60 o                         
  16   9   1       2769.64       2555.88       185.13 o                         
  17   9   1       3135.70       3369.48       209.35 o                         
  18   9   1       1360.78        972.96       237.05 o                         
  19   9   1       4575.93       4617.86       256.77 o                         
  20   9   1        376.87        325.99       136.79 o                         
  21   9   1       3759.50       4222.71       274.86 o                         
 -21  10   1       2350.83       2138.19       288.47 o                         
 -20  10   1       1415.22        866.53       167.21 o                         
 -19  10   1       1267.65       1200.07       180.94 o                         
 -18  10   1        154.58        181.21       147.65 o                         
 -17  10   1       1813.63       1592.54       187.03 o                         
 -16  10   1        660.92        730.00       137.35 o                         
 -15  10   1       3093.11       2470.92       194.24 o                         
 -14  10   1       1330.92       1196.77       138.43 o                         
 -13  10   1       4763.84       4928.58       253.22 o                         
 -12  10   1        779.59        799.94       117.30 o                         
 -11  10   1       7446.80       7532.91       255.47 o                         
 -10  10   1        465.12        349.30        85.80 o                         
  -9  10   1       9296.05       9766.00       243.98 o                         
  -8  10   1        601.42        642.38        78.16 o                         
  -7  10   1       7192.04       7488.36       179.69 o                         
  -6  10   1         21.58         28.38        55.43 o                         
  -5  10   1       7348.22       7343.82       166.35 o                         
  -4  10   1        510.53        405.51        84.10 o                         
  -3  10   1       5150.22       4891.01       180.68 o                         
  -2  10   1        591.99        429.09        80.66 o                         
  -1  10   1       8157.71       7485.97       235.30 o                         
   0  10   1       1163.91        992.05       105.83 o                         
   1  10   1       6369.82       6077.91       210.34 o                         
   2  10   1        491.97        269.73        78.75 o                         
   3  10   1       5446.34       5624.04       194.93 o                         
   4  10   1       1785.84       1861.32        86.02 o                         
   5  10   1       3154.52       3328.35       113.78 o                         
   6  10   1       1871.01       2061.15        95.64 o                         
   7  10   1       3556.27       3664.78       129.44 o                         
   8  10   1       6429.81       6628.57       210.00 o                         
   9  10   1        660.63        504.41        92.80 o                         
  10  10   1       3174.97       3331.84       171.36 o                         
  11  10   1       3980.48       3736.57       188.25 o                         
  12  10   1       1681.69       1716.09       140.48 o                         
  13  10   1       1492.38       1271.96       137.83 o                         
  14  10   1        987.58        953.51       134.01 o                         
  15  10   1        718.24        488.36       128.08 o                         
  16  10   1        902.58        865.69       141.06 o                         
  17  10   1        558.84        438.93       142.89 o                         
  18  10   1        743.70        631.42       222.94 o                         
  19  10   1        231.58        169.04       143.56 o                         
  20  10   1       1744.36       1279.51       235.71 o                         
 -19  11   1        399.14        617.52       321.39 o                         
 -18  11   1       1762.40       1565.42       203.54 o                         
 -17  11   1        405.05        291.07       133.16 o                         
 -16  11   1       3296.82       3224.69       229.92 o                         
 -15  11   1        666.34        903.51       173.96 o                         
 -14  11   1       2204.78       2173.82       187.59 o                         
 -13  11   1        535.71        979.19       296.07 o                         
 -12  11   1       2474.39       2421.03       270.94 o                         
 -11  11   1        888.11        987.73       203.96 o                         
 -10  11   1       3707.14       3569.43       299.48 o                         
  -9  11   1        416.46        416.03       136.63 o                         
  -8  11   1       3059.18       3037.11       227.28 o                         
  -7  11   1        218.36        153.34        97.60 o                         
  -6  11   1       3980.94       4264.78       208.05 o                         
  -5  11   1        386.24        216.58        78.84 o                         
  -4  11   1       4638.13       4647.86       184.22 o                         
  -3  11   1         80.97         69.57        80.39 o                         
  -2  11   1       4610.57       4421.51       183.30 o                         
  -1  11   1       1403.65       1326.87       116.04 o                         
   0  11   1       7541.85       7682.12       249.96 o                         
   1  11   1       2178.80       2060.48       134.45 o                         
   2  11   1       4152.46       4209.71       178.45 o                         
   3  11   1       1519.58       1340.35       115.33 o                         
   4  11   1       3351.84       3226.99       158.93 o                         
   5  11   1       1642.41       1640.14       122.72 o                         
   6  11   1       1928.99       1866.74       129.78 o                         
   7  11   1       1703.34       1803.68       164.31 o                         
   8  11   1       1904.93       2077.39       170.77 o                         
   9  11   1        236.54        300.95       117.96 o                         
  10  11   1       1722.04       1890.61       199.09 o                         
  11  11   1       1388.22       1067.00       174.59 o                         
  12  11   1       2470.00       2400.93       258.03 o                         
  13  11   1       2914.81       2422.44       210.49 o                         
  14  11   1        677.85        718.72       135.81 o                         
  15  11   1       2195.51       2395.88       189.55 o                         
  16  11   1        325.24        103.77       137.03 o                         
  17  11   1       1400.44       1524.18       198.79 o                         
  18  11   1        580.32        447.54       177.01 o                         
  19  11   1        559.15        639.70       201.11 o                         
 -18  12   1        299.28        388.42       446.76 o                         
 -17  12   1       5811.11       6362.54       637.19 o                         
 -16  12   1        270.17        275.52       216.82 o                         
 -15  12   1       5214.70       5798.83       417.18 o                         
 -14  12   1        188.71        115.59       184.18 o                         
 -13  12   1      11330.46      12275.35       573.23 o                         
 -12  12   1         34.95         52.75       188.53 o                         
 -11  12   1       9526.47       9867.30       497.65 o                         
 -10  12   1         54.89         -8.28       159.79 o                         
  -9  12   1      12088.86      11883.91       474.71 o                         
  -8  12   1        423.89        361.35       166.12 o                         
  -7  12   1       8745.65       8477.54       387.11 o                         
  -6  12   1       1117.67        843.49       156.45 o                         
  -5  12   1       6514.41       6926.99       272.38 o                         
  -4  12   1       1870.25       1456.70       147.24 o                         
  -3  12   1      11435.73      12135.27       337.70 o                         
  -2  12   1       4026.51       3841.39       195.85 o                         
  -1  12   1      13292.80      13322.11       354.82 o                         
   0  12   1       3592.82       3582.62       175.02 o                         
   1  12   1      18236.52      19528.68       407.99 o                         
   2  12   1       1012.79        944.12       109.98 o                         
   3  12   1      10573.30      10219.51       290.17 o                         
   4  12   1       2703.75       2613.50       152.26 o                         
   5  12   1       6755.84       6571.91       274.11 o                         
   6  12   1       3829.36       4049.60       245.73 o                         
   7  12   1       3264.18       2483.64       422.81 o                         
   8  12   1       5795.71       5746.60       325.67 o                         
   9  12   1       9527.01       9366.03       419.60 o                         
  10  12   1       4270.55       4172.55       295.81 o                         
  11  12   1       5404.57       6080.23       361.75 o                         
  12  12   1       4226.00       4401.44       322.71 o                         
  13  12   1       7090.48       7725.71       417.83 o                         
  14  12   1       3561.76       3684.57       315.01 o                         
  15  12   1       2431.34       2462.94       299.52 o                         
  16  12   1       3658.70       4330.76      1226.82 o                         
  17  12   1       1157.43       2283.22       578.48 o                         
 -15  13   1        207.90         16.89       342.05 o                         
 -14  13   1        197.45        308.01       292.47 o                         
 -13  13   1        224.72        473.32       217.40 o                         
 -12  13   1        564.95        422.02       185.53 o                         
 -11  13   1        188.98        352.90       276.99 o                         
 -10  13   1       1228.46        942.31       196.19 o                         
  -9  13   1        636.34        926.28       193.22 o                         
  -8  13   1        278.10         35.88       163.00 o                         
  -7  13   1        221.35        103.14       194.91 o                         
  -6  13   1        340.88        568.02       183.29 o                         
  -5  13   1        270.19         58.38       238.00 o                         
  -4  13   1         74.58         39.51       135.67 o                         
  -3  13   1         76.37        -29.36       122.07 o                         
  -2  13   1        714.09        692.73       142.45 o                         
  -1  13   1        550.60        508.52       121.99 o                         
   0  13   1        524.03        414.70       113.30 o                         
   1  13   1        121.56         78.96       105.95 o                         
   2  13   1        462.20        411.96       155.91 o                         
   3  13   1        560.22        562.06       130.20 o                         
   4  13   1        222.39        208.27       177.53 o                         
   5  13   1        170.34        218.71       167.46 o                         
   6  13   1        106.00         20.15       170.27 o                         
   7  13   1        324.05        217.26       167.54 o                         
   8  13   1       2214.31       1983.34       261.99 o                         
   9  13   1        375.57        293.31       179.80 o                         
  10  13   1        372.30        757.55       218.13 o                         
  11  13   1        658.00        460.85       252.62 o                         
  12  13   1        373.46        482.31       191.61 o                         
  13  13   1        227.69        956.66       329.69 o                         
  14  13   1        219.46        619.77       302.54 o                         
  15  13   1        873.38       1047.04       506.02 o                         
 -12  14   1        292.87        327.10       434.17 o                         
 -11  14   1       5568.39       6338.73       597.18 o                         
 -10  14   1        374.71        394.42       194.69 o                         
  -9  14   1       4016.98       4458.28       370.40 o                         
  -8  14   1        439.77        445.96       175.40 o                         
  -7  14   1       3234.15       3476.40       319.21 o                         
  -6  14   1         37.80         -3.32       174.93 o                         
  -5  14   1       5743.17       5666.62       390.57 o                         
  -4  14   1        777.63        653.31       346.42 o                         
  -3  14   1       5378.24       5919.58       452.02 o                         
  -2  14   1       1541.44       1552.32       203.31 o                         
  -1  14   1       5713.83       5554.97       332.06 o                         
   0  14   1        780.25        649.97       170.01 o                         
   1  14   1       5500.60       6097.10       338.10 o                         
   2  14   1       2046.40       2447.12       614.53 o                         
   3  14   1       3423.17       3171.86       352.94 o                         
   4  14   1        523.70        285.41       170.56 o                         
   5  14   1       5580.79       5494.65       437.96 o                         
   6  14   1       3744.02       3302.17       319.98 o                         
   7  14   1       3183.09       2491.55       279.70 o                         
   8  14   1       1640.10       1364.71       258.69 o                         
   9  14   1       2926.60       3457.75       333.39 o                         
  10  14   1       3761.74       4714.53       545.86 o                         
  11  14   1       4106.18       4836.76      1111.67 o                         
  12  14   1       1386.55       1977.76       921.45 o                         
  -9  15   1         83.18       -323.32       374.91 o                         
  -8  15   1       2610.67       2606.85       582.78 o                         
  -7  15   1        176.06         18.42       390.57 o                         
  -6  15   1       4378.34       4839.52       548.11 o                         
  -5  15   1        280.69         71.43       300.27 o                         
  -4  15   1       3087.48       3010.78       466.26 o                         
  -3  15   1        683.04        570.76       306.87 o                         
  -2  15   1       3486.21       4259.01       508.08 o                         
  -1  15   1        267.72        307.96       255.87 o                         
   0  15   1       2253.97       3446.32       644.19 o                         
   1  15   1       1336.63       1443.53       346.47 o                         
   2  15   1       3130.86       3246.66       451.35 o                         
   3  15   1       1363.03        894.06       307.73 o                         
   4  15   1       3347.54       3004.23       996.22 o                         
   5  15   1       2283.92       2551.81       434.21 o                         
   6  15   1       3187.26       2835.45       579.25 o                         
  -4 -15   2       1278.18       1858.88       580.32 o                         
  -3 -15   2        547.68        370.78       329.77 o                         
  -2 -15   2       1757.50       1058.87       747.67 o                         
  -1 -15   2       2643.92       3162.34       494.16 o                         
   0 -15   2       1404.82       1387.21       567.73 o                         
   1 -15   2       2216.63       1831.19       800.32 o                         
   2 -15   2        189.46       -157.21       365.70 o                         
   3 -15   2       1202.68        455.66       507.25 o                         
 -12 -14   2       1221.38       1491.10      1058.86 o                         
 -11 -14   2        793.90       1213.77       542.56 o                         
 -10 -14   2        332.85        578.48       453.51 o                         
  -9 -14   2       1511.82       1354.58       248.23 o                         
  -8 -14   2       2597.25       2479.53       334.32 o                         
  -7 -14   2       3047.45       2618.81       338.28 o                         
  -6 -14   2        806.57        400.17       243.84 o                         
  -5 -14   2        586.59        197.60       265.28 o                         
  -4 -14   2       3430.20       3344.23       286.47 o                         
  -3 -14   2       2032.17       1835.22       234.62 o                         
  -2 -14   2       2953.83       2753.11       296.94 o                         
  -1 -14   2       1098.86       1517.92       233.43 o                         
   0 -14   2       1556.51       1948.71       253.47 o                         
   1 -14   2       2670.38       2812.58       290.45 o                         
   2 -14   2       1078.71        703.82       203.25 o                         
   3 -14   2       4301.49       4620.80       408.96 o                         
   4 -14   2        327.66        462.37       239.81 o                         
   5 -14   2       4436.08       4477.16       397.89 o                         
   6 -14   2        164.24        199.17       235.98 o                         
   7 -14   2       3030.93       3469.68       341.19 o                         
   8 -14   2        501.01         79.21       204.22 o                         
   9 -14   2       2297.20       2246.44       452.46 o                         
  10 -14   2        307.69        159.81       286.63 o                         
  11 -14   2       2993.68       2715.18       868.80 o                         
  12 -14   2          7.74        225.37       390.57 o                         
 -15 -13   2       1798.96       1413.66       507.55 o                         
 -14 -13   2       2816.36       3025.11       463.00 o                         
 -13 -13   2       4315.34       5199.28       346.10 o                         
 -12 -13   2       3298.34       2989.14       270.09 o                         
 -11 -13   2       5545.96       5306.51       497.41 o                         
 -10 -13   2       1741.82       2031.20       236.39 o                         
  -9 -13   2      10374.91      11112.54       468.55 o                         
  -8 -13   2       2576.49       2477.24       267.51 o                         
  -7 -13   2       2888.99       3184.41       298.09 o                         
  -6 -13   2       1938.81       1769.03       198.27 o                         
  -5 -13   2       4053.49       4583.80       281.21 o                         
  -4 -13   2       3179.52       3108.15       262.38 o                         
  -3 -13   2       4659.88       5475.63       324.19 o                         
  -2 -13   2       5733.49       5903.26       332.84 o                         
  -1 -13   2      10062.28      10663.36       441.39 o                         
   0 -13   2       4800.22       5559.36       434.29 o                         
   1 -13   2       5650.84       5005.18       345.89 o                         
   2 -13   2       6057.36       6175.45       376.04 o                         
   3 -13   2       6918.43       6474.25       384.16 o                         
   4 -13   2       6006.54       5920.47       427.91 o                         
   5 -13   2        358.91         40.10       166.73 o                         
   6 -13   2      10069.86      10508.27       457.53 o                         
   7 -13   2       3395.90       2997.70       296.77 o                         
   8 -13   2       5345.34       6466.24       400.76 o                         
   9 -13   2       1067.42       1295.36       250.41 o                         
  10 -13   2       8117.34       8547.04       418.90 o                         
  11 -13   2       1995.62       2015.13       241.36 o                         
  12 -13   2       4086.44       4607.90       328.96 o                         
  13 -13   2        797.46       1095.49       353.89 o                         
  14 -13   2       5337.05       5111.07       891.52 o                         
  15 -13   2         72.70        537.95       443.69 o                         
 -18 -12   2        125.06       -527.51       527.51 o                         
 -17 -12   2        303.71         39.92       400.70 o                         
 -16 -12   2         95.59         47.50       207.70 o                         
 -15 -12   2        440.51        594.49       174.74 o                         
 -14 -12   2        324.20        319.70       156.10 o                         
 -13 -12   2        886.43        948.40       229.90 o                         
 -12 -12   2        419.43        362.82       146.48 o                         
 -11 -12   2        444.59        676.14       167.72 o                         
 -10 -12   2        263.06         65.47       140.72 o                         
  -9 -12   2        268.23        332.91       147.94 o                         
  -8 -12   2       1451.62       1278.88       169.80 o                         
  -7 -12   2        204.55        100.68       112.46 o                         
  -6 -12   2         55.03       -120.35       134.45 o                         
  -5 -12   2          5.23        -30.26       131.10 o                         
  -4 -12   2        705.26        678.54       140.54 o                         
  -3 -12   2        166.81        168.68       149.05 o                         
  -2 -12   2        420.29        171.97       157.14 o                         
  -1 -12   2         25.15        -69.11       145.89 o                         
   0 -12   2        479.91        348.83       144.89 o                         
   1 -12   2         87.09        107.25       149.96 o                         
   2 -12   2        571.49        312.18       165.49 o                         
   3 -12   2         52.71        -81.73       114.03 o                         
   4 -12   2        211.46        157.95       124.49 o                         
   5 -12   2        612.50        808.50       173.11 o                         
   6 -12   2         33.26       -116.24       148.64 o                         
   7 -12   2        311.83         -6.29       155.37 o                         
   8 -12   2        278.66        338.24       161.54 o                         
   9 -12   2        418.68        478.14       170.63 o                         
  10 -12   2         45.15        -26.35       154.68 o                         
  11 -12   2         71.88        326.17       167.62 o                         
  12 -12   2        456.88        479.13       177.01 o                         
  13 -12   2        167.01        283.95       160.17 o                         
  14 -12   2        275.84        254.15       170.27 o                         
  15 -12   2         91.28        246.05       194.40 o                         
  16 -12   2        789.53        333.15       467.33 o                         
  17 -12   2         58.11         45.44       347.27 o                         
 -19 -11   2       3653.37       4218.98       366.61 o                         
 -18 -11   2        278.37        332.89       166.28 o                         
 -17 -11   2       2494.07       2546.10       219.71 o                         
 -16 -11   2        873.44        998.56       207.70 o                         
 -15 -11   2       3752.02       3855.93       221.30 o                         
 -14 -11   2       3065.97       3165.46       209.05 o                         
 -13 -11   2       4042.86       4246.47       263.06 o                         
 -12 -11   2       2079.45       2108.98       254.58 o                         
 -11 -11   2      13027.10      13369.84       435.10 o                         
 -10 -11   2       2240.97       1987.42       191.70 o                         
  -9 -11   2       6434.05       6708.63       302.73 o                         
  -8 -11   2        867.70        641.59       131.84 o                         
  -7 -11   2       9408.27       9510.30       292.67 o                         
  -6 -11   2       4468.69       4577.21       191.84 o                         
  -5 -11   2       4645.04       4714.66       201.79 o                         
  -4 -11   2       8951.54       8946.15       283.53 o                         
  -3 -11   2       5598.67       5884.85       230.56 o                         
  -2 -11   2       9534.77       8657.44       272.57 o                         
  -1 -11   2       9039.00       8332.91       302.82 o                         
   0 -11   2       6492.72       6141.97       262.57 o                         
   1 -11   2       7030.78       6923.31       280.62 o                         
   2 -11   2       3166.60       3034.49       190.33 o                         
   3 -11   2       2299.28       2321.59       170.35 o                         
   4 -11   2       6077.62       6703.80       266.63 o                         
   5 -11   2       4213.79       4468.96       209.18 o                         
   6 -11   2       4958.63       5398.03       251.66 o                         
   7 -11   2        540.03        694.83       131.82 o                         
   8 -11   2      14352.66      15030.77       481.97 o                         
   9 -11   2       2871.85       2402.78       201.05 o                         
  10 -11   2       6486.52       7337.69       323.58 o                         
  11 -11   2       3140.74       2872.23       222.33 o                         
  12 -11   2       5980.09       6667.37       320.21 o                         
  13 -11   2       1190.65       1082.72       142.62 o                         
  14 -11   2       3896.04       4947.59       290.39 o                         
  15 -11   2        171.87        198.61       130.62 o                         
  16 -11   2       4961.82       6070.61       296.96 o                         
  17 -11   2         48.38         10.86       142.98 o                         
  18 -11   2       6297.81       7007.17       434.66 o                         
  19 -11   2         33.23       -432.33       432.33 o                         
 -21 -10   2        684.99        770.86       281.60 o                         
 -20 -10   2       3402.31       3484.63       311.87 o                         
 -19 -10   2        220.16        109.76       162.46 o                         
 -18 -10   2       2651.37       3019.19       226.06 o                         
 -17 -10   2        450.34        279.20       136.62 o                         
 -16 -10   2       7188.97       7014.31       304.03 o                         
 -15 -10   2       1005.80       1150.56       143.47 o                         
 -14 -10   2       4289.24       4530.43       225.53 o                         
 -13 -10   2        763.51        771.27       125.34 o                         
 -12 -10   2       8279.84       7682.18       255.02 o                         
 -11 -10   2       2583.49       2347.41       150.00 o                         
 -10 -10   2       4739.01       4678.84       193.91 o                         
  -9 -10   2       3552.02       3570.66       169.03 o                         
  -8 -10   2       9070.37       9320.30       242.34 o                         
  -7 -10   2       7084.35       6772.17       218.47 o                         
  -6 -10   2       5632.41       5679.65       198.98 o                         
  -5 -10   2       7218.73       7078.87       181.94 o                         
  -4 -10   2      11012.00      11025.37       269.70 o                         
  -3 -10   2       2896.70       2845.59       143.11 o                         
  -2 -10   2       9545.27      10492.61       261.99 o                         
  -1 -10   2       8082.88       8155.83       238.95 o                         
   0 -10   2      10290.88      10171.70       335.11 o                         
   1 -10   2       5627.68       5495.07       199.14 o                         
   2 -10   2       1600.59       1459.00       107.95 o                         
   3 -10   2       9412.12      10033.83       255.93 o                         
   4 -10   2       3070.44       3114.90       120.62 o                         
   5 -10   2       6633.00       6702.75       202.44 o                         
   6 -10   2       2664.41       2638.68       165.44 o                         
   7 -10   2       9570.54       8692.66       248.93 o                         
   8 -10   2         47.26         97.47        94.93 o                         
   9 -10   2       6096.06       5877.68       226.99 o                         
  10 -10   2       2203.74       2370.29       160.60 o                         
  11 -10   2       8521.87       7752.29       273.26 o                         
  12 -10   2        808.05        801.20       113.69 o                         
  13 -10   2       7224.29       6861.29       270.57 o                         
  14 -10   2        467.80        413.49       115.56 o                         
  15 -10   2       5151.98       5456.93       273.63 o                         
  16 -10   2        500.73        535.64       147.90 o                         
  17 -10   2       6110.59       6482.98       310.01 o                         
  18 -10   2        173.53        287.76       145.03 o                         
  19 -10   2       3685.57       3627.88       252.65 o                         
  20 -10   2        153.69        394.43       180.01 o                         
 -22  -9   2        713.38        718.07       257.18 o                         
 -21  -9   2        730.82       1143.39       204.01 o                         
 -20  -9   2        351.81        356.80       184.88 o                         
 -19  -9   2        764.36       1060.22       171.03 o                         
 -18  -9   2        926.01        897.04       166.02 o                         
 -17  -9   2        344.87        219.50       121.99 o                         
 -16  -9   2       1427.20       1487.25       155.98 o                         
 -15  -9   2        455.63        369.13       107.56 o                         
 -14  -9   2        945.47       1037.48       131.17 o                         
 -13  -9   2       1146.59       1037.52       133.80 o                         
 -12  -9   2        545.50        486.05       101.51 o                         
 -11  -9   2       2717.86       2772.72       164.57 o                         
 -10  -9   2        431.05        575.56       104.25 o                         
  -9  -9   2       2100.89       2150.57       142.56 o                         
  -8  -9   2        275.34        344.41        77.47 o                         
  -7  -9   2       1542.67       1438.53       112.18 o                         
  -6  -9   2         79.68        149.29        79.58 o                         
  -5  -9   2        376.56        325.62        64.90 o                         
  -4  -9   2       2496.92       2545.66       106.30 o                         
  -3  -9   2       3989.41       3549.14       109.49 o                         
  -2  -9   2       2706.78       2748.18        97.88 o                         
  -1  -9   2       1584.03       1468.87       104.71 o                         
   0  -9   2       4522.41       3881.25       151.38 o                         
   1  -9   2       7247.91       7094.87       137.83 o                         
   2  -9   2        272.77        230.86        47.01 o                         
   3  -9   2        581.41        473.66        57.84 o                         
   4  -9   2        637.46        597.69        66.19 o                         
   5  -9   2        208.89        130.13        69.49 o                         
   6  -9   2       3124.66       3047.13       151.33 o                         
   7  -9   2        119.49         90.61        72.22 o                         
   8  -9   2       2822.32       2811.45       142.47 o                         
   9  -9   2       1398.44       1021.52       103.38 o                         
  10  -9   2       4442.54       4263.39       178.10 o                         
  11  -9   2        397.81        329.68        91.30 o                         
  12  -9   2        313.31        184.40        89.39 o                         
  13  -9   2       1018.97        884.57       122.57 o                         
  14  -9   2         12.64        -67.78       109.60 o                         
  15  -9   2        659.92        452.36       123.20 o                         
  16  -9   2        607.14        336.36       122.93 o                         
  17  -9   2        733.96        598.52       146.15 o                         
  18  -9   2        950.19        909.24       158.71 o                         
  19  -9   2        741.03        585.29       146.79 o                         
  20  -9   2        203.01         97.14       151.54 o                         
  21  -9   2        742.21       1099.20       201.35 o                         
  22  -9   2        434.13        926.98       447.06 o                         
 -23  -8   2         37.20        324.97       384.43 o                         
 -22  -8   2       6224.27       6817.98       349.44 o                         
 -21  -8   2         11.20         -6.26       139.85 o                         
 -20  -8   2       3383.81       3739.23       224.81 o                         
 -19  -8   2       2085.11       2221.05       187.93 o                         
 -18  -8   2      10469.27      10606.32       364.75 o                         
 -17  -8   2        183.40        184.77       115.75 o                         
 -16  -8   2      11317.26      11620.18       342.64 o                         
 -15  -8   2       1509.00       1559.15       141.48 o                         
 -14  -8   2      11563.16      12282.75       341.01 o                         
 -13  -8   2        257.89         82.26        94.45 o                         
 -12  -8   2       8013.19       8232.95       257.50 o                         
 -11  -8   2       3880.15       3728.34       174.70 o                         
 -10  -8   2      15927.51      16241.50       352.33 o                         
  -9  -8   2       3775.44       4047.72       174.58 o                         
  -8  -8   2      14777.92      15419.90       292.28 o                         
  -7  -8   2      16257.87      16168.13       318.72 o                         
  -6  -8   2      20040.48      20540.12       346.43 o                         
  -5  -8   2       7274.92       6933.81       176.53 o                         
  -4  -8   2      11553.65      11919.55       167.06 o                         
  -3  -8   2      20130.55      20591.17       214.31 o                         
  -2  -8   2      21334.30      21088.74       222.97 o                         
  -1  -8   2      13227.45      13177.09       143.08 o                         
   0  -8   2       8102.74       7822.91        95.71 o                         
   1  -8   2      22760.66      22208.16       211.13 o                         
   2  -8   2      18730.22      19573.07       196.73 o                         
   3  -8   2       8399.43       8966.75       129.33 o                         
   4  -8   2       5726.25       5436.03       137.60 o                         
   5  -8   2      11799.57      12073.65       237.47 o                         
   6  -8   2       6115.12       6091.57       189.62 o                         
   7  -8   2      18816.06      19267.96       324.44 o                         
   8  -8   2       9226.29       8916.53       230.09 o                         
   9  -8   2      17729.60      18004.16       345.46 o                         
  10  -8   2       1504.65       1524.31       116.99 o                         
  11  -8   2      16546.00      16367.70       340.07 o                         
  12  -8   2        565.13        412.39        94.64 o                         
  13  -8   2      14154.18      14167.76       331.11 o                         
  14  -8   2        334.71        370.99       113.59 o                         
  15  -8   2      11683.94      11486.60       309.78 o                         
  16  -8   2        599.64        450.86       104.70 o                         
  17  -8   2       9172.90       9502.94       322.89 o                         
  18  -8   2        200.11        211.27       127.18 o                         
  19  -8   2       6421.69       6481.66       304.55 o                         
  20  -8   2        122.72         61.43       135.70 o                         
  21  -8   2       5112.46       5458.89       292.28 o                         
  22  -8   2        280.56        320.53       146.46 o                         
  23  -8   2       3160.43       3352.52       516.90 o                         
 -25  -7   2       1259.37       1495.33       579.71 o                         
 -24  -7   2       1021.62       1176.07       286.93 o                         
 -23  -7   2        651.11        507.78       166.38 o                         
 -22  -7   2        420.64        491.12       162.00 o                         
 -21  -7   2        701.10        548.08       141.04 o                         
 -20  -7   2       1896.35       2107.46       184.89 o                         
 -19  -7   2        912.21        840.04       163.10 o                         
 -18  -7   2       1062.71       1094.13       143.90 o                         
 -17  -7   2       5117.06       5003.58       175.63 o                         
 -16  -7   2       1196.55       1392.28        98.40 o                         
 -15  -7   2       5036.49       4728.42       152.00 o                         
 -14  -7   2        956.34       1144.27       118.50 o                         
 -13  -7   2       2284.86       2126.15       137.72 o                         
 -12  -7   2       1916.49       1865.89        92.28 o                         
 -11  -7   2        361.32        334.41        49.90 o                         
 -10  -7   2       3792.17       3345.32       102.76 o                         
  -9  -7   2       2268.38       2555.94        82.42 o                         
  -8  -7   2       6879.05       6976.07       111.21 o                         
  -7  -7   2       4675.24       4608.11       158.74 o                         
  -6  -7   2       2186.03       2287.76       103.03 o                         
  -5  -7   2       7387.15       7289.07       171.13 o                         
  -4  -7   2       4864.83       4532.22        96.21 o                         
  -3  -7   2       5678.59       5886.41       105.68 o                         
  -2  -7   2        467.56        258.03        29.97 o                         
  -1  -7   2         12.48         46.15        41.85 o                         
   0  -7   2       6757.96       6845.95        84.61 o                         
   1  -7   2       1601.70       1287.20        41.25 o                         
   2  -7   2       3648.47       3588.33        73.56 o                         
   3  -7   2       6968.14       7258.51       111.17 o                         
   4  -7   2       5554.20       4953.05       125.60 o                         
   5  -7   2        468.66        265.90        54.71 o                         
   6  -7   2       9742.50       9434.22       223.27 o                         
   7  -7   2        228.74        189.16        39.21 o                         
   8  -7   2        594.81        775.00        55.15 o                         
   9  -7   2         67.29         68.13        38.49 o                         
  10  -7   2       3055.97       2857.46        96.65 o                         
  11  -7   2        711.95        630.15        59.71 o                         
  12  -7   2       5021.40       5390.14       187.72 o                         
  13  -7   2        327.52        340.31        87.87 o                         
  14  -7   2       6611.86       6588.40       170.93 o                         
  15  -7   2        533.97        455.15        70.73 o                         
  16  -7   2       4375.80       4477.80       153.83 o                         
  17  -7   2        701.68        719.90       124.93 o                         
  18  -7   2       2061.72       2271.35       175.40 o                         
  19  -7   2        625.25        677.73       154.49 o                         
  20  -7   2        258.83        176.90       123.34 o                         
  21  -7   2       1075.74        859.22       154.31 o                         
  22  -7   2       1743.14       1717.47       216.57 o                         
  23  -7   2       1085.81       1647.83       265.10 o                         
  24  -7   2        364.35        201.12       437.24 o                         
 -25  -6   2        406.23        607.10       618.40 o                         
 -24  -6   2       2457.49       2364.33       229.55 o                         
 -23  -6   2        348.10        623.69       181.18 o                         
 -22  -6   2       1064.70       1064.76       214.14 o                         
 -21  -6   2       1018.49       1133.26       116.79 o                         
 -20  -6   2       4186.19       4389.43       182.82 o                         
 -19  -6   2        666.45        740.64        95.01 o                         
 -18  -6   2       3607.96       3342.78       145.90 o                         
 -17  -6   2       1974.10       2138.38       118.31 o                         
 -16  -6   2       4978.54       5517.30       167.34 o                         
 -15  -6   2        487.66        466.73        68.12 o                         
 -14  -6   2       6878.60       7055.26       166.34 o                         
 -13  -6   2       1744.88       1589.85       117.48 o                         
 -12  -6   2       6901.54       6858.71       206.61 o                         
 -11  -6   2       2017.05       1697.59        77.96 o                         
 -10  -6   2      10079.25      10150.14       170.80 o                         
  -9  -6   2       4390.25       4468.99       106.85 o                         
  -8  -6   2      13539.53      13466.06       191.23 o                         
  -7  -6   2       6622.29       6586.79       101.51 o                         
  -6  -6   2      18936.48      18589.08       195.81 o                         
  -5  -6   2      12517.44      11754.56       169.30 o                         
  -4  -6   2      13374.22      13242.87       174.88 o                         
  -3  -6   2       4849.75       4670.66        99.83 o                         
  -2  -6   2       5465.75       5270.87        98.52 o                         
  -1  -6   2      15663.47      15249.81       174.94 o                         
   0  -6   2      11861.65      12213.66       127.56 o                         
   1  -6   2      15971.07      16532.52       168.33 o                         
   2  -6   2       4545.59       4652.38        85.59 o                         
   3  -6   2      29826.95      31564.25       288.18 o                         
   4  -6   2       9434.06       9986.09       133.16 o                         
   5  -6   2       9632.15       9218.36       179.24 o                         
   6  -6   2      24176.68      24710.16       290.85 o                         
   7  -6   2       8323.31       8970.32       150.88 o                         
   8  -6   2       5264.48       5119.58       118.17 o                         
   9  -6   2       8939.58       8595.35       162.57 o                         
  10  -6   2       4941.66       4553.91       122.77 o                         
  11  -6   2      13439.52      12345.06       237.05 o                         
  12  -6   2       1659.58       1682.98       122.03 o                         
  13  -6   2       8028.06       7830.58       190.76 o                         
  14  -6   2       2088.44       2154.33       113.77 o                         
  15  -6   2       6457.15       7108.01       194.50 o                         
  16  -6   2       1319.45       1368.12        99.20 o                         
  17  -6   2       4615.54       4460.47       163.11 o                         
  18  -6   2        885.09        936.78       103.44 o                         
  19  -6   2       2811.59       3184.01       160.46 o                         
  20  -6   2        825.02        705.76       109.49 o                         
  21  -6   2       3526.21       3175.09       220.39 o                         
  22  -6   2        729.55        799.36       172.31 o                         
  23  -6   2       4017.42       3976.85       283.07 o                         
  24  -6   2        302.30        261.30       440.92 o                         
 -25  -5   2       4205.36       4074.62       389.17 o                         
 -24  -5   2        253.79        246.30       121.88 o                         
 -23  -5   2       3933.64       3425.78       204.63 o                         
 -22  -5   2       1335.67       1010.63       127.95 o                         
 -21  -5   2       7568.71       6692.03       223.00 o                         
 -20  -5   2        387.28        297.05        94.29 o                         
 -19  -5   2      10335.37      10456.25       261.79 o                         
 -18  -5   2       1547.07       1430.63       110.76 o                         
 -17  -5   2      11847.58      11433.05       256.95 o                         
 -16  -5   2       2192.41       1776.21       108.75 o                         
 -15  -5   2      11347.97      11124.54       236.14 o                         
 -14  -5   2        900.15        659.20        75.23 o                         
 -13  -5   2      11870.78      12015.37       275.06 o                         
 -12  -5   2       3446.95       3231.36       138.15 o                         
 -11  -5   2      22480.89      22223.32       273.88 o                         
 -10  -5   2       7856.04       8563.00       149.50 o                         
  -9  -5   2      11416.43      11930.42       179.01 o                         
  -8  -5   2      15797.72      15872.46       242.86 o                         
  -7  -5   2      37392.10      38253.02       378.22 o                         
  -6  -5   2      12642.61      13330.19       154.49 o                         
  -5  -5   2      36565.83      37983.77       333.98 o                         
  -4  -5   2      24550.61      25258.63       234.14 o                         
  -3  -5   2      29962.07      32402.02       299.12 o                         
  -2  -5   2      20551.21      19981.65       206.53 o                         
  -1  -5   2      12857.55      12960.28        98.58 o                         
   0  -5   2      39513.63      40934.50       253.65 o                         
   1  -5   2      26016.27      27546.96       228.93 o                         
   2  -5   2      28546.77      29653.42       257.15 o                         
   3  -5   2       4563.50       4759.84        88.51 o                         
   4  -5   2      66788.46      72465.02       816.01 o                         
   5  -5   2      40797.16      42231.72       425.38 o                         
   6  -5   2      11620.71      11223.98       166.97 o                         
   7  -5   2       4050.73       3900.17       103.12 o                         
   8  -5   2      34812.80      36654.95       416.72 o                         
   9  -5   2       8656.43       8806.06       178.17 o                         
  10  -5   2      29934.23      28485.52       374.87 o                         
  11  -5   2        888.66        856.87       102.18 o                         
  12  -5   2      26439.49      25931.02       462.90 o                         
  13  -5   2       3831.89       3804.34       133.39 o                         
  14  -5   2      25303.41      25213.59       369.72 o                         
  15  -5   2        647.19        700.01        84.10 o                         
  16  -5   2       9530.76       9738.95       230.92 o                         
  17  -5   2       4879.50       4639.87       167.73 o                         
  18  -5   2       8968.17       8880.00       244.24 o                         
  19  -5   2        127.14         42.09        89.21 o                         
  20  -5   2       6765.59       6566.12       223.05 o                         
  21  -5   2         12.93         -4.73       100.92 o                         
  22  -5   2       6300.45       6412.13       249.39 o                         
  23  -5   2         15.18       -125.47       125.47 o                         
  24  -5   2       6303.85       6733.51       336.92 o                         
  25  -5   2        336.70       1079.59       492.51 o                         
 -26  -4   2         32.95       -207.37       207.37 o                         
 -25  -4   2        948.77       1057.38       176.68 o                         
 -24  -4   2        400.04        333.46       122.16 o                         
 -23  -4   2       1544.73       1547.90       148.77 o                         
 -22  -4   2        501.85        392.57       108.83 o                         
 -21  -4   2       1071.03        957.07       121.05 o                         
 -20  -4   2        879.65        898.77       104.70 o                         
 -19  -4   2       1876.11       1635.37       119.65 o                         
 -18  -4   2        730.06        517.44        97.93 o                         
 -17  -4   2       1968.55       1964.97       119.59 o                         
 -16  -4   2        176.93         75.06        61.35 o                         
 -15  -4   2       3762.83       3348.26       121.27 o                         
 -14  -4   2        102.08        128.04        49.22 o                         
 -13  -4   2       4329.72       4119.74       114.23 o                         
 -12  -4   2        341.84        412.66        63.03 o                         
 -11  -4   2       4135.11       4115.51       159.74 o                         
 -10  -4   2       5787.15       5461.66       123.45 o                         
  -9  -4   2       1110.67        749.85        53.32 o                         
  -8  -4   2       1332.00       1172.86        53.50 o                         
  -7  -4   2        442.37        387.71        35.30 o                         
  -6  -4   2       1043.23       1050.49        40.49 o                         
  -5  -4   2        270.93        376.37        25.12 o                         
  -4  -4   2        735.96        849.06        25.84 o                         
  -3  -4   2        202.52        138.66        25.72 o                         
  -2  -4   2        231.85        135.58        26.95 o                         
  -1  -4   2        178.58        132.21        14.22 o                         
   0  -4   2       9528.25       9896.66        85.53 o                         
   1  -4   2       2586.78       2959.35        54.89 o                         
   2  -4   2        120.42         34.72        24.21 o                         
   3  -4   2       1592.36       1566.80        40.16 o                         
   4  -4   2        471.10        452.44        27.46 o                         
   5  -4   2       3619.96       4103.45        69.11 o                         
   6  -4   2       1608.11       1965.15        69.22 o                         
   7  -4   2       3054.53       3042.18        96.11 o                         
   8  -4   2        253.46        251.27        47.12 o                         
   9  -4   2        626.70        488.23        53.42 o                         
  10  -4   2       1373.20       1436.52        75.61 o                         
  11  -4   2        180.84        282.35        84.44 o                         
  12  -4   2       2054.62       2197.81       102.99 o                         
  13  -4   2        248.45         98.53        61.42 o                         
  14  -4   2       3878.49       3398.20       133.37 o                         
  15  -4   2       1637.32       1563.37       103.03 o                         
  16  -4   2       1512.57       1565.14       116.14 o                         
  17  -4   2         42.63         15.79        83.97 o                         
  18  -4   2       1837.10       1965.52       132.39 o                         
  19  -4   2        176.98        110.56        90.20 o                         
  20  -4   2       2376.61       2199.69       141.61 o                         
  21  -4   2        143.77         -7.27       101.99 o                         
  22  -4   2        981.65       1183.89       138.41 o                         
  23  -4   2         10.61       -123.09       123.09 o                         
  24  -4   2       1118.26        798.21       179.91 o                         
  25  -4   2         57.15        116.37       162.79 o                         
  26  -4   2        327.68       -356.79       502.95 o                         
 -27  -3   2       3723.61       3234.58       355.14 o                         
 -26  -3   2         90.92        -21.77       209.07 o                         
 -25  -3   2       2582.38       2886.66       222.65 o                         
 -24  -3   2        444.46        478.15       119.40 o                         
 -23  -3   2       4763.67       4100.79       213.91 o                         
 -22  -3   2         49.70        -25.03       108.48 o                         
 -21  -3   2       5317.37       5504.73       224.86 o                         
 -20  -3   2        831.97        635.25        98.88 o                         
 -19  -3   2      13573.97      13931.59       308.10 o                         
 -18  -3   2       1202.12       1337.94       106.91 o                         
 -17  -3   2       7686.88       7817.60       227.66 o                         
 -16  -3   2       2347.13       1748.84        98.48 o                         
 -15  -3   2      16241.26      15950.65       277.26 o                         
 -14  -3   2       1052.14       1040.76        69.91 o                         
 -13  -3   2      17915.54      18096.95       257.22 o                         
 -12  -3   2        383.37        360.35        65.52 o                         
 -11  -3   2      17305.74      16790.61       310.51 o                         
 -10  -3   2       9325.44       9204.42       156.85 o                         
  -9  -3   2      30207.61      30448.49       318.32 o                         
  -8  -3   2      13425.81      13106.86       175.10 o                         
  -7  -3   2      23530.91      22768.68       234.32 o                         
  -6  -3   2      10978.77       9579.83       104.21 o                         
  -5  -3   2      51319.83      55284.07       366.29 o                         
  -4  -3   2      22330.72      22187.34       154.66 o                         
  -3  -3   2       9477.89       9326.49        79.71 o                         
  -2  -3   2      41805.82      41760.76       304.18 o                         
  -1  -3   2       8925.81       8655.61        75.33 o                         
   0  -3   2      17339.69      16790.42       117.06 o                         
   1  -3   2       1549.90       1375.28        42.18 o                         
   2  -3   2     112622.41     119615.05       613.31 o                         
   3  -3   2      42085.61      43001.62       267.18 o                         
   4  -3   2       5487.47       5752.32        77.21 o                         
   5  -3   2       9990.94       9621.00       105.03 o                         
   6  -3   2      24230.56      23582.15       231.87 o                         
   7  -3   2      51154.29      52990.87       448.56 o                         
   8  -3   2       6622.30       6295.03       125.10 o                         
   9  -3   2       3238.39       3118.26        91.64 o                         
  10  -3   2      33368.77      32995.50       441.42 o                         
  11  -3   2       4456.66       3722.42       122.33 o                         
  12  -3   2      20106.27      20597.30       250.65 o                         
  13  -3   2       2210.60       1921.99        73.82 o                         
  14  -3   2      23622.35      22731.89       265.38 o                         
  15  -3   2       4990.21       3936.52       125.09 o                         
  16  -3   2      21257.23      21564.38       357.27 o                         
  17  -3   2        483.58        241.99        61.03 o                         
  18  -3   2      12072.17      12103.84       287.25 o                         
  19  -3   2         83.78        114.02        89.89 o                         
  20  -3   2       9564.88       8445.15       254.94 o                         
  21  -3   2        189.22        122.51       118.19 o                         
  22  -3   2       7610.57       7596.98       317.00 o                         
  23  -3   2        166.76         66.04       135.15 o                         
  24  -3   2       5933.71       6550.21       286.95 o                         
  25  -3   2        259.13        156.67       146.98 o                         
  26  -3   2       3382.41       2791.70       341.25 o                         
 -26  -2   2       1754.90       1698.50       207.97 o                         
 -25  -2   2        924.79        885.65       153.90 o                         
 -24  -2   2       3058.34       2955.80       213.10 o                         
 -23  -2   2       1460.03       1296.70       150.07 o                         
 -22  -2   2       6789.94       5828.55       250.11 o                         
 -21  -2   2        999.23       1081.39       127.26 o                         
 -20  -2   2       7426.29       7254.44       280.75 o                         
 -19  -2   2        802.69        745.73        99.30 o                         
 -18  -2   2       7039.26       6517.43       209.70 o                         
 -17  -2   2        304.03        243.21        79.80 o                         
 -16  -2   2       3071.38       2568.68       107.60 o                         
 -15  -2   2       2735.45       2709.77        85.96 o                         
 -14  -2   2      22627.42      22494.88       262.61 o                         
 -13  -2   2       5823.23       5918.76       114.28 o                         
 -12  -2   2      25329.86      24181.76       268.81 o                         
 -11  -2   2       5449.28       5349.94       115.74 o                         
 -10  -2   2      13303.49      13208.74       199.92 o                         
  -9  -2   2        984.03       1135.88        57.97 o                         
  -8  -2   2      16517.71      16973.05       210.11 o                         
  -7  -2   2       8263.62       8156.47       119.24 o                         
  -6  -2   2       4346.21       3861.11        63.09 o                         
  -5  -2   2      16704.81      18271.19       142.55 o                         
  -3  -2   2      60414.59      63373.92       345.42 o                         
  -2  -2   2     105312.48     109336.23       584.62 o                         
  -1  -2   2      17492.00      17380.08       116.75 o                         
   0  -2   2       8443.66       9011.10        82.29 o                         
   1  -2   2       1974.89       2004.43        38.84 o                         
   2  -2   2      17421.54      17323.33       126.30 o                         
   3  -2   2      31314.37      30890.79       212.93 o                         
   4  -2   2       5465.61       5431.37        69.56 o                         
   5  -2   2      27162.52      29229.91       224.85 o                         
   6  -2   2       3305.18       3516.96        69.19 o                         
   7  -2   2      26962.90      26418.31       266.60 o                         
   8  -2   2       4935.88       5359.96       134.05 o                         
   9  -2   2      18704.49      18743.24       244.53 o                         
  10  -2   2      10618.72       9667.83       218.97 o                         
  11  -2   2      13725.34      13420.63       234.40 o                         
  12  -2   2       3973.50       4022.34       113.70 o                         
  13  -2   2       4398.78       3805.35       115.49 o                         
  14  -2   2       2616.08       2609.04       103.04 o                         
  15  -2   2       8872.82       8360.80       220.98 o                         
  16  -2   2        820.13        896.55        82.16 o                         
  17  -2   2       8782.98       8340.97       235.86 o                         
  18  -2   2        381.95        452.08        92.64 o                         
  19  -2   2       9588.14       9109.50       260.96 o                         
  20  -2   2       1203.10       1042.14       148.60 o                         
  21  -2   2       8348.74       7724.07       279.33 o                         
  22  -2   2        349.75        566.79       225.82 o                         
  23  -2   2       2483.79       2213.71       311.40 o                         
  24  -2   2        823.34        754.31       157.67 o                         
  25  -2   2       1964.34       1943.32       227.04 o                         
  26  -2   2        172.11        -17.55       262.83 o                         
 -26  -1   2       1372.36       1347.53       185.12 o                         
 -25  -1   2        724.21        587.62       150.20 o                         
 -24  -1   2       1185.44       1502.08       187.23 o                         
 -23  -1   2       1716.13       1841.13       163.00 o                         
 -22  -1   2       1620.99       1976.97       185.16 o                         
 -21  -1   2       1283.20       1637.61       146.64 o                         
 -20  -1   2       1663.16       1873.37       152.53 o                         
 -19  -1   2       2414.00       2402.64       156.29 o                         
 -18  -1   2       3464.98       3552.82       146.82 o                         
 -17  -1   2       8453.67       7947.40       198.74 o                         
 -16  -1   2       1563.01       1758.96        80.68 o                         
 -15  -1   2       2479.54       1997.75        83.05 o                         
 -14  -1   2       4217.95       4399.05       249.74 o                         
 -13  -1   2       3311.56       3010.24        91.11 o                         
 -12  -1   2       1592.01       1328.27        71.69 o                         
 -11  -1   2       4485.02       4283.84       143.86 o                         
 -10  -1   2        306.28        559.54        61.36 o                         
  -9  -1   2       5715.17       5326.50       110.62 o                         
  -8  -1   2        502.32        506.38        35.65 o                         
  -7  -1   2       7547.08       7436.45        86.72 o                         
  -6  -1   2       4571.09       5200.22        65.52 o                         
  -5  -1   2      21303.45      22005.02       159.86 o                         
  -4  -1   2      11546.26      12384.67        97.43 o                         
  -3  -1   2       1913.61       2573.36        34.55 o                         
   2  -1   2      21857.16      20738.16       171.57 o                         
   3  -1   2      19012.32      18930.65       148.84 o                         
   4  -1   2       6562.67       7070.65        86.25 o                         
   5  -1   2       3145.18       3037.26        60.48 o                         
   6  -1   2       1557.84       1231.44        47.36 o                         
   7  -1   2       1526.94       1342.77        60.63 o                         
   8  -1   2        213.22        122.41        46.30 o                         
   9  -1   2       7333.82       8237.30       193.03 o                         
  10  -1   2        717.41        635.60        64.77 o                         
  11  -1   2       1459.98       1549.54        76.35 o                         
  12  -1   2       4875.71       4571.35       122.84 o                         
  13  -1   2       1299.87       1268.57        76.41 o                         
  14  -1   2       4959.43       4546.21       153.17 o                         
  15  -1   2       1507.24       1699.96       118.54 o                         
  16  -1   2       4189.90       4278.74       177.21 o                         
  17  -1   2       1311.58       1255.06        97.14 o                         
  18  -1   2       1676.33       1905.23       113.19 o                         
  19  -1   2        614.90        590.12        95.90 o                         
  20  -1   2        837.12        663.43       110.13 o                         
  21  -1   2        512.43        531.37       134.12 o                         
  22  -1   2        763.59        537.65       141.90 o                         
  23  -1   2        217.19        218.25       153.66 o                         
  24  -1   2        958.69        580.39       155.59 o                         
  25  -1   2        448.30        225.60       259.53 o                         
  26  -1   2        568.70        284.05       365.18 o                         
 -26   0   2       3733.35       3751.01       247.81 o                         
 -25   0   2        664.26        532.87       160.75 o                         
 -24   0   2       5582.37       5117.86       353.85 o                         
 -23   0   2        398.06        436.05       144.57 o                         
 -22   0   2      14849.78      15226.39       395.13 o                         
 -21   0   2        487.59        665.35       125.59 o                         
 -20   0   2      19161.94      19647.97       425.17 o                         
 -19   0   2        572.01        617.03        93.73 o                         
 -18   0   2      12630.98      12822.80       261.08 o                         
 -17   0   2       4518.92       4388.52       159.31 o                         
 -16   0   2      32902.83      33396.36       388.54 o                         
 -15   0   2        125.19        149.10        43.53 o                         
 -14   0   2      12364.25      11821.49       184.10 o                         
 -13   0   2        171.20        123.48        44.82 o                         
 -12   0   2      49502.86      48376.35       470.83 o                         
 -11   0   2        376.94        268.16        75.94 o                         
 -10   0   2      22565.94      21966.13       325.88 o                         
  -9   0   2       1825.54       1592.98        74.81 o                         
  -8   0   2      36401.33      35932.00       594.05 o                         
  -7   0   2       3050.41       3099.55        56.25 o                         
  -6   0   2      10071.83       9351.85        95.97 o                         
  -5   0   2     102942.43     103096.65       684.28 o                         
  -4   0   2     178685.84     188687.44      1253.46 o                         
  -3   0   2      35928.72      39169.92       345.28 o                         
   3   0   2      35350.63      35149.83       263.89 o                         
   4   0   2       3252.86       3346.14        60.97 o                         
   5   0   2       8356.76       8705.46        92.81 o                         
   6   0   2      37613.54      39288.27       280.34 o                         
   7   0   2     104339.07     108308.16       868.13 o                         
   8   0   2       6852.19       7536.52       185.87 o                         
   9   0   2      17159.46      17118.26       315.94 o                         
  10   0   2      27744.87      28146.63       492.99 o                         
  11   0   2      31680.26      33204.21       417.69 o                         
  12   0   2       3470.46       3243.93       120.94 o                         
  13   0   2      13290.48      13578.05       259.60 o                         
  14   0   2       1837.77       1883.13       106.45 o                         
  15   0   2      13441.50      14798.94       290.85 o                         
  16   0   2         40.96         45.26        70.57 o                         
  17   0   2      14192.03      14892.53       309.28 o                         
  18   0   2        550.59        498.01        98.06 o                         
  19   0   2      11793.02      12538.18       302.62 o                         
  20   0   2        667.74        368.60       110.28 o                         
  21   0   2       5034.04       5151.85       242.49 o                         
  22   0   2       1125.40       1123.55       149.34 o                         
  23   0   2       4131.70       4755.55       264.47 o                         
  24   0   2         13.18         14.76       150.99 o                         
  25   0   2       4187.86       4385.16       283.57 o                         
 -26   1   2       1592.52       2161.61       208.73 o                         
 -25   1   2        612.21        449.47       146.85 o                         
 -24   1   2        887.71        759.70       162.57 o                         
 -23   1   2       1608.63       1705.48       242.44 o                         
 -22   1   2       1866.05       1862.38       198.63 o                         
 -21   1   2       1198.87       1191.02       137.75 o                         
 -20   1   2       1927.70       2065.65       140.84 o                         
 -19   1   2       2540.10       2515.61       140.91 o                         
 -18   1   2       4409.70       4453.56       170.02 o                         
 -17   1   2       8018.68       7585.03       183.49 o                         
 -16   1   2       2194.24       2399.46       102.31 o                         
 -15   1   2       2779.51       2506.93        90.43 o                         
 -14   1   2       2713.79       2820.25        93.17 o                         
 -13   1   2       3268.56       3114.24        89.67 o                         
 -12   1   2       1862.52       1573.06        74.74 o                         
 -11   1   2       4838.26       4596.92       124.47 o                         
 -10   1   2        413.44        488.76        50.97 o                         
  -9   1   2       6415.41       6099.42       149.38 o                         
  -8   1   2        579.91        453.90        34.65 o                         
  -7   1   2       8038.28       8372.22       127.68 o                         
  -6   1   2       5172.61       5712.40        86.10 o                         
  -5   1   2      21019.69      21019.12       194.39 o                         
  -4   1   2      10485.36      11182.28       111.66 o                         
  -3   1   2       2843.35       3488.76        91.30 o                         
   2   1   2      20935.55      20398.27       166.68 o                         
   3   1   2      18416.36      18236.42       162.79 o                         
   4   1   2       6524.32       7053.60        97.73 o                         
   5   1   2       3027.41       3018.98        64.04 o                         
   6   1   2       1538.27       1339.46        45.74 o                         
   7   1   2       1315.67       1184.17        50.94 o                         
   8   1   2        165.70        256.63        49.51 o                         
   9   1   2       7894.80       8807.01       181.79 o                         
  10   1   2        339.00        278.40        55.63 o                         
  11   1   2       1491.69       1442.16       103.74 o                         
  12   1   2       4103.33       4104.38       124.14 o                         
  13   1   2       1187.01       1060.72        76.17 o                         
  14   1   2       4554.82       4271.94       140.85 o                         
  15   1   2       1657.36       1706.54       103.33 o                         
  16   1   2       4094.17       4089.40       155.12 o                         
  17   1   2       1253.02       1124.78        98.03 o                         
  18   1   2       1964.33       2004.46       141.47 o                         
  19   1   2        954.51       1174.34       111.68 o                         
  20   1   2        920.50        830.45       112.26 o                         
  21   1   2        896.60        861.23       139.45 o                         
  22   1   2        868.38        677.60       141.47 o                         
  23   1   2        305.58        317.50       149.34 o                         
  24   1   2       1111.00       1137.54       169.84 o                         
  25   1   2        597.70        438.18       149.03 o                         
 -26   2   2       1555.51       1376.19       186.78 o                         
 -25   2   2        912.53        571.69       143.51 o                         
 -24   2   2       2641.92       2955.38       233.57 o                         
 -23   2   2       1257.13       1162.42       166.80 o                         
 -22   2   2       6672.80       6655.37       289.36 o                         
 -21   2   2       1588.05       2268.08       147.47 o                         
 -20   2   2       7655.02       8099.11       242.13 o                         
 -19   2   2       1315.34       1506.20       119.92 o                         
 -18   2   2       7395.03       6995.70       210.22 o                         
 -17   2   2        913.70        832.63        90.95 o                         
 -16   2   2       2166.89       1737.21        79.78 o                         
 -15   2   2       2497.91       2192.94        80.72 o                         
 -14   2   2      22078.76      20894.93       273.50 o                         
 -13   2   2       5312.73       5280.13       123.05 o                         
 -12   2   2      24101.36      21964.52       645.52 o                         
 -11   2   2       5505.37       5265.32       140.00 o                         
 -10   2   2      14038.62      13709.27       339.79 o                         
  -9   2   2       1785.28       1905.56       160.90 o                         
  -8   2   2      16137.05      16835.86       191.67 o                         
  -7   2   2       9478.34       9098.92       124.95 o                         
  -6   2   2       4412.27       4740.55        64.60 o                         
  -5   2   2      17235.42      17471.54       133.33 o                         
  -4   2   2        688.82        555.19        24.15 o                         
  -3   2   2      59125.98      63990.88       337.64 o                         
  -2   2   2     105171.77     110156.90       556.93 o                         
  -1   2   2      16615.26      17272.16       106.32 o                         
   0   2   2       8083.39       8940.52        73.40 o                         
   1   2   2       2700.82       2807.64        98.69 o                         
   2   2   2      16075.58      16840.92       111.47 o                         
   3   2   2      32850.32      32582.12       200.01 o                         
   4   2   2       5208.89       5928.31        71.85 o                         
   5   2   2      27704.89      29693.82       216.41 o                         
   6   2   2       2929.26       3195.31        67.61 o                         
   7   2   2      28140.70      28886.97       316.01 o                         
   8   2   2       4685.44       5644.92       188.04 o                         
   9   2   2      17945.83      18127.41       376.10 o                         
  10   2   2       9558.84       8834.03       221.02 o                         
  11   2   2      13506.82      12901.61       285.02 o                         
  12   2   2       3532.33       3669.23       115.87 o                         
  13   2   2       3212.01       2806.75       108.22 o                         
  14   2   2       2146.61       1953.06        97.95 o                         
  15   2   2       8687.47       8730.26       198.60 o                         
  16   2   2       1275.07       1267.33        92.22 o                         
  17   2   2       8158.07       7524.16       203.31 o                         
  18   2   2        549.60        524.88        95.54 o                         
  19   2   2       9346.48       8961.21       290.31 o                         
  20   2   2       1051.74       1027.12       126.39 o                         
  21   2   2       7677.14       7390.83       262.82 o                         
  22   2   2        365.74        352.57       161.59 o                         
  23   2   2       1967.28       1404.12       204.72 o                         
  24   2   2        579.43        277.78       152.57 o                         
  25   2   2       1616.90       1155.95       182.91 o                         
  26   2   2        334.23         74.56       322.97 o                         
 -26   3   2         38.96        -46.23       219.62 o                         
 -25   3   2       2868.33       2861.12       218.10 o                         
 -24   3   2        473.02        584.70       139.44 o                         
 -23   3   2       4339.31       3993.88       246.17 o                         
 -22   3   2         37.83        -49.29       112.01 o                         
 -21   3   2       5778.18       5851.02       233.42 o                         
 -20   3   2        956.61        658.63       100.16 o                         
 -19   3   2      13858.73      14430.10       317.09 o                         
 -18   3   2       1232.83       1244.08       107.37 o                         
 -17   3   2       8981.02       8591.98       228.59 o                         
 -16   3   2       1260.29       1010.74       104.89 o                         
 -15   3   2      15498.53      14796.28       311.63 o                         
 -14   3   2       1304.16       1227.70        90.09 o                         
 -13   3   2      19364.78      18800.45       285.31 o                         
 -12   3   2        119.75        107.54        55.54 o                         
 -11   3   2      17235.23      16086.07       344.60 o                         
 -10   3   2      10453.86      10145.38       154.52 o                         
  -9   3   2      31461.23      31724.78       307.37 o                         
  -8   3   2      13113.28      12889.65       142.89 o                         
  -7   3   2      23303.82      21953.78       190.58 o                         
  -6   3   2      10728.13       9672.49       105.02 o                         
  -5   3   2      52044.98      54408.57       321.74 o                         
  -4   3   2      21598.96      22303.85       155.40 o                         
  -3   3   2       9399.51       9086.59        80.88 o                         
  -2   3   2      42003.00      42465.59       262.39 o                         
  -1   3   2       9903.36       9681.51        72.02 o                         
   0   3   2      17925.73      17495.85       105.80 o                         
   1   3   2       1236.93        910.85        29.81 o                         
   2   3   2     110338.60     116907.21       593.38 o                         
   3   3   2      40991.73      42917.69       242.32 o                         
   4   3   2       7460.24       7511.47        71.62 o                         
   5   3   2       9380.55       9596.53       100.02 o                         
   6   3   2      24312.16      23708.84       197.72 o                         
   7   3   2      49812.36      53796.41       396.10 o                         
   8   3   2       7939.99       7638.22       152.07 o                         
   9   3   2       2952.34       3085.78       138.13 o                         
  10   3   2      32588.03      33420.60       408.80 o                         
  11   3   2       3969.75       4116.67       130.49 o                         
  12   3   2      19660.60      19755.66       309.88 o                         
  13   3   2       1772.86       1405.41        85.02 o                         
  14   3   2      22852.00      22976.17       333.50 o                         
  15   3   2       4910.34       4693.97       144.69 o                         
  16   3   2      21357.19      20806.13       316.92 o                         
  17   3   2        363.91        438.08        84.50 o                         
  18   3   2      12427.49      12446.74       318.94 o                         
  19   3   2         68.65       -112.27       112.27 o                         
  20   3   2       9402.32       9478.22       292.65 o                         
  21   3   2         83.18         28.95       139.26 o                         
  22   3   2       7262.76       7277.01       293.00 o                         
  23   3   2        173.92        256.33       146.37 o                         
  24   3   2       5870.02       6252.35       306.19 o                         
  25   3   2        219.73        183.03       244.28 o                         
  26   3   2       3191.07       3287.46       473.49 o                         
 -26   4   2         19.95        -84.33       243.06 o                         
 -25   4   2        734.31       1059.91       172.65 o                         
 -24   4   2        420.37        449.83       140.79 o                         
 -23   4   2       1647.44       1423.42       144.28 o                         
 -22   4   2        622.29        535.48       118.18 o                         
 -21   4   2       1500.04       1596.75       145.01 o                         
 -20   4   2       1076.19       1243.80       133.08 o                         
 -19   4   2       2565.15       2380.08       141.32 o                         
 -18   4   2        513.98        350.09        86.81 o                         
 -17   4   2       1775.05       1767.78       132.44 o                         
 -16   4   2         83.52        173.02        87.85 o                         
 -15   4   2       2725.46       2524.97       129.37 o                         
 -14   4   2         45.53         96.59        71.31 o                         
 -13   4   2       3322.87       3241.44       131.90 o                         
 -12   4   2        424.62        465.80        46.87 o                         
 -11   4   2       3254.91       3174.40        95.28 o                         
 -10   4   2       6365.11       6420.39       132.37 o                         
  -9   4   2       1446.96       1079.89        47.60 o                         
  -8   4   2       1000.73        978.89        44.66 o                         
  -7   4   2        698.22        710.02        39.06 o                         
  -6   4   2        771.59        679.31        32.17 o                         
  -5   4   2        254.40        293.28        23.08 o                         
  -4   4   2        544.36        632.05        28.49 o                         
  -3   4   2        156.97        113.20        25.75 o                         
  -2   4   2        187.45        185.70        22.69 o                         
  -1   4   2        107.75         73.41        15.64 o                         
   0   4   2       9642.78      10222.52        75.13 o                         
   1   4   2       2515.43       2880.38        50.93 o                         
   2   4   2         69.60         69.23        26.16 o                         
   3   4   2       1508.47       1409.31        27.81 o                         
   4   4   2        589.08        565.68        24.25 o                         
   5   4   2       3955.77       4455.10        61.83 o                         
   6   4   2       1951.79       2380.67        50.54 o                         
   7   4   2       3347.13       3493.04        70.76 o                         
   8   4   2        339.75        462.34        35.03 o                         
   9   4   2        858.04        881.07        66.28 o                         
  10   4   2       1199.58       1403.12        92.42 o                         
  11   4   2         90.57        114.34        55.94 o                         
  12   4   2       1487.08       1631.30        83.65 o                         
  13   4   2        382.08        263.45        56.86 o                         
  14   4   2       5073.90       4655.68       148.98 o                         
  15   4   2       1339.83       1263.21        86.26 o                         
  16   4   2       1625.14       1601.56       109.48 o                         
  17   4   2         12.22        -48.33        94.45 o                         
  18   4   2       1662.48       1771.35       135.09 o                         
  19   4   2        147.17        216.46       115.49 o                         
  20   4   2       1756.68       1321.52       131.37 o                         
  21   4   2        161.09        252.12       121.66 o                         
  22   4   2        647.81        505.82       135.61 o                         
  23   4   2          2.60        -85.97       150.38 o                         
  24   4   2       1057.83        907.71       177.09 o                         
  25   4   2         44.35        281.45       253.93 o                         
 -25   5   2       4364.63       4473.71       771.61 o                         
 -24   5   2        186.20        210.16       133.81 o                         
 -23   5   2       3751.33       3855.33       207.78 o                         
 -22   5   2       1090.08       1134.88       131.16 o                         
 -21   5   2       7697.40       6798.35       242.11 o                         
 -20   5   2        145.92        -72.34       106.84 o                         
 -19   5   2       9319.53       9626.25       289.69 o                         
 -18   5   2       1237.67       1353.22       129.72 o                         
 -17   5   2      11109.77      11094.12       289.48 o                         
 -16   5   2       1957.00       1904.53       154.31 o                         
 -15   5   2      11650.91      11647.94       260.78 o                         
 -14   5   2        909.88        976.01        68.41 o                         
 -13   5   2      12597.98      12077.19       197.90 o                         
 -12   5   2       3053.53       3053.98        97.36 o                         
 -11   5   2      21877.58      21688.67       285.87 o                         
 -10   5   2       7914.93       8438.34       129.42 o                         
  -9   5   2      12636.44      12567.53       157.47 o                         
  -8   5   2      15111.04      15353.45       155.37 o                         
  -7   5   2      35222.98      36034.20       293.91 o                         
  -6   5   2      13094.71      13637.80       141.20 o                         
  -5   5   2      36952.91      36764.73       284.04 o                         
  -4   5   2      24851.11      25657.95       267.66 o                         
  -3   5   2      30164.38      30721.05       270.80 o                         
  -2   5   2      20310.56      21225.43       206.01 o                         
  -1   5   2      14656.17      14450.75       142.37 o                         
   0   5   2      39832.11      40721.62       277.92 o                         
   1   5   2      26819.31      27725.93       279.67 o                         
   2   5   2      28607.72      28559.50       274.20 o                         
   3   5   2       4766.83       4115.32        93.73 o                         
   4   5   2      66627.08      69975.79       473.06 o                         
   5   5   2      39810.54      41598.03       295.01 o                         
   6   5   2      12943.04      12583.00       129.33 o                         
   7   5   2       3765.91       3736.80        67.03 o                         
   8   5   2      35399.39      37886.14       289.61 o                         
   9   5   2       8195.64       8217.06       115.68 o                         
  10   5   2      29615.15      30631.43       386.89 o                         
  11   5   2        897.24       1033.39        75.31 o                         
  12   5   2      26605.93      26460.01       386.63 o                         
  13   5   2       3451.15       3556.82       131.53 o                         
  14   5   2      24370.17      24047.72       359.99 o                         
  15   5   2        576.63        496.61        86.49 o                         
  16   5   2       9440.83      10114.07       258.43 o                         
  17   5   2       4377.19       4364.05       182.59 o                         
  18   5   2       8088.53       8839.71       261.61 o                         
  19   5   2         56.58        -79.42        94.66 o                         
  20   5   2       5902.73       6153.45       234.75 o                         
  21   5   2          8.96        -33.82       117.25 o                         
  22   5   2       5694.44       6154.22       271.71 o                         
  23   5   2         10.76        -71.99       136.98 o                         
  24   5   2       6676.55       8315.62      1079.96 o                         
 -25   6   2        528.49        980.10       501.41 o                         
 -24   6   2       2511.00       2535.43       348.16 o                         
 -23   6   2        556.90        573.23       170.98 o                         
 -22   6   2       1712.67       1423.90       180.35 o                         
 -21   6   2       1409.54       1487.63       173.88 o                         
 -20   6   2       4326.18       4391.16       201.50 o                         
 -19   6   2        569.92        522.44       100.76 o                         
 -18   6   2       3504.10       3298.36       164.53 o                         
 -17   6   2       2411.36       2660.89       147.18 o                         
 -16   6   2       4961.18       5176.20       183.17 o                         
 -15   6   2        335.08        283.64        81.87 o                         
 -14   6   2       7053.89       7306.18       202.57 o                         
 -13   6   2       1338.66       1371.89        96.62 o                         
 -12   6   2       6476.49       6901.02       163.21 o                         
 -11   6   2       1593.47       1474.55        78.71 o                         
 -10   6   2       9665.46       9790.02       139.95 o                         
  -9   6   2       4630.03       4729.63        82.32 o                         
  -8   6   2      13590.97      13268.90       149.33 o                         
  -7   6   2       6910.40       7015.85       103.08 o                         
  -6   6   2      18583.95      17991.14       167.12 o                         
  -5   6   2      12414.16      11761.56       188.44 o                         
  -4   6   2      12706.55      11997.20       155.52 o                         
  -3   6   2       5360.98       5388.51        98.14 o                         
  -2   6   2       5768.06       5109.49        92.48 o                         
  -1   6   2      16102.56      15769.09       171.14 o                         
   0   6   2      11674.41      11808.43       162.41 o                         
   1   6   2      16179.95      16282.27       200.28 o                         
   2   6   2       4644.85       4197.92       101.89 o                         
   3   6   2      29995.21      30417.09       343.23 o                         
   4   6   2       9780.24       9869.67       187.42 o                         
   5   6   2       9494.58       8561.75       205.06 o                         
   6   6   2      23828.71      23987.09       201.32 o                         
   7   6   2       8649.92       8999.25       111.51 o                         
   8   6   2       5249.33       5302.81        87.80 o                         
   9   6   2       8279.33       8485.73       116.45 o                         
  10   6   2       4661.98       4410.25       101.26 o                         
  11   6   2      13433.86      13246.39       261.25 o                         
  12   6   2       1833.39       1823.43       105.85 o                         
  13   6   2       7776.61       7943.49       207.24 o                         
  14   6   2       2393.94       2564.14       131.90 o                         
  15   6   2       6679.36       6661.35       205.53 o                         
  16   6   2       1671.12       1660.47       124.64 o                         
  17   6   2       3996.74       3865.95       174.08 o                         
  18   6   2        884.07        893.65       108.04 o                         
  19   6   2       2797.87       3249.94       168.13 o                         
  20   6   2        562.83        650.77       132.73 o                         
  21   6   2       3443.91       3636.08       242.89 o                         
  22   6   2        820.01       1028.35       173.57 o                         
  23   6   2       4004.22       3985.45       295.58 o                         
  24   6   2        422.46        456.88       310.55 o                         
 -25   7   2       1077.68       1225.13       517.38 o                         
 -24   7   2        945.48        807.07       299.14 o                         
 -23   7   2        899.26        757.60       154.77 o                         
 -22   7   2        746.21        372.24       141.48 o                         
 -21   7   2        370.10        240.11       128.92 o                         
 -20   7   2       1574.98       2001.96       180.30 o                         
 -19   7   2       1056.09        983.63       140.90 o                         
 -18   7   2        829.60        935.70       123.08 o                         
 -17   7   2       5043.82       5039.97       207.45 o                         
 -16   7   2       1439.24       1718.99       113.20 o                         
 -15   7   2       4821.04       4811.83       164.22 o                         
 -14   7   2        906.33       1063.72        89.99 o                         
 -13   7   2       2087.20       2012.83       106.16 o                         
 -12   7   2       2031.29       2093.99        91.76 o                         
 -11   7   2        760.76        505.52        56.61 o                         
 -10   7   2       2830.79       2701.11        93.36 o                         
  -9   7   2       1597.98       1743.86        53.96 o                         
  -8   7   2       6312.03       6406.88        93.99 o                         
  -7   7   2       4466.63       4430.72       123.44 o                         
  -6   7   2       1867.16       2000.27        86.23 o                         
  -5   7   2       7060.84       7009.16       137.92 o                         
  -4   7   2       5061.45       4767.16       104.45 o                         
  -3   7   2       5762.76       6033.76       113.11 o                         
  -2   7   2        403.97        473.36        38.45 o                         
  -1   7   2        231.43        289.07        27.72 o                         
   0   7   2       6293.44       6251.36       129.43 o                         
   1   7   2       1874.75       1641.90        66.79 o                         
   2   7   2       3981.65       3651.57        93.86 o                         
   3   7   2       7031.27       7156.32       152.48 o                         
   4   7   2       5126.45       4945.50       131.07 o                         
   5   7   2        325.25        177.19        50.77 o                         
   6   7   2       9636.10      10019.21       206.33 o                         
   7   7   2        251.36        295.35        20.92 o                         
   8   7   2        784.40        921.06        37.47 o                         
   9   7   2        239.56        222.66        30.60 o                         
  10   7   2       3175.54       3134.75       103.47 o                         
  11   7   2       1372.28       1340.81        92.13 o                         
  12   7   2       4752.60       4828.09       157.71 o                         
  13   7   2        499.96        539.80        87.65 o                         
  14   7   2       6612.68       6811.17       235.26 o                         
  15   7   2        465.93        496.78        87.39 o                         
  16   7   2       4294.55       4056.89       172.93 o                         
  17   7   2        547.65        593.28       111.05 o                         
  18   7   2       2058.30       1999.31       163.36 o                         
  19   7   2        608.52        579.61       130.55 o                         
  20   7   2         69.10       -128.08       128.08 o                         
  21   7   2       1025.09       1141.37       171.90 o                         
  22   7   2       1450.10       1239.70       178.37 o                         
  23   7   2       1521.74       2308.47       345.34 o                         
  24   7   2        284.26        398.42       271.69 o                         
 -23   8   2         12.53       -275.93       275.93 o                         
 -22   8   2       6595.73       6880.07       305.70 o                         
 -21   8   2         35.51        -69.75       145.35 o                         
 -20   8   2       3291.30       4233.10       236.02 o                         
 -19   8   2       2172.57       2332.93       220.87 o                         
 -18   8   2      10266.44      10478.07       335.18 o                         
 -17   8   2        282.15        274.04       109.19 o                         
 -16   8   2      11026.04      11322.71       326.97 o                         
 -15   8   2       1315.96       1320.84       117.10 o                         
 -14   8   2      11915.58      11730.52       289.04 o                         
 -13   8   2        243.86        106.45        78.67 o                         
 -12   8   2       8224.86       8714.24       261.28 o                         
 -11   8   2       3843.72       3652.53       135.00 o                         
 -10   8   2      15327.79      16012.50       297.80 o                         
  -9   8   2       4217.16       4182.87       132.21 o                         
  -8   8   2      15718.88      16169.52       263.22 o                         
  -7   8   2      16071.54      16853.31       266.56 o                         
  -6   8   2      20164.02      19906.89       268.21 o                         
  -5   8   2       7624.28       7655.13       150.48 o                         
  -4   8   2      12677.00      13075.08       195.19 o                         
  -3   8   2      19721.92      19728.31       257.53 o                         
  -2   8   2      20391.44      19589.21       229.88 o                         
  -1   8   2      13799.07      12862.93       156.16 o                         
   0   8   2       8639.93       8468.16       182.09 o                         
   1   8   2      22564.41      22345.75       284.01 o                         
   2   8   2      18719.25      19021.08       247.98 o                         
   3   8   2       8548.76       8151.28       160.50 o                         
   4   8   2       5666.69       5371.08       142.10 o                         
   5   8   2      12528.77      12400.08       230.69 o                         
   6   8   2       6194.23       6318.26       169.34 o                         
   7   8   2      19304.17      20024.97       329.53 o                         
   8   8   2       8793.41       8970.10       209.95 o                         
   9   8   2      18072.71      18347.84       315.38 o                         
  10   8   2       1727.33       1764.06       134.41 o                         
  11   8   2      16902.05      16893.07       400.58 o                         
  12   8   2        697.10        678.19       108.21 o                         
  13   8   2      13977.34      13986.10       357.37 o                         
  14   8   2        324.29        195.58       113.95 o                         
  15   8   2      10554.81      11076.05       336.43 o                         
  16   8   2        493.99        251.94       103.82 o                         
  17   8   2       9034.50       9312.02       310.40 o                         
  18   8   2        122.70         59.26       117.30 o                         
  19   8   2       5820.37       6630.64       304.65 o                         
  20   8   2        136.16         61.52       142.76 o                         
  21   8   2       5004.08       5191.35       287.35 o                         
  22   8   2        223.82        120.56       140.56 o                         
  23   8   2       3176.92       3156.47       703.14 o                         
 -22   9   2        626.60        385.41       240.60 o                         
 -21   9   2        647.01        487.01       164.73 o                         
 -20   9   2        450.78        297.60       143.24 o                         
 -19   9   2        765.41        794.86       160.55 o                         
 -18   9   2        811.43        620.68       142.62 o                         
 -17   9   2        406.17        100.67       118.53 o                         
 -16   9   2        865.09        835.35       127.53 o                         
 -15   9   2        274.39        412.03       110.05 o                         
 -14   9   2        770.57        935.35       122.11 o                         
 -13   9   2        832.29        809.30       127.01 o                         
 -12   9   2        410.79        594.92        90.58 o                         
 -11   9   2       2430.32       2509.47       131.98 o                         
 -10   9   2        154.19         67.70        71.52 o                         
  -9   9   2       2064.75       2017.31       111.79 o                         
  -8   9   2        155.72        197.47        55.27 o                         
  -7   9   2       1697.28       1454.59        81.72 o                         
  -6   9   2         49.93         32.14        48.23 o                         
  -5   9   2        839.31        821.95        64.47 o                         
  -4   9   2       2488.79       2474.71        92.03 o                         
  -3   9   2       3580.88       3454.76        98.98 o                         
  -2   9   2       2798.62       2538.92        74.37 o                         
  -1   9   2       1530.02       1201.17       107.15 o                         
   0   9   2       4312.02       3673.64       157.26 o                         
   1   9   2       6688.64       6768.41       158.98 o                         
   2   9   2        731.12        763.59        62.41 o                         
   3   9   2        490.23        509.67        55.29 o                         
   4   9   2       1185.10       1081.15        70.95 o                         
   5   9   2        141.33        154.13        55.03 o                         
   6   9   2       2874.71       3019.36       120.86 o                         
   7   9   2         28.53         59.38        56.88 o                         
   8   9   2       2647.29       2610.04       122.48 o                         
   9   9   2       1341.01       1229.59       117.99 o                         
  10   9   2       3827.25       3707.46       187.72 o                         
  11   9   2        188.33        182.40        93.96 o                         
  12   9   2        525.01        397.21       110.32 o                         
  13   9   2       1015.86       1021.17       120.41 o                         
  14   9   2        215.69        257.80       111.65 o                         
  15   9   2        411.00        331.83       107.82 o                         
  16   9   2        590.34        445.22       129.87 o                         
  17   9   2        674.21        556.86       129.27 o                         
  18   9   2        776.40        739.35       149.40 o                         
  19   9   2        695.53        691.91       158.15 o                         
  20   9   2        257.08         19.86       134.86 o                         
  21   9   2        897.81       1020.80       206.36 o                         
 -21  10   2        533.65        547.19       282.36 o                         
 -20  10   2       3422.42       3483.76       261.02 o                         
 -19  10   2        282.85        305.95       164.65 o                         
 -18  10   2       3080.27       2893.14       228.60 o                         
 -17  10   2        280.78        199.14       139.72 o                         
 -16  10   2       7006.34       7553.58       319.19 o                         
 -15  10   2        879.52        823.62       140.16 o                         
 -14  10   2       4424.34       4599.85       224.95 o                         
 -13  10   2        690.25        541.14       115.91 o                         
 -12  10   2       7962.76       8114.56       253.24 o                         
 -11  10   2       2369.67       2471.50       153.44 o                         
 -10  10   2       4254.18       4489.38       174.26 o                         
  -9  10   2       3574.04       3583.63       151.00 o                         
  -8  10   2       9581.59       9895.83       223.92 o                         
  -7  10   2       6857.01       7082.40       173.88 o                         
  -6  10   2       6238.72       6271.32       156.86 o                         
  -5  10   2       6984.46       6848.24       159.91 o                         
  -4  10   2      11643.15      12198.55       299.71 o                         
  -3  10   2       3494.24       3448.68       160.71 o                         
  -2  10   2       9924.44      10179.33       257.79 o                         
  -1  10   2       7725.85       7699.82       237.15 o                         
   0  10   2      10319.65      10056.71       270.63 o                         
   1  10   2       6180.52       5752.34       204.94 o                         
   2  10   2       1771.01       1806.44       120.41 o                         
   3  10   2       9664.10      10031.84       261.70 o                         
   4  10   2       3325.06       3011.46       106.89 o                         
   5  10   2       7156.68       7101.83       166.07 o                         
   6  10   2       3112.68       2829.17       111.63 o                         
   7  10   2       8458.26       8266.68       189.08 o                         
   8  10   2        313.09        363.31        81.03 o                         
   9  10   2       7254.04       6899.78       222.89 o                         
  10  10   2       2116.25       2369.48       152.38 o                         
  11  10   2       7581.32       7633.51       264.25 o                         
  12  10   2        737.85        628.09       158.98 o                         
  13  10   2       7545.20       7995.77       287.93 o                         
  14  10   2        535.59        260.00       122.68 o                         
  15  10   2       5008.14       5758.67       264.22 o                         
  16  10   2        386.13        -11.58       126.13 o                         
  17  10   2       6411.92       6611.55       279.76 o                         
  18  10   2        291.14        243.61       133.54 o                         
  19  10   2       3684.74       3851.13       251.89 o                         
  20  10   2        279.03        -37.54       200.59 o                         
 -19  11   2       4353.33       4289.26       304.60 o                         
 -18  11   2         71.96        -31.66       146.38 o                         
 -17  11   2       2969.83       3309.39       237.50 o                         
 -16  11   2        827.41        733.80       161.55 o                         
 -15  11   2       3891.44       3770.62       301.42 o                         
 -14  11   2       2871.76       3289.74       361.63 o                         
 -13  11   2       3811.04       4121.96       338.04 o                         
 -12  11   2       2246.78       2686.72       277.79 o                         
 -11  11   2      11793.75      12680.74       540.27 o                         
 -10  11   2       1880.07       1758.02       239.84 o                         
  -9  11   2       6769.78       6866.85       383.84 o                         
  -8  11   2        984.91        918.85       260.28 o                         
  -7  11   2       9635.74       9933.94       311.32 o                         
  -6  11   2       4645.57       4962.96       202.28 o                         
  -5  11   2       5336.80       5231.91       205.18 o                         
  -4  11   2       9136.04       9375.41       261.84 o                         
  -3  11   2       5930.59       5868.08       206.58 o                         
  -2  11   2       9329.16       9033.60       255.97 o                         
  -1  11   2       8257.33       7506.59       234.02 o                         
   0  11   2       6987.97       6652.53       233.45 o                         
   1  11   2       6740.52       6763.16       235.38 o                         
   2  11   2       4166.49       3942.96       175.23 o                         
   3  11   2       2597.67       2438.69       140.91 o                         
   4  11   2       6512.37       6464.45       221.41 o                         
   5  11   2       4192.58       4297.22       183.93 o                         
   6  11   2       5450.48       5984.05       236.33 o                         
   7  11   2        509.95        497.79       115.91 o                         
   8  11   2      13494.51      13726.73       400.57 o                         
   9  11   2       2596.46       2410.45       184.88 o                         
  10  11   2       7220.68       7518.34       367.50 o                         
  11  11   2       2945.03       2610.57       246.53 o                         
  12  11   2       6746.99       6740.16       365.50 o                         
  13  11   2       1041.40        903.56       135.33 o                         
  14  11   2       4622.44       4808.19       241.80 o                         
  15  11   2         37.44        -61.30       139.53 o                         
  16  11   2       5444.85       5833.11       303.12 o                         
  17  11   2          5.81         28.94       134.45 o                         
  18  11   2       6153.73       5984.85       344.71 o                         
  19  11   2         24.12        157.52       380.43 o                         
 -18  12   2         74.19        450.20       668.91 o                         
 -17  12   2        243.38        255.56       632.68 o                         
 -16  12   2         50.09        -83.77       211.71 o                         
 -15  12   2        442.55        667.51       223.96 o                         
 -14  12   2        344.63        357.89       209.93 o                         
 -13  12   2        611.97        757.23       216.93 o                         
 -12  12   2        243.84        715.98       276.02 o                         
 -11  12   2        616.04        430.30       173.54 o                         
 -10  12   2        195.42        189.71       155.08 o                         
  -9  12   2        360.24        265.96       157.43 o                         
  -8  12   2       1546.93       2007.56       233.45 o                         
  -7  12   2        235.39        233.92       204.34 o                         
  -6  12   2        210.67          1.01       111.40 o                         
  -5  12   2         48.71        -31.42       111.14 o                         
  -4  12   2        657.88        756.15       120.89 o                         
  -3  12   2         95.99         38.59        94.84 o                         
  -2  12   2        414.34        264.54       101.43 o                         
  -1  12   2          5.81        -68.81        97.22 o                         
   0  12   2        366.34        381.64       107.49 o                         
   1  12   2         80.07          1.54        93.90 o                         
   2  12   2        548.63        423.48       100.04 o                         
   3  12   2         52.23          8.88        88.23 o                         
   4  12   2        185.50        198.22        93.79 o                         
   5  12   2        710.97        533.35       118.91 o                         
   6  12   2         99.09        178.38       137.15 o                         
   7  12   2        299.77        354.72       132.97 o                         
   8  12   2        163.37         77.76       147.11 o                         
   9  12   2        222.71          3.17       141.94 o                         
  10  12   2         70.33        194.29       162.94 o                         
  11  12   2        151.02       -161.31       161.31 o                         
  12  12   2        355.14        378.22       179.00 o                         
  13  12   2        196.32        213.40       257.37 o                         
  14  12   2        322.63        452.36       205.02 o                         
  15  12   2        188.46        352.23       235.55 o                         
  16  12   2       1002.79       1033.30       497.42 o                         
 -16  13   2        365.60       -479.61       479.61 o                         
 -15  13   2       2237.78       1873.88       389.55 o                         
 -14  13   2       2603.21       2318.51       329.90 o                         
 -13  13   2       4551.22       4479.06       338.64 o                         
 -12  13   2       2515.91       2847.80       280.22 o                         
 -11  13   2       4937.12       4872.64       337.70 o                         
 -10  13   2       1638.65       1844.36       266.79 o                         
  -9  13   2       9455.64       9950.61       542.99 o                         
  -8  13   2       1930.82       2205.82       232.31 o                         
  -7  13   2       3652.54       3784.69       283.12 o                         
  -6  13   2       1874.76       1644.05       200.30 o                         
  -5  13   2       4815.38       4215.41       285.15 o                         
  -4  13   2       3852.29       3520.32       235.62 o                         
  -3  13   2       5177.90       5281.47       274.71 o                         
  -2  13   2       5752.86       5298.18       280.03 o                         
  -1  13   2      10238.92       9959.74       374.47 o                         
   0  13   2       5468.69       5093.31       234.62 o                         
   1  13   2       5945.16       5453.70       241.86 o                         
   2  13   2       6331.04       6132.90       275.30 o                         
   3  13   2       7189.69       6889.13       338.37 o                         
   4  13   2       6393.16       6407.07       390.53 o                         
   5  13   2        692.83        546.81       174.98 o                         
   6  13   2      10057.39       9718.89       561.39 o                         
   7  13   2       3228.20       3105.00       321.80 o                         
   8  13   2       6135.28       5879.26       401.90 o                         
   9  13   2       1223.31       1279.57       233.03 o                         
  10  13   2       8031.53       8410.06       486.41 o                         
  11  13   2       1700.57       1898.43       283.88 o                         
  12  13   2       4754.37       5175.69       414.24 o                         
  13  13   2        753.90        149.45       285.87 o                         
  14  13   2       5920.72       6704.18       659.24 o                         
 -12  14   2       1330.10       1497.79       527.20 o                         
 -11  14   2        662.32        492.81       382.28 o                         
 -10  14   2        734.78        322.61       254.47 o                         
  -9  14   2       1305.05       1307.62       292.89 o                         
  -8  14   2       1919.03       1812.45       304.77 o                         
  -7  14   2       2775.73       2400.19       316.80 o                         
  -6  14   2        783.72        662.34       250.25 o                         
  -5  14   2        763.81        759.14       245.31 o                         
  -4  14   2       3266.52       3343.98       359.79 o                         
  -3  14   2       2150.12       2126.81       306.34 o                         
  -2  14   2       2932.68       2586.35       446.02 o                         
  -1  14   2       1114.28        922.44       168.05 o                         
   0  14   2       1846.34       1711.76       212.95 o                         
   1  14   2       2676.18       2435.65       320.69 o                         
   2  14   2       1244.13        654.66       222.56 o                         
   3  14   2       3678.03       3811.57       377.53 o                         
   4  14   2        288.82         26.44       214.77 o                         
   5  14   2       4151.78       3993.27       340.32 o                         
   6  14   2        166.76         87.21       205.02 o                         
   7  14   2       3040.55       2888.99       303.83 o                         
   8  14   2        568.47        707.81       206.92 o                         
   9  14   2       2529.76       2469.41       285.44 o                         
  10  14   2        157.36        520.99       306.90 o                         
  11  14   2       3297.23       2726.78       442.16 o                         
  12  14   2         46.73         21.56       250.83 o                         
  -9  15   2       1392.79       1169.55       461.50 o                         
  -8  15   2         97.38        -36.23       358.02 o                         
  -7  15   2        605.35        645.11       394.56 o                         
  -6  15   2        383.09         57.89       241.47 o                         
  -5  15   2       1171.39       1418.93       409.76 o                         
  -4  15   2       1142.65        909.08       580.32 o                         
  -3  15   2        680.24        567.02       392.56 o                         
  -2  15   2       1565.65        983.08       625.15 o                         
  -1  15   2       2622.53       2716.77       595.37 o                         
   0  15   2       1459.18       1482.77       464.72 o                         
   1  15   2       2401.30       2532.37       421.38 o                         
   2  15   2        217.78         73.80       290.47 o                         
   3  15   2       1232.91       2034.04       716.50 o                         
   4  15   2        515.75        553.48       280.41 o                         
   5  15   2        539.92         25.25       517.53 o                         
   6  15   2       1137.71        967.82       505.10 o                         
  -5 -15   3       4003.21       3714.99       656.16 o                         
  -4 -15   3        717.29        359.86       436.32 o                         
  -3 -15   3       3756.45       4887.50       568.95 o                         
  -2 -15   3        405.64        503.07       315.54 o                         
  -1 -15   3       5066.78       4304.63       661.84 o                         
   0 -15   3        140.02        -80.02       442.92 o                         
   1 -15   3       7007.93       8526.14      1012.34 o                         
   2 -15   3         31.90       -423.11       425.26 o                         
   3 -15   3       5103.43       8255.33      1042.74 o                         
 -12 -14   3       1727.01       1765.23       581.86 o                         
 -11 -14   3       1887.68       1552.75       536.11 o                         
 -10 -14   3       2346.19       1977.70       564.36 o                         
  -9 -14   3       2549.87       2449.29       294.67 o                         
  -8 -14   3        773.46        835.07       210.92 o                         
  -7 -14   3        508.03        308.46       311.38 o                         
  -6 -14   3       2617.35       3027.09       404.58 o                         
  -5 -14   3        760.90        433.96       180.45 o                         
  -4 -14   3       3558.50       4460.21       355.64 o                         
  -3 -14   3        297.33        389.65       193.07 o                         
  -2 -14   3       5419.44       5427.46       390.02 o                         
  -1 -14   3       2147.97       1679.36       254.22 o                         
   0 -14   3       2852.34       3073.50       293.16 o                         
   1 -14   3       1164.44        775.34       198.61 o                         
   2 -14   3       4431.79       3485.81       349.28 o                         
   3 -14   3        592.09        486.65       220.01 o                         
   4 -14   3       3191.64       3171.38       343.49 o                         
   5 -14   3        173.64        137.47       241.67 o                         
   6 -14   3       6839.64       7541.73       490.12 o                         
   7 -14   3          0.72         -2.24       198.77 o                         
   8 -14   3       7295.46       7585.21       450.63 o                         
   9 -14   3         51.69       -130.53       323.94 o                         
  10 -14   3       7203.55       7844.00      1012.65 o                         
  11 -14   3        522.16        781.75       392.10 o                         
 -14 -13   3       1144.95       1164.29       342.53 o                         
 -13 -13   3        174.43        435.75       172.75 o                         
 -12 -13   3        309.12        210.10       173.44 o                         
 -11 -13   3         97.74        102.48       171.78 o                         
 -10 -13   3       1648.46       1558.04       219.27 o                         
  -9 -13   3       1591.83       1817.19       257.34 o                         
  -8 -13   3        585.67        625.32       218.32 o                         
  -7 -13   3        823.54        503.15       161.72 o                         
  -6 -13   3        567.94        419.29       147.92 o                         
  -5 -13   3       1052.90       1029.58       176.50 o                         
  -4 -13   3        539.28        343.14       166.48 o                         
  -3 -13   3        733.46        287.79       178.05 o                         
  -2 -13   3        122.59        131.07       168.60 o                         
  -1 -13   3       1055.92       1156.53       207.16 o                         
   0 -13   3         48.55        -60.42       171.65 o                         
   1 -13   3       1900.68       1751.92       243.13 o                         
   2 -13   3        143.84        270.23       175.62 o                         
   3 -13   3       1922.99       1946.04       283.75 o                         
   4 -13   3         27.83       -131.38       186.01 o                         
   5 -13   3        287.31        197.32       164.58 o                         
   6 -13   3        195.94        314.33       182.56 o                         
   7 -13   3        723.93        952.52       214.21 o                         
   8 -13   3        771.29        930.42       238.97 o                         
   9 -13   3        119.93        221.57       198.09 o                         
  10 -13   3        100.26        115.42       185.37 o                         
  11 -13   3         56.57         73.33       189.05 o                         
  12 -13   3        718.15        740.37       195.32 o                         
  13 -13   3        232.23        581.35       273.54 o                         
  14 -13   3         73.75       -276.89       276.89 o                         
 -18 -12   3       2629.84       2662.12       683.49 o                         
 -17 -12   3       3395.52       2694.36       708.06 o                         
 -16 -12   3       4917.34       5155.98       429.71 o                         
 -15 -12   3       3704.03       3518.82       300.01 o                         
 -14 -12   3       4481.91       5025.10       301.46 o                         
 -13 -12   3       3766.87       4364.74       293.70 o                         
 -12 -12   3       6604.64       7362.98       346.85 o                         
 -11 -12   3       6772.73       6633.56       328.30 o                         
 -10 -12   3       4221.22       4372.90       270.85 o                         
  -9 -12   3       4194.25       4049.91       259.55 o                         
  -8 -12   3       6507.22       6363.09       309.26 o                         
  -7 -12   3       4272.54       4514.36       231.33 o                         
  -6 -12   3      10278.52      11257.63       375.48 o                         
  -5 -12   3        128.59        245.33       139.27 o                         
  -4 -12   3      13596.49      14652.56       427.82 o                         
  -3 -12   3       3216.35       2699.35       227.38 o                         
  -2 -12   3      14962.45      15567.03       501.86 o                         
  -1 -12   3       2560.06       2118.83       214.00 o                         
   0 -12   3      16043.23      16056.41       448.31 o                         
   1 -12   3       5196.81       4771.21       268.20 o                         
   2 -12   3       8871.59       8835.40       362.68 o                         
   3 -12   3        893.17        725.29       139.14 o                         
   4 -12   3      10708.60      10468.54       378.26 o                         
   5 -12   3        234.33        113.59       121.85 o                         
   6 -12   3      10077.14       9586.99       413.36 o                         
   7 -12   3        146.57        282.64       170.60 o                         
   8 -12   3      15208.74      15564.55       528.05 o                         
   9 -12   3       1178.74        953.91       179.02 o                         
  10 -12   3      10855.01      12418.28       483.03 o                         
  11 -12   3        520.44        635.01       174.00 o                         
  12 -12   3      11601.96      11898.27       477.70 o                         
  13 -12   3        239.82        341.98       166.70 o                         
  14 -12   3       6940.59       7195.05       384.92 o                         
  15 -12   3        181.36        371.74       190.88 o                         
  16 -12   3       6185.90       6018.17       930.97 o                         
  17 -12   3        590.43         34.39       346.97 o                         
 -19 -11   3       1163.13        659.95       273.49 o                         
 -18 -11   3        830.40       1141.63       190.83 o                         
 -17 -11   3       1780.93       1718.28       192.33 o                         
 -16 -11   3       3391.37       3260.24       231.45 o                         
 -15 -11   3       1212.01       1288.91       155.31 o                         
 -14 -11   3       2737.23       2527.05       183.74 o                         
 -13 -11   3       2273.96       2281.51       214.82 o                         
 -12 -11   3       1922.74       1832.11       192.50 o                         
 -11 -11   3       1149.48       1090.64       170.98 o                         
 -10 -11   3       3138.00       2903.42       216.89 o                         
  -9 -11   3       4894.28       4325.09       250.15 o                         
  -8 -11   3       4320.25       3682.20       199.87 o                         
  -7 -11   3       3182.41       3625.84       175.38 o                         
  -6 -11   3        707.48        705.59       106.05 o                         
  -5 -11   3       4032.63       3879.53       198.70 o                         
  -4 -11   3       1349.78       1309.47       133.16 o                         
  -3 -11   3       3002.93       2817.30       170.40 o                         
  -2 -11   3        227.83        247.74       103.46 o                         
  -1 -11   3       3446.92       3365.86       206.14 o                         
   0 -11   3       1026.01        717.38       126.46 o                         
   1 -11   3       6442.45       5931.26       248.80 o                         
   2 -11   3       1576.76       1322.29       152.45 o                         
   3 -11   3       5383.71       5777.52       250.91 o                         
   4 -11   3       1651.79       1390.34       152.79 o                         
   5 -11   3       3479.27       3449.83       200.86 o                         
   6 -11   3         30.07         76.92       104.02 o                         
   7 -11   3       4509.36       4294.79       249.27 o                         
   8 -11   3        440.23        502.98       140.13 o                         
   9 -11   3       2099.10       1954.51       185.39 o                         
  10 -11   3        567.37        654.19       150.97 o                         
  11 -11   3       3115.73       2712.76       217.81 o                         
  12 -11   3        102.83         47.05       142.98 o                         
  13 -11   3       2880.98       3086.30       201.35 o                         
  14 -11   3        122.81         44.33       122.84 o                         
  15 -11   3       1269.09       1483.30       161.61 o                         
  16 -11   3        163.05        202.70       194.29 o                         
  17 -11   3        865.19        849.12       190.39 o                         
  18 -11   3        248.59        474.41       273.89 o                         
 -21 -10   3       2405.83       2321.31       310.25 o                         
 -20 -10   3        971.31        798.82       311.82 o                         
 -19 -10   3       1422.75       1441.49       212.28 o                         
 -18 -10   3        271.77        553.67       160.71 o                         
 -17 -10   3       1113.72        992.52       160.38 o                         
 -16 -10   3       1502.19       1129.10       163.39 o                         
 -15 -10   3       2011.66       1801.85       161.97 o                         
 -14 -10   3       5858.37       5744.29       237.64 o                         
 -13 -10   3       4003.58       3850.36       190.94 o                         
 -12 -10   3       6596.87       5970.50       241.23 o                         
 -11 -10   3       4402.95       4309.14       191.60 o                         
 -10 -10   3       2168.62       2592.11       151.40 o                         
  -9 -10   3       3589.53       3220.90       161.60 o                         
  -8 -10   3       1350.73       1335.05       103.02 o                         
  -7 -10   3        941.65        922.20       106.94 o                         
  -6 -10   3       1629.51       1869.43       130.97 o                         
  -5 -10   3       1279.42       1299.54        89.57 o                         
  -4 -10   3       8153.28       8482.28       263.80 o                         
  -3 -10   3        873.29        598.03       101.55 o                         
  -2 -10   3      11077.53      10863.64       295.28 o                         
  -1 -10   3        753.26        838.06        95.39 o                         
   0 -10   3       7663.35       7386.46       225.56 o                         
   1 -10   3        354.21        237.54        71.52 o                         
   2 -10   3       4140.14       3958.40       161.93 o                         
   3 -10   3        115.83         50.93        70.41 o                         
   4 -10   3       5351.53       5671.00       164.64 o                         
   5 -10   3        233.63        383.18        99.14 o                         
   6 -10   3       7866.53       8669.27       232.44 o                         
   7 -10   3        268.20        223.95        85.68 o                         
   8 -10   3      10571.39      10024.01       288.35 o                         
   9 -10   3        473.28        438.18       101.58 o                         
  10 -10   3       4054.75       4449.61       208.14 o                         
  11 -10   3        244.87        182.77       104.74 o                         
  12 -10   3       3081.80       2852.06       183.32 o                         
  13 -10   3        584.54        563.55       122.90 o                         
  14 -10   3       1244.67       1135.00       140.95 o                         
  15 -10   3        565.53        398.55       146.49 o                         
  16 -10   3       1185.30       1942.18       241.18 o                         
  17 -10   3       1210.40       1309.97       189.92 o                         
  18 -10   3       4251.13       4491.91       268.49 o                         
  19 -10   3       1647.98       1838.07       203.20 o                         
  20 -10   3       1833.17       2027.12       264.42 o                         
 -22  -9   3       4013.53       4233.99       349.94 o                         
 -21  -9   3       1049.27       1357.68       214.22 o                         
 -20  -9   3       2785.81       2662.61       251.52 o                         
 -19  -9   3       3207.68       2886.52       230.68 o                         
 -18  -9   3       6454.72       6967.46       325.89 o                         
 -17  -9   3       3601.19       3133.88       214.94 o                         
 -16  -9   3       4685.62       4906.03       230.45 o                         
 -15  -9   3       4964.05       4827.68       223.72 o                         
 -14  -9   3       9203.98       8791.92       287.96 o                         
 -13  -9   3       7197.69       7100.67       255.32 o                         
 -12  -9   3       1947.25       2283.78       153.84 o                         
 -11  -9   3       7738.10       7723.04       256.73 o                         
 -10  -9   3       6083.02       6132.45       226.69 o                         
  -9  -9   3       9216.16       8854.03       251.18 o                         
  -8  -9   3       3413.45       3277.93       146.29 o                         
  -7  -9   3      14008.52      13736.33       296.78 o                         
  -6  -9   3       8310.32       8398.41       227.21 o                         
  -5  -9   3       9127.35       9251.03       215.93 o                         
  -4  -9   3       3825.92       3446.83       119.60 o                         
  -3  -9   3       7451.38       7784.90       181.25 o                         
  -2  -9   3       2930.39       3100.71        95.56 o                         
  -1  -9   3      15557.49      15267.69       288.35 o                         
   0  -9   3        251.19        227.88        64.35 o                         
   1  -9   3      16713.02      16954.61       240.69 o                         
   2  -9   3        379.69        395.34        51.50 o                         
   3  -9   3      26464.54      27233.34       334.20 o                         
   4  -9   3       1183.73        815.32        71.47 o                         
   5  -9   3      28385.49      28778.44       450.75 o                         
   6  -9   3       1895.12       2014.13       113.40 o                         
   7  -9   3      20969.10      21798.22       360.33 o                         
   8  -9   3        541.59        524.38        82.56 o                         
   9  -9   3      11699.65      11444.30       279.00 o                         
  10  -9   3        101.30         62.00        79.89 o                         
  11  -9   3      10225.70      10404.85       281.25 o                         
  12  -9   3        372.40        299.55       102.20 o                         
  13  -9   3       7997.37       8022.71       278.10 o                         
  14  -9   3        657.67        488.87       112.68 o                         
  15  -9   3       8716.12       8644.30       302.64 o                         
  16  -9   3        227.02        102.86       119.07 o                         
  17  -9   3       4237.99       4581.12       254.25 o                         
  18  -9   3        187.91        235.84       140.32 o                         
  19  -9   3       4815.00       5634.28       296.94 o                         
  20  -9   3       1619.09       1493.36       191.37 o                         
  21  -9   3       2112.43       2168.10       240.16 o                         
 -23  -8   3        578.11        564.84       304.29 o                         
 -22  -8   3       1810.96       1878.37       195.21 o                         
 -21  -8   3        179.38        426.26       153.12 o                         
 -20  -8   3        499.18        530.96       139.14 o                         
 -19  -8   3       1177.74       1136.63       161.55 o                         
 -18  -8   3       2182.14       1932.92       178.86 o                         
 -17  -8   3        578.01        612.11       131.05 o                         
 -16  -8   3        465.30        584.19       118.17 o                         
 -15  -8   3       1574.47       1643.32       150.74 o                         
 -14  -8   3        675.50        555.87       111.60 o                         
 -13  -8   3        899.22       1163.48       125.39 o                         
 -12  -8   3        160.16        135.21        83.80 o                         
 -11  -8   3       1538.62       1536.86       127.91 o                         
 -10  -8   3        202.23        176.52        81.57 o                         
  -9  -8   3        873.47        926.67        97.74 o                         
  -8  -8   3        349.34        181.23        68.71 o                         
  -7  -8   3       1062.13       1111.67        99.04 o                         
  -6  -8   3        229.84        247.69        61.61 o                         
  -5  -8   3       1166.57       1082.97        88.44 o                         
  -4  -8   3         17.22         -5.19        35.10 o                         
  -3  -8   3       1185.14       1202.68        52.95 o                         
  -2  -8   3        209.36        153.94        27.95 o                         
  -1  -8   3        587.86        617.31        34.85 o                         
   0  -8   3        274.48        157.51        21.72 o                         
   1  -8   3        255.54        206.79        25.85 o                         
   2  -8   3       2754.71       2800.27        66.82 o                         
   3  -8   3         32.32         42.84        31.27 o                         
   4  -8   3       3273.82       2929.56       107.21 o                         
   5  -8   3        474.20        554.49        79.81 o                         
   6  -8   3       3983.40       3982.70       156.46 o                         
   7  -8   3       1619.85       1435.33       108.80 o                         
   8  -8   3        789.05        816.41        90.19 o                         
   9  -8   3       1652.28       1503.99       115.27 o                         
  10  -8   3         37.32         85.46        75.98 o                         
  11  -8   3        929.79        716.36        97.81 o                         
  12  -8   3       1338.92       1170.84       116.92 o                         
  13  -8   3        840.24        843.83       110.94 o                         
  14  -8   3       1511.54       1544.87       132.53 o                         
  15  -8   3        667.42        660.53       111.40 o                         
  16  -8   3        239.21        137.16       100.15 o                         
  17  -8   3        436.76        334.73       127.58 o                         
  18  -8   3         30.62       -115.93       124.80 o                         
  19  -8   3       1162.55       1325.90       176.43 o                         
  20  -8   3         41.65         13.22       132.15 o                         
  21  -8   3        838.95        791.00       163.73 o                         
  22  -8   3        133.05        369.93       304.31 o                         
 -25  -7   3        555.64        665.89       336.22 o                         
 -24  -7   3       1831.15       1771.84       318.18 o                         
 -23  -7   3        691.51       1045.61       210.06 o                         
 -22  -7   3       1725.68       1600.51       218.21 o                         
 -21  -7   3       1176.76       1202.20       161.44 o                         
 -20  -7   3       6115.81       6965.22       300.77 o                         
 -19  -7   3       3747.04       3753.07       220.10 o                         
 -18  -7   3       7289.67       8017.50       302.08 o                         
 -17  -7   3       3990.76       3574.47       143.55 o                         
 -16  -7   3       8110.83       8363.31       193.06 o                         
 -15  -7   3       6314.96       6933.33       171.13 o                         
 -14  -7   3       6577.27       6666.95       237.40 o                         
 -13  -7   3       7975.46       7785.36       240.53 o                         
 -12  -7   3       5833.75       5952.99       143.44 o                         
 -11  -7   3      13215.60      13596.78       212.59 o                         
 -10  -7   3       2799.43       2819.30        83.72 o                         
  -9  -7   3      23331.43      23778.34       249.57 o                         
  -8  -7   3       5444.38       5042.14        91.30 o                         
  -7  -7   3      25874.84      25961.32       395.71 o                         
  -6  -7   3       5243.00       4587.26       138.93 o                         
  -5  -7   3      25661.56      25160.27       342.79 o                         
  -4  -7   3       4525.55       4302.86        97.29 o                         
  -3  -7   3      18000.65      17411.45       194.60 o                         
  -2  -7   3       2713.83       2403.93        65.34 o                         
  -1  -7   3      13171.20      12644.42        97.83 o                         
   0  -7   3       2352.23       2307.11        51.53 o                         
   1  -7   3      29113.83      28691.51       235.27 o                         
   2  -7   3         49.25         19.89        26.78 o                         
   3  -7   3      28250.21      29033.87       261.15 o                         
   4  -7   3       2187.90       2387.85        93.37 o                         
   5  -7   3      25579.12      26165.44       353.58 o                         
   6  -7   3        765.34        775.74        82.42 o                         
   7  -7   3       9531.81       9706.30       172.13 o                         
   8  -7   3       2499.11       2458.76        87.21 o                         
   9  -7   3      14886.02      14850.67       232.06 o                         
  10  -7   3        503.60        450.84        55.29 o                         
  11  -7   3      18926.34      19096.67       271.68 o                         
  12  -7   3        258.36        299.59        83.63 o                         
  13  -7   3      14776.24      15987.30       340.18 o                         
  14  -7   3        119.42        155.19        64.83 o                         
  15  -7   3      10479.63      11608.74       235.51 o                         
  16  -7   3        332.29        339.50        91.44 o                         
  17  -7   3       7776.49       8318.97       293.17 o                         
  18  -7   3        312.81        220.87       119.19 o                         
  19  -7   3       6140.21       6151.84       271.13 o                         
  20  -7   3        912.19        853.65       139.38 o                         
  21  -7   3       4659.18       4335.83       259.70 o                         
  22  -7   3        476.00        345.69       169.85 o                         
  23  -7   3       5255.91       4841.64       479.31 o                         
 -25  -6   3       2270.95       2397.57       348.45 o                         
 -24  -6   3        513.98        533.53       180.88 o                         
 -23  -6   3       1100.21        743.99       182.18 o                         
 -22  -6   3        677.62        436.09       150.80 o                         
 -21  -6   3       1973.74       1987.94       132.63 o                         
 -20  -6   3       3259.77       3245.47       152.70 o                         
 -19  -6   3       3398.44       3751.49       155.94 o                         
 -18  -6   3       1991.48       2098.98       119.75 o                         
 -17  -6   3       5682.74       5841.91       179.72 o                         
 -16  -6   3       4853.28       5011.39       159.32 o                         
 -15  -6   3       8241.42       7758.38       190.07 o                         
 -14  -6   3       6516.44       6592.19       159.86 o                         
 -13  -6   3      11665.23      12668.46       296.58 o                         
 -12  -6   3      10425.54      10396.16       236.48 o                         
 -11  -6   3      14672.82      15142.19       231.49 o                         
 -10  -6   3      13085.64      13594.90       208.02 o                         
  -9  -6   3       6482.23       6577.85       130.39 o                         
  -8  -6   3      27005.05      28345.22       278.32 o                         
  -7  -6   3      11914.86      11115.50       146.64 o                         
  -6  -6   3      18302.10      18479.71       187.49 o                         
  -5  -6   3      10117.26       9725.59       158.67 o                         
  -4  -6   3      26540.18      28472.57       314.91 o                         
  -3  -6   3       4550.49       5253.38       106.57 o                         
  -2  -6   3      23714.72      24643.72       259.64 o                         
  -1  -6   3       2629.41       2704.62        40.73 o                         
   0  -6   3      35818.43      35567.80       252.57 o                         
   1  -6   3        226.17        229.25        27.13 o                         
   2  -6   3      32825.57      33899.05       295.11 o                         
   3  -6   3       1304.51       1170.18        48.78 o                         
   4  -6   3      68050.71      70380.04       659.21 o                         
   5  -6   3       3225.27       3302.67        84.37 o                         
   6  -6   3      15350.98      15499.45       217.65 o                         
   7  -6   3       5206.63       4721.37       117.50 o                         
   8  -6   3      29641.62      27318.71       306.67 o                         
   9  -6   3        250.94        192.28        43.87 o                         
  10  -6   3      13214.57      12723.37       206.33 o                         
  11  -6   3       1243.81       1168.30       100.52 o                         
  12  -6   3      16668.42      16029.09       343.36 o                         
  13  -6   3        173.26        190.77        63.97 o                         
  14  -6   3      13170.95      13319.24       253.12 o                         
  15  -6   3        537.71        417.64        74.86 o                         
  16  -6   3       6997.35       7321.60       200.41 o                         
  17  -6   3        217.51        111.91        78.35 o                         
  18  -6   3       5148.39       4666.35       186.95 o                         
  19  -6   3        712.79        372.72        95.72 o                         
  20  -6   3       4768.79       4365.55       192.83 o                         
  21  -6   3       1262.03        798.89       152.18 o                         
  22  -6   3       5762.12       6213.29       398.04 o                         
  23  -6   3       2033.34       2078.78       252.86 o                         
  24  -6   3       3116.80       2841.01       476.49 o                         
 -25  -5   3        517.41        630.33       165.68 o                         
 -24  -5   3        641.76        424.18       135.29 o                         
 -23  -5   3        399.55        336.15       116.63 o                         
 -22  -5   3        924.16        998.06       124.78 o                         
 -21  -5   3       1508.62       1453.16       124.19 o                         
 -20  -5   3        545.70        492.87        93.54 o                         
 -19  -5   3       2129.84       2449.24       138.04 o                         
 -18  -5   3        897.26        930.38        96.70 o                         
 -17  -5   3       2220.12       2334.35       124.27 o                         
 -16  -5   3       3729.21       3819.72       148.15 o                         
 -15  -5   3       1527.65       1465.44       101.83 o                         
 -14  -5   3        378.19        165.60        55.97 o                         
 -13  -5   3       1340.08       1152.58        98.94 o                         
 -12  -5   3       2923.62       2918.94       130.14 o                         
 -11  -5   3      11021.59      10429.59       173.85 o                         
 -10  -5   3        704.22        783.65        98.84 o                         
  -9  -5   3       7989.72       7565.59       128.84 o                         
  -8  -5   3       1346.59       1412.63        56.71 o                         
  -7  -5   3       5662.67       5629.76        95.07 o                         
  -6  -5   3       2532.75       2474.08        55.92 o                         
  -5  -5   3       6664.15       7222.10        81.71 o                         
  -4  -5   3       1898.95       1890.42        33.20 o                         
  -3  -5   3      13730.82      12541.97       158.25 o                         
  -2  -5   3       1835.71       2303.31        35.61 o                         
  -1  -5   3       3926.34       4557.12        59.36 o                         
   0  -5   3       1165.46       1422.41        35.34 o                         
   1  -5   3      13404.98      14162.40       155.25 o                         
   2  -5   3       2137.99       2086.76        57.83 o                         
   3  -5   3       2112.28       2120.23       112.44 o                         
   4  -5   3       1126.99       1172.50        46.32 o                         
   5  -5   3       4304.63       3948.67        94.33 o                         
   6  -5   3         97.90         45.25        33.01 o                         
   7  -5   3       2175.16       2536.02        83.57 o                         
   8  -5   3        562.11        687.50        60.73 o                         
   9  -5   3       6304.20       6892.08       160.55 o                         
  10  -5   3       1262.64       1251.39        79.73 o                         
  11  -5   3       1325.43       1324.75       109.12 o                         
  12  -5   3       1897.41       2043.25       124.65 o                         
  13  -5   3       2674.83       2878.95       120.03 o                         
  14  -5   3       1022.49       1095.28        90.14 o                         
  15  -5   3       3292.31       3002.76       128.05 o                         
  16  -5   3        586.52        678.31        81.84 o                         
  17  -5   3       2620.98       2582.03       129.61 o                         
  18  -5   3        919.06        831.72       106.18 o                         
  19  -5   3        795.91        686.90       104.92 o                         
  20  -5   3        686.02        554.62       119.66 o                         
  21  -5   3        384.38        298.00       100.43 o                         
  22  -5   3       1411.34       1156.44       137.40 o                         
  23  -5   3        292.96        236.07       120.73 o                         
  24  -5   3       1276.49       1229.95       264.18 o                         
 -26  -4   3        806.21        637.79       203.82 o                         
 -25  -4   3       4238.97       3654.76       218.06 o                         
 -24  -4   3       1065.66       1257.61       144.85 o                         
 -23  -4   3       4322.67       4136.65       203.06 o                         
 -22  -4   3       1116.67        974.49       126.83 o                         
 -21  -4   3       3281.23       3427.32       178.15 o                         
 -20  -4   3       2586.06       2197.59       134.61 o                         
 -19  -4   3       4876.07       5453.43       189.21 o                         
 -18  -4   3       9275.21       9484.43       245.72 o                         
 -17  -4   3      10498.23      10695.61       251.68 o                         
 -16  -4   3      12619.70      12385.85       234.13 o                         
 -15  -4   3      13239.20      13219.75       245.95 o                         
 -14  -4   3       7769.24       7876.88       167.41 o                         
 -13  -4   3      11995.54      11654.03       202.16 o                         
 -12  -4   3      16820.02      16978.18       337.21 o                         
 -11  -4   3      12959.87      13087.59       262.99 o                         
 -10  -4   3      41332.00      42378.75       447.58 o                         
  -9  -4   3       8724.43       7478.28       135.78 o                         
  -8  -4   3      13944.20      13585.36       170.86 o                         
  -7  -4   3      17653.70      17751.43       175.56 o                         
  -6  -4   3      34065.03      35645.27       249.55 o                         
  -5  -4   3      28708.89      29138.96       213.26 o                         
  -4  -4   3      42124.90      44597.15       280.60 o                         
  -3  -4   3      15075.16      16614.41       131.33 o                         
  -2  -4   3      73164.26      74912.07       437.17 o                         
  -1  -4   3      14813.83      15643.67       125.06 o                         
   0  -4   3     120327.23     126504.27       674.50 o                         
   1  -4   3       3069.72       3220.98        54.10 o                         
   2  -4   3      67447.43      66766.80       417.27 o                         
   3  -4   3      17893.82      18802.16       152.44 o                         
   4  -4   3      26195.66      23931.22       183.29 o                         
   5  -4   3        270.08        179.96        29.98 o                         
   6  -4   3      34126.91      33411.91       313.10 o                         
   7  -4   3       1292.00       1219.26        58.58 o                         
   8  -4   3      48277.34      46262.80       473.11 o                         
   9  -4   3         60.68         40.94        34.87 o                         
  10  -4   3      29727.98      28302.59       589.48 o                         
  11  -4   3        322.53        213.77        83.75 o                         
  12  -4   3      26770.44      26174.14       378.06 o                         
  13  -4   3       1123.62       1064.40        89.36 o                         
  14  -4   3      19281.55      18132.20       323.34 o                         
  15  -4   3         99.53        -18.38        74.21 o                         
  16  -4   3      20775.78      19986.31       362.98 o                         
  17  -4   3        774.53        706.91        84.56 o                         
  18  -4   3      11172.19      11826.25       279.62 o                         
  19  -4   3       1620.05       1445.86       126.09 o                         
  20  -4   3       5277.39       4731.73       195.81 o                         
  21  -4   3        496.70        273.85       105.15 o                         
  22  -4   3       7267.23       7128.62       278.66 o                         
  23  -4   3       1438.92       1225.60       151.12 o                         
  24  -4   3       3577.00       4065.14       230.59 o                         
  25  -4   3        271.88         40.83       149.87 o                         
 -27  -3   3       1059.00        911.26       363.88 o                         
 -26  -3   3        584.08        429.27       167.20 o                         
 -25  -3   3       1273.91       1015.88       170.69 o                         
 -24  -3   3        988.44        983.55       145.29 o                         
 -23  -3   3       1529.29       1302.39       147.57 o                         
 -22  -3   3       2302.40       2217.79       159.89 o                         
 -21  -3   3        326.97        252.30       109.25 o                         
 -20  -3   3       1379.78       1545.29       123.99 o                         
 -19  -3   3       2100.32       1986.62       136.02 o                         
 -18  -3   3       1500.28       1455.63       116.93 o                         
 -17  -3   3       1521.44       1404.55       104.67 o                         
 -16  -3   3       4955.82       4669.62       140.73 o                         
 -15  -3   3       4212.50       3887.73       126.37 o                         
 -14  -3   3       4775.52       4945.94       130.83 o                         
 -13  -3   3       1526.00       1569.94        80.86 o                         
 -12  -3   3       3140.92       2723.94       125.79 o                         
 -11  -3   3       1260.05       1181.44        83.96 o                         
 -10  -3   3       6607.03       6692.38       132.41 o                         
  -9  -3   3       1268.06       1221.25        56.57 o                         
  -8  -3   3       1052.31        943.10        47.45 o                         
  -7  -3   3       1114.77       1265.52        47.94 o                         
  -6  -3   3       2799.18       2110.99        46.29 o                         
  -5  -3   3      10836.77      10322.56       101.99 o                         
  -4  -3   3        839.89        806.24        29.61 o                         
  -3  -3   3       3165.94       3312.12        48.32 o                         
  -2  -3   3      18836.56      18030.65       126.54 o                         
  -1  -3   3      17438.02      17951.72       127.23 o                         
   0  -3   3       1730.73       1535.83        31.93 o                         
   1  -3   3       2075.09       2355.79        38.49 o                         
   2  -3   3      26451.31      29119.90       187.43 o                         
   3  -3   3       2383.47       2151.43        43.65 o                         
   4  -3   3       1417.47       1431.33        40.55 o                         
   5  -3   3       3601.56       4265.57        71.27 o                         
   6  -3   3       2323.26       2641.61        71.05 o                         
   7  -3   3      20724.51      20722.06       247.66 o                         
   8  -3   3        959.16       1053.02        62.91 o                         
   9  -3   3      10285.15       9734.27       168.29 o                         
  10  -3   3       3081.23       2952.43       123.34 o                         
  11  -3   3       5112.23       4774.59       161.45 o                         
  12  -3   3       1202.24       1060.43        46.24 o                         
  13  -3   3       1429.51       1278.20        59.47 o                         
  14  -3   3       1418.69       1030.49        59.37 o                         
  15  -3   3       1647.04       1262.72        78.32 o                         
  16  -3   3       1501.86       1458.07       121.38 o                         
  17  -3   3        484.33        471.97        96.42 o                         
  18  -3   3        947.06        812.23       104.66 o                         
  19  -3   3       3602.05       3399.24       172.29 o                         
  20  -3   3        735.04        752.83       111.76 o                         
  21  -3   3       1824.20       1838.43       155.29 o                         
  22  -3   3       1599.30       1525.54       169.47 o                         
  23  -3   3        526.72        326.32       135.86 o                         
  24  -3   3       1790.28       1339.59       168.22 o                         
  25  -3   3        493.77        436.08       202.49 o                         
  26  -3   3       1419.37        964.43       313.06 o                         
 -27  -2   3       1071.77        960.25       260.45 o                         
 -26  -2   3        789.24        776.76       163.09 o                         
 -25  -2   3       1819.16       1624.21       184.54 o                         
 -24  -2   3        511.39        360.94       125.30 o                         
 -23  -2   3       1215.77       1300.29       151.34 o                         
 -22  -2   3       1471.54       1214.10       190.14 o                         
 -21  -2   3       4701.31       4467.79       230.56 o                         
 -20  -2   3       1501.00       1497.47       140.17 o                         
 -19  -2   3       6483.01       6125.49       210.62 o                         
 -18  -2   3       2621.53       2749.14       140.69 o                         
 -17  -2   3       3088.81       2940.93       140.80 o                         
 -16  -2   3       3466.46       2793.63        92.30 o                         
 -15  -2   3        627.60        543.75        51.24 o                         
 -14  -2   3       4046.29       4074.76        97.84 o                         
 -13  -2   3       5984.92       6397.04       127.13 o                         
 -12  -2   3       8183.67       8695.60       149.77 o                         
 -11  -2   3       5117.78       4738.52       123.11 o                         
 -10  -2   3       9678.44       9641.40       184.64 o                         
  -9  -2   3      14488.43      14328.11       187.35 o                         
  -8  -2   3      28204.29      27525.75       271.13 o                         
  -7  -2   3       8266.29       8783.69       117.39 o                         
  -6  -2   3      18104.97      17594.51       145.66 o                         
  -5  -2   3      13873.60      13815.71       113.94 o                         
  -4  -2   3      17621.74      18042.72       129.59 o                         
  -3  -2   3       1859.22       2009.66        35.24 o                         
  -2  -2   3      16156.27      16715.35       118.27 o                         
  -1  -2   3        249.87        351.98        22.03 o                         
   0  -2   3        953.01       1657.28        30.49 o                         
   1  -2   3      22224.13      22513.02       153.54 o                         
   2  -2   3      26892.04      29743.90       187.09 o                         
   3  -2   3       1112.08       1841.42        41.95 o                         
   4  -2   3      10464.03       9136.92        98.95 o                         
   5  -2   3        804.40        564.81        34.72 o                         
   6  -2   3       6790.10       5958.98       107.85 o                         
   7  -2   3        132.56         23.05        39.69 o                         
   8  -2   3       3956.99       3390.91        89.30 o                         
   9  -2   3        799.23        790.54        54.67 o                         
  10  -2   3      15972.54      16902.42       311.63 o                         
  11  -2   3        408.02        348.42        48.48 o                         
  12  -2   3      12020.35      12334.31       207.66 o                         
  13  -2   3        866.54        860.64        67.91 o                         
  14  -2   3      16792.87      16437.38       263.70 o                         
  15  -2   3        704.13        742.16        89.79 o                         
  16  -2   3       9201.59       8647.66       232.39 o                         
  17  -2   3        700.40        648.19        94.89 o                         
  18  -2   3       5104.43       5202.18       189.05 o                         
  19  -2   3       2300.04       2285.53       145.80 o                         
  20  -2   3       3133.75       3073.33       182.01 o                         
  21  -2   3       1665.16       1376.58       169.86 o                         
  22  -2   3       3635.11       3707.99       230.73 o                         
  23  -2   3       1086.26       1171.40       170.94 o                         
  24  -2   3       3231.72       2971.82       224.97 o                         
  25  -2   3        895.98        761.66       176.43 o                         
  26  -2   3       2340.43       3038.87       790.04 o                         
 -26  -1   3       2488.27       2149.89       217.58 o                         
 -25  -1   3       1529.87       1559.30       192.59 o                         
 -24  -1   3       5455.77       5247.78       280.04 o                         
 -23  -1   3       1049.41        795.65       144.42 o                         
 -22  -1   3       7059.59       7447.68       278.18 o                         
 -21  -1   3       1606.53       1740.89       147.95 o                         
 -20  -1   3      10344.20      10217.36       344.28 o                         
 -19  -1   3        952.94        788.27       114.38 o                         
 -18  -1   3       8968.66       8939.82       215.13 o                         
 -17  -1   3       5718.60       5517.15       166.05 o                         
 -16  -1   3       3402.08       3668.43       131.13 o                         
 -15  -1   3       6090.86       6052.67       159.94 o                         
 -14  -1   3       9433.42       9009.67       158.49 o                         
 -13  -1   3      19335.21      18881.18       242.69 o                         
 -12  -1   3      23279.05      24088.77       287.69 o                         
 -11  -1   3      17608.26      17641.56       319.61 o                         
 -10  -1   3      22518.52      23485.02       330.06 o                         
  -9  -1   3      24017.97      25824.47       259.37 o                         
  -8  -1   3      26157.97      26424.93       239.14 o                         
  -7  -1   3      45386.14      47339.13       300.63 o                         
  -6  -1   3       8176.43       8962.40        89.31 o                         
  -5  -1   3      17304.99      17993.94       130.68 o                         
  -4  -1   3      57930.34      58688.18       313.43 o                         
  -3  -1   3     195374.67     193937.05       996.84 o                         
  -2  -1   3       3922.73       5667.72        95.47 o                         
   1  -1   3      96876.22      96061.21       719.66 o                         
   2  -1   3      52426.62      53389.13       321.98 o                         
   3  -1   3      18533.55      17592.25       143.63 o                         
   4  -1   3       4548.12       4670.14        68.50 o                         
   5  -1   3      64446.03      63515.32       416.14 o                         
   6  -1   3        224.37        139.91        30.12 o                         
   7  -1   3      34478.64      33525.30       356.14 o                         
   8  -1   3       1893.82       1858.79        79.03 o                         
   9  -1   3      40877.41      37283.47       592.25 o                         
  10  -1   3        434.79        357.19        79.53 o                         
  11  -1   3      22213.74      20827.73       303.84 o                         
  12  -1   3        807.11        570.52        56.41 o                         
  13  -1   3      15334.14      14487.81       238.37 o                         
  14  -1   3        977.55        824.91        76.84 o                         
  15  -1   3      15885.35      15547.80       304.53 o                         
  16  -1   3       2401.25       2153.79       127.58 o                         
  17  -1   3      18426.61      17844.04       348.44 o                         
  18  -1   3       2864.62       2868.14       143.32 o                         
  19  -1   3      13460.50      12772.67       297.17 o                         
  20  -1   3       1204.48       1115.52       128.88 o                         
  21  -1   3       6636.57       5826.76       271.51 o                         
  22  -1   3        184.28        -34.31       140.14 o                         
  23  -1   3       3221.20       3157.87       227.46 o                         
  24  -1   3        493.03        400.59       147.42 o                         
  25  -1   3       1868.47       1508.34       190.65 o                         
 -26   0   3        235.62        228.83       151.71 o                         
 -25   0   3        235.37        167.06       160.42 o                         
 -24   0   3       1060.94        917.46       154.41 o                         
 -23   0   3         33.15       -107.23       117.32 o                         
 -22   0   3        231.73        330.36       144.73 o                         
 -21   0   3        354.46        830.11       141.47 o                         
 -20   0   3        922.76       1047.13       133.56 o                         
 -19   0   3         45.81        205.01        84.56 o                         
 -18   0   3         47.97        -16.87        60.07 o                         
 -17   0   3       1780.82       2167.22       107.62 o                         
 -16   0   3       1835.76       1940.71        99.95 o                         
 -15   0   3         22.40         18.14        49.37 o                         
 -14   0   3        535.05        711.89        49.22 o                         
 -13   0   3        198.84        303.95        38.55 o                         
 -12   0   3       2345.99       2510.19        71.56 o                         
 -11   0   3        208.80        201.94        35.45 o                         
 -10   0   3        756.36       1027.90        64.25 o                         
  -9   0   3        525.95        673.85        55.22 o                         
  -8   0   3        359.48        645.65        45.49 o                         
  -7   0   3        130.31        169.77        25.18 o                         
  -6   0   3         58.07         32.52        20.42 o                         
  -5   0   3        330.47        360.97        26.07 o                         
  -4   0   3       1029.55       1067.57        32.37 o                         
  -3   0   3       1104.52        849.94        29.57 o                         
   2   0   3        157.39        192.83        21.02 o                         
   3   0   3         11.97         45.09        21.65 o                         
   4   0   3         59.83         45.04        20.96 o                         
   5   0   3        521.72        344.08        27.52 o                         
   6   0   3        174.34        497.84        30.99 o                         
   7   0   3        895.21        711.93        66.93 o                         
   8   0   3        211.76        333.82        58.94 o                         
   9   0   3        680.10        548.60        70.95 o                         
  10   0   3        515.63        897.26        93.37 o                         
  11   0   3        537.31        495.67        60.32 o                         
  12   0   3         15.54         14.16        55.00 o                         
  13   0   3        724.98        939.17        97.76 o                         
  14   0   3         90.20         97.33        62.83 o                         
  15   0   3        798.66        846.22        97.56 o                         
  16   0   3         21.89        -68.03        77.79 o                         
  17   0   3       1902.20       2042.33       127.47 o                         
  18   0   3         45.49        -19.98        78.33 o                         
  19   0   3       1223.89       1139.24       111.74 o                         
  20   0   3         98.70         -3.49       117.65 o                         
  21   0   3       1046.60       1009.23       156.43 o                         
  22   0   3          7.58         -0.68       133.34 o                         
  23   0   3        970.70        871.10       161.82 o                         
  24   0   3         16.17        -29.86       135.58 o                         
  25   0   3        902.28        856.43       166.47 o                         
 -26   1   3       2200.83       2197.79       213.16 o                         
 -25   1   3       1147.66       1006.76       168.53 o                         
 -24   1   3       5281.61       5443.58       285.21 o                         
 -23   1   3        718.16        818.80       163.22 o                         
 -22   1   3       6365.76       7502.23       280.76 o                         
 -21   1   3       1579.63       2070.66       155.89 o                         
 -20   1   3      10752.03      10917.46       278.32 o                         
 -19   1   3        695.92        625.17        91.17 o                         
 -18   1   3       7542.90       7520.00       217.37 o                         
 -17   1   3       6580.24       6133.18       158.56 o                         
 -16   1   3       2742.04       2837.37        92.19 o                         
 -15   1   3       6694.39       6742.42       139.49 o                         
 -14   1   3      10421.15      10137.04       163.60 o                         
 -13   1   3      18915.40      18125.57       228.08 o                         
 -12   1   3      23874.78      23971.80       386.18 o                         
 -11   1   3      17535.16      17297.75       285.06 o                         
 -10   1   3      23554.49      23722.71       365.58 o                         
  -9   1   3      24665.40      25235.92       580.16 o                         
  -8   1   3      26722.49      27620.99       287.71 o                         
  -7   1   3      46278.93      47650.32       404.28 o                         
  -6   1   3       7573.44       8106.56       112.37 o                         
  -5   1   3      18158.96      18659.78       171.27 o                         
  -4   1   3      59242.27      58708.35       429.75 o                         
  -3   1   3     193354.48     191218.09      1076.47 o                         
  -2   1   3       5472.29       5252.10       124.31 o                         
   1   1   3      96818.33      96777.54       642.06 o                         
   2   1   3      52834.72      53756.96       359.73 o                         
   3   1   3      17341.76      17704.32       154.91 o                         
   4   1   3       4651.90       4673.32        74.59 o                         
   5   1   3      61275.09      63012.58       443.73 o                         
   6   1   3        170.30        180.87        30.63 o                         
   7   1   3      34341.36      35583.88       338.00 o                         
   8   1   3       1906.37       2077.36        87.81 o                         
   9   1   3      38259.22      37959.74       488.08 o                         
  10   1   3        373.88        272.64        54.80 o                         
  11   1   3      21223.69      20933.81       424.10 o                         
  12   1   3        642.78        395.27        56.15 o                         
  13   1   3      15166.92      14810.70       259.53 o                         
  14   1   3        718.50        559.41        73.59 o                         
  15   1   3      15066.29      14830.34       291.82 o                         
  16   1   3       2457.64       2430.65       150.40 o                         
  17   1   3      18475.36      18420.99       332.80 o                         
  18   1   3       2983.51       2681.46       169.12 o                         
  19   1   3      13553.83      13359.48       354.82 o                         
  20   1   3       1242.72       1395.72       133.99 o                         
  21   1   3       6736.07       6352.40       283.36 o                         
  22   1   3         35.11        -80.43       137.65 o                         
  23   1   3       4105.17       4163.23       255.67 o                         
  24   1   3        278.77        257.94       169.32 o                         
  25   1   3       2479.72       2284.19       223.60 o                         
 -27   2   3       1130.41        694.63       331.42 o                         
 -26   2   3        709.71        826.72       165.68 o                         
 -25   2   3       1667.86       1398.57       183.07 o                         
 -24   2   3        432.93        359.74       139.94 o                         
 -23   2   3       1679.22       1526.00       177.27 o                         
 -22   2   3       1166.56        805.68       141.88 o                         
 -21   2   3       4158.65       4057.69       183.26 o                         
 -20   2   3       1794.91       1721.30       125.10 o                         
 -19   2   3       6075.93       6062.65       204.52 o                         
 -18   2   3       2453.43       2494.00       134.51 o                         
 -17   2   3       2624.80       2486.62       130.99 o                         
 -16   2   3       3736.65       3184.47       135.31 o                         
 -15   2   3       1424.92       1444.90       103.90 o                         
 -14   2   3       4185.93       3940.68       129.00 o                         
 -13   2   3       6147.02       6618.69       161.37 o                         
 -12   2   3       7599.72       7867.42       232.74 o                         
 -11   2   3       4780.05       4932.81       175.97 o                         
 -10   2   3       9758.85       9370.36       218.80 o                         
  -9   2   3      13436.01      13647.37       240.11 o                         
  -8   2   3      28196.01      28680.83       274.51 o                         
  -7   2   3       8681.75       9330.88       123.27 o                         
  -6   2   3      17676.32      16908.71       144.24 o                         
  -5   2   3      13599.58      13242.59       110.79 o                         
  -4   2   3      17791.02      18718.50       128.56 o                         
  -3   2   3       2096.68       2730.90        37.01 o                         
  -2   2   3      15950.42      16170.91       114.02 o                         
  -1   2   3        299.60        400.52        19.34 o                         
   0   2   3       1876.40       2472.05       230.29 o                         
   1   2   3      21979.13      22683.24       139.28 o                         
   2   2   3      25950.34      27299.57       181.08 o                         
   3   2   3       1278.00       1444.38        34.23 o                         
   4   2   3       8324.98       8256.70        87.46 o                         
   5   2   3        611.90        538.84        31.91 o                         
   6   2   3       6481.42       6245.70       102.23 o                         
   7   2   3         83.70        100.85        40.80 o                         
   8   2   3       3875.44       3455.42       154.93 o                         
   9   2   3        953.33        961.32        78.93 o                         
  10   2   3      16620.83      16913.62       329.02 o                         
  11   2   3        493.53        527.81        67.95 o                         
  12   2   3      12600.48      12702.42       221.40 o                         
  13   2   3       1391.72       1531.46        86.37 o                         
  14   2   3      16969.99      17119.65       280.80 o                         
  15   2   3        733.10        863.58        77.74 o                         
  16   2   3       9342.79       8888.01       215.11 o                         
  17   2   3        719.90        680.15        83.47 o                         
  18   2   3       4862.13       4719.23       258.62 o                         
  19   2   3       2192.38       2194.42       165.23 o                         
  20   2   3       2929.58       2659.57       167.69 o                         
  21   2   3       1508.69       1610.15       156.11 o                         
  22   2   3       3413.61       3191.07       222.28 o                         
  23   2   3       1013.67       1163.03       169.08 o                         
  24   2   3       2983.35       3157.30       302.32 o                         
  25   2   3        904.37        874.39       274.05 o                         
 -27   3   3        879.22        640.92       630.99 o                         
 -26   3   3        622.16        610.45       244.42 o                         
 -25   3   3        938.83        564.99       155.61 o                         
 -24   3   3        919.70        991.48       160.59 o                         
 -23   3   3       1085.94       1023.61       147.64 o                         
 -22   3   3       2507.81       2699.88       181.06 o                         
 -21   3   3        498.82        474.58       112.35 o                         
 -20   3   3        865.99        739.67       107.96 o                         
 -19   3   3       1937.74       1817.05       125.62 o                         
 -18   3   3       1028.81        854.48       102.07 o                         
 -17   3   3       1709.29       1856.98       120.30 o                         
 -16   3   3       5492.18       5361.27       190.55 o                         
 -15   3   3       3804.07       3615.12       136.19 o                         
 -14   3   3       4524.69       4527.68       147.04 o                         
 -13   3   3       2809.24       2829.76       168.87 o                         
 -12   3   3       3519.49       3308.90       110.99 o                         
 -11   3   3       1625.36       1540.63        79.90 o                         
 -10   3   3       6497.49       6752.68       170.50 o                         
  -9   3   3       2356.56       2251.08       194.24 o                         
  -8   3   3        972.47        770.45        37.11 o                         
  -7   3   3       1779.25       1980.05        98.45 o                         
  -6   3   3       2443.93       1908.69        44.17 o                         
  -5   3   3      11367.11      11191.92        94.42 o                         
  -4   3   3        490.94        456.92        24.28 o                         
  -3   3   3       3584.83       3503.73        47.78 o                         
  -2   3   3      19183.69      18268.16       134.60 o                         
  -1   3   3      16887.37      17887.47       117.34 o                         
   0   3   3       1526.55       1311.74        26.97 o                         
   1   3   3       3324.62       3455.08        44.28 o                         
   2   3   3      26541.25      28871.64       181.91 o                         
   3   3   3       2099.79       1973.25        38.09 o                         
   4   3   3       1209.18       1380.72        35.74 o                         
   5   3   3       4433.24       4712.04        68.55 o                         
   6   3   3       2802.08       3356.62        70.09 o                         
   7   3   3      19367.59      20303.55       212.56 o                         
   8   3   3       1350.70       1624.43       118.75 o                         
   9   3   3      10346.28      10239.58       205.42 o                         
  10   3   3       2681.38       2611.19        99.87 o                         
  11   3   3       5034.75       5108.51       140.46 o                         
  12   3   3        971.63        930.19        70.65 o                         
  13   3   3       1462.92       1335.91        78.84 o                         
  14   3   3       1211.63        968.09        87.98 o                         
  15   3   3       1451.57       1203.09        83.44 o                         
  16   3   3       1778.35       1905.61       100.88 o                         
  17   3   3        686.22        686.16        95.89 o                         
  18   3   3        889.29        739.48       117.44 o                         
  19   3   3       3717.86       3857.63       205.91 o                         
  20   3   3        672.12        294.11       124.54 o                         
  21   3   3       2179.25       2458.15       183.07 o                         
  22   3   3       1245.57       1004.70       168.15 o                         
  23   3   3        886.88        919.03       167.41 o                         
  24   3   3       1808.32       2075.72       227.57 o                         
  25   3   3        608.55       1045.66       291.81 o                         
 -26   4   3        504.01         99.51       220.11 o                         
 -25   4   3       4565.40       4615.04       244.00 o                         
 -24   4   3        903.34        991.53       141.18 o                         
 -23   4   3       5070.92       4825.90       234.79 o                         
 -22   4   3        868.26        806.15       129.99 o                         
 -21   4   3       4435.74       4430.16       210.02 o                         
 -20   4   3       2415.36       2372.96       148.85 o                         
 -19   4   3       4989.40       4762.10       188.13 o                         
 -18   4   3       9330.85       9290.52       268.17 o                         
 -17   4   3      11355.72      10952.43       282.57 o                         
 -16   4   3      13009.21      12479.42       290.59 o                         
 -15   4   3      14939.98      14048.58       299.91 o                         
 -14   4   3       7891.84       7677.14       199.82 o                         
 -13   4   3      12463.01      12769.54       249.17 o                         
 -12   4   3      18870.63      18644.10       297.32 o                         
 -11   4   3      13806.74      14065.14       201.91 o                         
 -10   4   3      41466.42      41781.20       413.08 o                         
  -9   4   3       9039.31       8629.17       121.07 o                         
  -8   4   3      15552.72      14102.04       155.05 o                         
  -7   4   3      18376.15      18670.10       160.84 o                         
  -6   4   3      34585.02      35313.81       265.86 o                         
  -5   4   3      29368.73      29774.22       228.59 o                         
  -4   4   3      44281.16      43353.32       287.17 o                         
  -3   4   3      16335.32      16536.79       139.34 o                         
  -2   4   3      71286.70      74241.20       398.30 o                         
  -1   4   3      14460.48      15773.35       119.60 o                         
   0   4   3     119551.90     127306.21       653.36 o                         
   1   4   3       2983.63       3424.17        40.36 o                         
   2   4   3      64988.03      64710.71       371.92 o                         
   3   4   3      17880.04      18724.49       144.72 o                         
   4   4   3      24675.09      22906.23       177.70 o                         
   5   4   3        424.21        523.74        28.44 o                         
   6   4   3      30958.51      31568.32       247.62 o                         
   7   4   3       1378.54       1297.62        47.00 o                         
   8   4   3      46743.21      46648.61       368.95 o                         
   9   4   3         75.93        133.63        52.08 o                         
  10   4   3      28344.46      29474.17       378.19 o                         
  11   4   3        308.65        258.89        58.29 o                         
  12   4   3      26471.88      26385.44       341.21 o                         
  13   4   3       1039.92        975.48        82.39 o                         
  14   4   3      18343.81      18257.14       283.99 o                         
  15   4   3        108.79         89.59        64.06 o                         
  16   4   3      19354.59      19409.15       334.97 o                         
  17   4   3        858.21        739.25       104.95 o                         
  18   4   3      11759.63      12062.27       301.49 o                         
  19   4   3       1554.54       1683.94       147.11 o                         
  20   4   3       5239.98       5214.38       237.69 o                         
  21   4   3        539.92        463.36       123.68 o                         
  22   4   3       7025.53       6955.23       283.20 o                         
  23   4   3       1405.84       1538.33       181.67 o                         
  24   4   3       3594.60       3274.80       236.35 o                         
  25   4   3        202.70        381.59       432.94 o                         
 -26   5   3        204.89         11.97       362.32 o                         
 -25   5   3        499.22        177.89       193.24 o                         
 -24   5   3        525.80        611.18       124.13 o                         
 -23   5   3        443.31        430.38       134.49 o                         
 -22   5   3        932.63       1154.34       143.72 o                         
 -21   5   3       1676.52       1481.10       147.23 o                         
 -20   5   3        623.35        744.09       118.79 o                         
 -19   5   3       2486.41       2834.86       172.28 o                         
 -18   5   3        928.63       1136.19       121.07 o                         
 -17   5   3       2653.99       2722.78       154.28 o                         
 -16   5   3       3332.60       3478.88       163.02 o                         
 -15   5   3       1046.87        948.84        96.11 o                         
 -14   5   3        191.16        317.72        74.38 o                         
 -13   5   3       1586.88       1237.01        67.93 o                         
 -12   5   3       4092.10       4034.60       109.56 o                         
 -11   5   3      10666.00      10273.67       176.51 o                         
 -10   5   3       1411.93       1492.50        55.83 o                         
  -9   5   3       8180.40       8087.19       119.62 o                         
  -8   5   3       2016.23       2227.12        60.92 o                         
  -7   5   3       5056.85       5085.85        82.13 o                         
  -6   5   3       2149.42       2256.99        54.49 o                         
  -5   5   3       6435.88       6810.99        96.71 o                         
  -4   5   3       1983.18       1943.98        49.42 o                         
  -3   5   3      13194.11      12573.11       140.88 o                         
  -2   5   3       2471.46       3185.33        58.49 o                         
  -1   5   3       3969.80       4097.25        57.44 o                         
   0   5   3       1293.15       1677.07        32.84 o                         
   1   5   3      13778.44      14018.38       163.30 o                         
   2   5   3       2154.51       2281.60        69.39 o                         
   3   5   3       1402.14       1274.08        26.48 o                         
   4   5   3       1097.84        983.92        28.40 o                         
   5   5   3       5014.44       4994.50        71.00 o                         
   6   5   3        114.31         38.17        23.26 o                         
   7   5   3       2408.94       2626.89        57.70 o                         
   8   5   3        782.41        863.60        43.93 o                         
   9   5   3       6833.65       7754.20       118.70 o                         
  10   5   3        827.91        840.04        69.23 o                         
  11   5   3        971.97        839.61        71.73 o                         
  12   5   3       1313.56       1657.18       106.08 o                         
  13   5   3       2848.13       3213.01       127.44 o                         
  14   5   3       1062.46       1160.59        91.25 o                         
  15   5   3       3290.42       3088.88       147.77 o                         
  16   5   3        941.82       1036.59       106.70 o                         
  17   5   3       2844.17       2641.11       152.33 o                         
  18   5   3       1118.39        783.91       112.75 o                         
  19   5   3        811.52        769.76       121.34 o                         
  20   5   3        621.73        676.48       121.48 o                         
  21   5   3        271.96        490.95       127.93 o                         
  22   5   3       1152.88        969.60       148.20 o                         
  23   5   3        191.21        279.59       119.33 o                         
  24   5   3       1539.34       2596.41       689.94 o                         
 -25   6   3       2198.72       2226.11       628.22 o                         
 -24   6   3        548.71        290.66       147.92 o                         
 -23   6   3       1322.34       1326.74       211.63 o                         
 -22   6   3        552.72        557.41       166.45 o                         
 -21   6   3       2085.11       2118.25       150.81 o                         
 -20   6   3       2974.24       2969.89       168.06 o                         
 -19   6   3       3885.92       3992.79       196.77 o                         
 -18   6   3       2371.77       2305.04       151.02 o                         
 -17   6   3       5925.53       5879.65       216.58 o                         
 -16   6   3       4467.18       4479.26       173.14 o                         
 -15   6   3       8264.43       7855.39       252.16 o                         
 -14   6   3       6638.81       6238.61       185.77 o                         
 -13   6   3      12378.47      12975.65       235.72 o                         
 -12   6   3      10174.38      10399.01       204.04 o                         
 -11   6   3      15202.69      15315.41       230.23 o                         
 -10   6   3      13173.12      13425.18       167.67 o                         
  -9   6   3       6817.33       6901.63        96.26 o                         
  -8   6   3      26250.07      27303.21       252.46 o                         
  -7   6   3      12443.25      11842.84       143.17 o                         
  -6   6   3      17935.69      18079.24       188.70 o                         
  -5   6   3      10428.63       9901.71       180.67 o                         
  -4   6   3      26129.30      26694.42       277.09 o                         
  -3   6   3       4777.95       5074.11        96.74 o                         
  -2   6   3      22564.37      23552.80       243.66 o                         
  -1   6   3       2820.44       2934.31        57.27 o                         
   0   6   3      35301.92      34681.20       250.69 o                         
   1   6   3        325.26        379.92        38.37 o                         
   2   6   3      32664.28      33712.90       365.88 o                         
   3   6   3       1344.92       1251.24        64.12 o                         
   4   6   3      66670.23      68541.88       711.74 o                         
   5   6   3       3356.41       3490.03        53.08 o                         
   6   6   3      14465.19      14638.66       143.96 o                         
   7   6   3       5114.67       4819.09        79.59 o                         
   8   6   3      27440.04      26170.01       237.02 o                         
   9   6   3        360.50        337.03        36.97 o                         
  10   6   3      12135.99      11415.39       203.24 o                         
  11   6   3       1410.60       1326.25        97.03 o                         
  12   6   3      15214.48      14918.98       281.04 o                         
  13   6   3        163.07        169.18        75.37 o                         
  14   6   3      11943.38      12380.95       274.16 o                         
  15   6   3        535.10        329.18        89.01 o                         
  16   6   3       7222.86       7669.98       253.49 o                         
  17   6   3         81.67         25.45        94.10 o                         
  18   6   3       4617.82       4657.05       207.61 o                         
  19   6   3        892.72        970.07       122.34 o                         
  20   6   3       5025.45       5049.74       215.37 o                         
  21   6   3       1341.44        999.42       164.98 o                         
  22   6   3       5591.30       6115.00       373.57 o                         
  23   6   3       2183.75       2630.65       216.87 o                         
  24   6   3       3354.70       3397.61       475.98 o                         
 -25   7   3        460.03        479.30       374.60 o                         
 -24   7   3       1893.23       2103.21       394.15 o                         
 -23   7   3        501.46        464.06       142.40 o                         
 -22   7   3       1712.25       1903.74       200.79 o                         
 -21   7   3       1288.57       1159.34       158.69 o                         
 -20   7   3       6078.30       6161.48       268.07 o                         
 -19   7   3       3550.46       3593.61       207.04 o                         
 -18   7   3       7314.99       7802.40       279.01 o                         
 -17   7   3       3426.27       3290.50       150.32 o                         
 -16   7   3       7435.60       7981.84       212.81 o                         
 -15   7   3       6377.87       6732.07       202.62 o                         
 -14   7   3       6812.16       6602.67       192.83 o                         
 -13   7   3       8440.07       8599.50       192.18 o                         
 -12   7   3       5918.43       5935.76       156.46 o                         
 -11   7   3      13343.87      13664.19       235.52 o                         
 -10   7   3       3315.96       3836.20        92.26 o                         
  -9   7   3      22706.92      23397.97       228.62 o                         
  -8   7   3       5005.00       5060.02        83.22 o                         
  -7   7   3      25696.98      25488.92       330.92 o                         
  -6   7   3       4978.56       4451.20       119.94 o                         
  -5   7   3      25685.81      24692.99       277.71 o                         
  -4   7   3       4577.60       4006.83        98.43 o                         
  -3   7   3      18070.54      17374.02       206.74 o                         
  -2   7   3       2832.04       2865.03        68.00 o                         
  -1   7   3      13829.07      12966.45       139.41 o                         
   0   7   3       2629.15       2711.01        96.42 o                         
   1   7   3      28180.12      26935.95       315.39 o                         
   2   7   3         97.20        184.19        41.95 o                         
   3   7   3      28790.61      28815.66       348.94 o                         
   4   7   3       2341.75       2599.70        99.57 o                         
   5   7   3      25166.81      25510.82       361.84 o                         
   6   7   3        808.31        844.19        69.18 o                         
   7   7   3      10668.08      11085.93       123.02 o                         
   8   7   3       2790.60       2712.23        62.74 o                         
   9   7   3      14922.69      14746.18       208.34 o                         
  10   7   3        673.93        794.08        67.70 o                         
  11   7   3      18388.46      18504.97       337.09 o                         
  12   7   3        437.88        465.55        82.28 o                         
  13   7   3      15343.48      15701.88       322.91 o                         
  14   7   3        206.30        294.46        85.88 o                         
  15   7   3      11236.54      11225.85       283.98 o                         
  16   7   3        469.08        521.96       120.24 o                         
  17   7   3       8338.34       8894.20       317.65 o                         
  18   7   3        304.91        248.53       124.15 o                         
  19   7   3       6370.49       6516.20       277.92 o                         
  20   7   3        780.67        855.62       137.36 o                         
  21   7   3       5073.71       5310.21       288.49 o                         
  22   7   3        528.67        586.22       145.88 o                         
  23   7   3       5099.84       6465.46       510.36 o                         
 -23   8   3        485.66        464.14       218.94 o                         
 -22   8   3       1392.36       1495.22       178.59 o                         
 -21   8   3         88.74        121.38       134.29 o                         
 -20   8   3        227.20        123.14       142.92 o                         
 -19   8   3       1170.36       1024.08       187.82 o                         
 -18   8   3       1697.78       1581.93       156.76 o                         
 -17   8   3        716.42        798.38       127.71 o                         
 -16   8   3        650.04        764.44       149.02 o                         
 -15   8   3       1703.88       1881.94       151.77 o                         
 -14   8   3        728.95        842.76       102.85 o                         
 -13   8   3        499.31        588.91       103.16 o                         
 -12   8   3        367.87        520.21        84.98 o                         
 -11   8   3       1021.61       1113.57        88.46 o                         
 -10   8   3        208.98        268.33        65.68 o                         
  -9   8   3        589.92        581.80        67.03 o                         
  -8   8   3        249.43        269.30        57.59 o                         
  -7   8   3       1310.75       1302.17        74.48 o                         
  -6   8   3        242.11        289.77        49.73 o                         
  -5   8   3       1470.85       1420.17        71.77 o                         
  -4   8   3         75.25         49.22        40.52 o                         
  -3   8   3       1294.95       1273.28        59.64 o                         
  -2   8   3        218.86        215.93        32.17 o                         
  -1   8   3        474.61        507.01        31.12 o                         
   0   8   3        171.05        111.16        40.12 o                         
   1   8   3        261.46        276.02        45.39 o                         
   2   8   3       2812.68       2827.62        95.57 o                         
   3   8   3         60.01         50.25        43.20 o                         
   4   8   3       3436.66       3268.36       111.01 o                         
   5   8   3        396.91        361.72        58.03 o                         
   6   8   3       4067.84       4484.43       146.14 o                         
   7   8   3       1472.91       1286.18        88.56 o                         
   8   8   3        803.97        530.43        68.56 o                         
   9   8   3       1972.65       1873.43       118.18 o                         
  10   8   3         65.53         87.43        88.17 o                         
  11   8   3       1029.49        705.86       110.93 o                         
  12   8   3       1326.31       1095.45       130.98 o                         
  13   8   3       1297.77       1177.71       132.85 o                         
  14   8   3       1602.34       1578.16       148.91 o                         
  15   8   3        511.30        500.98       124.47 o                         
  16   8   3        247.15        140.85       118.87 o                         
  17   8   3        416.22        321.62       151.47 o                         
  18   8   3         82.75         47.57       118.65 o                         
  19   8   3        964.78       1096.29       162.86 o                         
  20   8   3         91.27        -64.72       121.66 o                         
  21   8   3       1239.77       1370.69       175.97 o                         
  22   8   3        173.01        117.58       299.84 o                         
  23   8   3        554.26       1251.84       513.69 o                         
 -22   9   3       4400.17       4221.76       310.72 o                         
 -21   9   3        979.20        990.67       171.56 o                         
 -20   9   3       3002.59       2929.25       217.70 o                         
 -19   9   3       3300.17       3179.88       220.91 o                         
 -18   9   3       7019.63       7468.57       309.57 o                         
 -17   9   3       3497.74       3635.51       206.25 o                         
 -16   9   3       4682.20       4744.62       219.41 o                         
 -15   9   3       5512.82       5306.67       221.34 o                         
 -14   9   3       9665.83       9483.85       284.82 o                         
 -13   9   3       8496.45       8034.03       251.41 o                         
 -12   9   3       2238.48       2372.35       136.95 o                         
 -11   9   3       8694.78       8391.59       223.32 o                         
 -10   9   3       6102.60       6606.55       180.09 o                         
  -9   9   3      10362.76       9817.84       219.16 o                         
  -8   9   3       2897.38       3069.91       109.92 o                         
  -7   9   3      14867.21      14443.98       233.67 o                         
  -6   9   3       8225.85       8488.93       169.56 o                         
  -5   9   3       9442.18       9038.81       169.01 o                         
  -4   9   3       3363.64       3316.55       102.81 o                         
  -3   9   3       9678.70       8893.46       159.56 o                         
  -2   9   3       2782.76       2803.11        75.97 o                         
  -1   9   3      15580.59      15028.00       367.28 o                         
   0   9   3        380.21        394.94        86.64 o                         
   1   9   3      16766.21      16429.48       278.79 o                         
   2   9   3        313.69        294.86        50.98 o                         
   3   9   3      25773.54      26726.02       340.76 o                         
   4   9   3        829.14        658.64        62.71 o                         
   5   9   3      28105.23      29095.36       388.52 o                         
   6   9   3       1918.11       2127.06       102.91 o                         
   7   9   3      21543.93      22598.71       340.80 o                         
   8   9   3        552.81        598.85        80.17 o                         
   9   9   3      10969.47      11123.27       312.05 o                         
  10   9   3        118.57        140.33        94.63 o                         
  11   9   3      11430.68      11240.34       330.30 o                         
  12   9   3        403.87        469.79       115.04 o                         
  13   9   3       7832.34       7788.86       273.98 o                         
  14   9   3        689.48        808.06       150.32 o                         
  15   9   3       9103.89       9014.67       297.50 o                         
  16   9   3        261.40        263.33       114.96 o                         
  17   9   3       4715.59       4667.32       250.91 o                         
  18   9   3        172.54        182.31       124.31 o                         
  19   9   3       5329.76       5733.78       278.48 o                         
  20   9   3       1570.17       1874.25       191.22 o                         
  21   9   3       1888.99       2398.17       259.53 o                         
 -21  10   3       2433.77       2631.98       356.57 o                         
 -20  10   3        588.52        372.93       219.52 o                         
 -19  10   3       1329.35       1208.24       182.11 o                         
 -18  10   3        336.90        222.64       132.78 o                         
 -17  10   3       1821.54       1500.81       168.76 o                         
 -16  10   3       1453.10       1269.89       155.46 o                         
 -15  10   3       2064.00       1971.42       167.67 o                         
 -14  10   3       5854.85       5690.64       272.54 o                         
 -13  10   3       4459.07       4408.72       211.94 o                         
 -12  10   3       6103.73       6064.73       237.43 o                         
 -11  10   3       3900.76       4091.87       161.80 o                         
 -10  10   3       1999.58       2261.77       121.29 o                         
  -9  10   3       3722.97       3725.76       135.86 o                         
  -8  10   3       1635.06       1935.91        99.42 o                         
  -7  10   3       1157.34       1150.59        81.11 o                         
  -6  10   3       1746.25       1789.24        90.51 o                         
  -5  10   3       1422.14       1525.43        80.10 o                         
  -4  10   3       7529.54       8169.09       241.76 o                         
  -3  10   3        910.85        832.40        97.13 o                         
  -2  10   3      10888.65      10426.70       274.65 o                         
  -1  10   3        977.75        881.86        95.91 o                         
   0  10   3       7363.99       7003.79       226.43 o                         
   1  10   3        385.58        230.65        78.81 o                         
   2  10   3       4215.85       4132.55       178.31 o                         
   3  10   3         20.05         34.31        76.14 o                         
   4  10   3       5552.24       5822.40       151.42 o                         
   5  10   3        241.31        175.18        57.16 o                         
   6  10   3       8023.77       8232.80       190.89 o                         
   7  10   3        348.03        286.19        68.79 o                         
   8  10   3       8928.90       9028.58       251.06 o                         
   9  10   3        303.70        281.56        84.87 o                         
  10  10   3       4241.56       4466.83       200.54 o                         
  11  10   3        268.45        242.67        98.27 o                         
  12  10   3       2778.20       2602.28       169.97 o                         
  13  10   3        491.21        341.19       103.74 o                         
  14  10   3       1445.64       1116.24       139.54 o                         
  15  10   3        377.45        290.91       123.54 o                         
  16  10   3       1373.34       1491.36       157.45 o                         
  17  10   3        901.66        703.15       159.06 o                         
  18  10   3       3839.01       3829.60       228.78 o                         
  19  10   3       1215.29        979.61       178.05 o                         
  20  10   3       1886.16       1663.93       283.90 o                         
 -19  11   3       1112.82        806.39       243.56 o                         
 -18  11   3       1153.23       1071.55       171.76 o                         
 -17  11   3       1590.50       1511.01       183.86 o                         
 -16  11   3       3706.84       3736.31       239.38 o                         
 -15  11   3       1319.71       1153.31       150.95 o                         
 -14  11   3       2882.31       2778.00       346.62 o                         
 -13  11   3       2079.12       1979.89       248.05 o                         
 -12  11   3       1973.60       1850.78       245.70 o                         
 -11  11   3       1912.56       2000.25       243.07 o                         
 -10  11   3       3351.05       3093.87       438.05 o                         
  -9  11   3       4434.99       4113.19       309.02 o                         
  -8  11   3       4293.37       3539.99       238.90 o                         
  -7  11   3       3323.84       3474.96       231.30 o                         
  -6  11   3        740.01        867.57       111.07 o                         
  -5  11   3       4148.67       4074.62       200.17 o                         
  -4  11   3       1175.66       1194.40       113.84 o                         
  -3  11   3       2908.02       2862.08       149.14 o                         
  -2  11   3        351.71        197.52        83.20 o                         
  -1  11   3       3687.65       3557.04       165.10 o                         
   0  11   3        883.40        868.67       106.61 o                         
   1  11   3       5624.50       5485.18       213.39 o                         
   2  11   3       1418.77       1117.32       107.02 o                         
   3  11   3       5357.36       5534.94       211.42 o                         
   4  11   3       1459.90       1256.25       115.28 o                         
   5  11   3       3284.14       3113.96       161.85 o                         
   6  11   3         62.74         55.60        94.33 o                         
   7  11   3       4594.51       4813.57       242.11 o                         
   8  11   3        459.61        540.35       122.92 o                         
   9  11   3       2112.54       1772.93       186.27 o                         
  10  11   3        463.92        354.26       128.54 o                         
  11  11   3       2730.50       2559.24       237.92 o                         
  12  11   3        125.19        185.12       151.57 o                         
  13  11   3       2453.64       2450.84       172.58 o                         
  14  11   3        140.01        242.43       129.82 o                         
  15  11   3       1336.06       1214.90       155.32 o                         
  16  11   3        195.15          7.39       126.25 o                         
  17  11   3        954.00        981.83       168.15 o                         
  18  11   3        180.83         70.14       179.02 o                         
  19  11   3       1274.58       1550.91       550.85 o                         
 -18  12   3       2715.77       2948.28       480.89 o                         
 -17  12   3       3486.16       3175.16       459.76 o                         
 -16  12   3       4605.51       4850.52       399.53 o                         
 -15  12   3       3723.17       3806.86       411.83 o                         
 -14  12   3       4893.58       5209.86       483.07 o                         
 -13  12   3       4139.40       4557.36       359.67 o                         
 -12  12   3       6233.71       7029.74       459.10 o                         
 -11  12   3       6311.34       6125.22       411.63 o                         
 -10  12   3       4854.61       4457.90       340.73 o                         
  -9  12   3       4426.16       4509.43       334.83 o                         
  -8  12   3       6230.08       6194.86       369.46 o                         
  -7  12   3       4203.13       4567.46       324.12 o                         
  -6  12   3      10118.50      10730.62       414.28 o                         
  -5  12   3        478.98        411.03       116.32 o                         
  -4  12   3      13451.54      14587.33       401.82 o                         
  -3  12   3       2879.52       2758.90       168.69 o                         
  -2  12   3      14713.34      15115.26       378.04 o                         
  -1  12   3       2064.34       1782.71       142.90 o                         
   0  12   3      14892.04      15542.66       385.69 o                         
   1  12   3       4658.23       4114.53       204.03 o                         
   2  12   3      10450.18      10131.34       313.05 o                         
   3  12   3        844.73        712.70       109.23 o                         
   4  12   3      10565.43      11024.24       356.49 o                         
   5  12   3        162.36        154.18       145.09 o                         
   6  12   3       9565.43       9878.93       453.49 o                         
   7  12   3        199.73        154.79       135.00 o                         
   8  12   3      13986.28      14664.85       469.67 o                         
   9  12   3       1238.95       1252.28       196.89 o                         
  10  12   3      10091.99      11002.52       462.23 o                         
  11  12   3        606.84        395.36       187.63 o                         
  12  12   3      10939.84      11839.35       560.62 o                         
  13  12   3        361.74        460.77       214.09 o                         
  14  12   3       6210.31       7967.44       576.50 o                         
  15  12   3        328.92        125.89       361.40 o                         
  16  12   3       6128.83       7971.92      1014.80 o                         
 -16  13   3        120.79         34.39       315.03 o                         
 -15  13   3         83.62       -133.47       263.32 o                         
 -14  13   3        977.17       1681.85       692.13 o                         
 -13  13   3        155.77        601.37       254.79 o                         
 -12  13   3        366.09        209.66       158.26 o                         
 -11  13   3        255.16         33.92       156.92 o                         
 -10  13   3       1264.05       1628.73       214.63 o                         
  -9  13   3       1642.04       1853.43       219.26 o                         
  -8  13   3        564.72        406.71       151.10 o                         
  -7  13   3        882.61        614.98       169.60 o                         
  -6  13   3        577.36        710.42       207.31 o                         
  -5  13   3       1098.82        811.81       168.11 o                         
  -4  13   3        489.08        -16.44       149.17 o                         
  -3  13   3        719.80        326.36       114.84 o                         
  -2  13   3        240.14        125.94       113.45 o                         
  -1  13   3       1090.43        959.59       142.99 o                         
   0  13   3         63.27         91.61       126.16 o                         
   1  13   3       1841.07       1692.40       164.10 o                         
   2  13   3        103.05        218.64       116.08 o                         
   3  13   3       1850.46       1994.45       194.03 o                         
   4  13   3         29.48         86.18       144.29 o                         
   5  13   3        400.48        669.40       188.81 o                         
   6  13   3        235.84        451.01       185.41 o                         
   7  13   3        837.55       1314.45       379.77 o                         
   8  13   3        995.42        695.86       195.86 o                         
   9  13   3        254.10        137.84       169.38 o                         
  10  13   3        119.94         21.46       184.07 o                         
  11  13   3        156.49       -187.17       194.67 o                         
  12  13   3        943.37        894.20       290.70 o                         
  13  13   3        372.47         65.66       264.37 o                         
  14  13   3          6.50        170.33       385.19 o                         
 -12  14   3       2223.20       2662.12       622.08 o                         
 -11  14   3       2222.14       3228.32       700.38 o                         
 -10  14   3       2856.39       2747.54       370.29 o                         
  -9  14   3       2039.97       1758.82       309.85 o                         
  -8  14   3       1501.82       1203.16       334.18 o                         
  -7  14   3        555.51        320.26       212.28 o                         
  -6  14   3       3771.67       2878.88       353.87 o                         
  -5  14   3        321.02        264.87       213.65 o                         
  -4  14   3       3897.90       3710.55       373.73 o                         
  -3  14   3        222.40        234.51       195.03 o                         
  -2  14   3       5176.18       5188.76       315.35 o                         
  -1  14   3       1638.78       1454.51       183.56 o                         
   0  14   3       3718.23       3504.08       247.64 o                         
   1  14   3       1015.89        691.40       182.54 o                         
   2  14   3       4485.83       3973.29       382.49 o                         
   3  14   3        527.59        486.66       226.61 o                         
   4  14   3       3807.10       4203.55       552.26 o                         
   5  14   3         78.35        318.51       216.88 o                         
   6  14   3       6269.22       6461.46       422.11 o                         
   7  14   3          7.93       -191.27       191.27 o                         
   8  14   3       6724.98       7207.99       459.43 o                         
   9  14   3         77.36        172.62       427.52 o                         
  10  14   3       6764.91       7566.49       666.80 o                         
  11  14   3        427.49        441.30       310.04 o                         
  12  14   3       3169.26       4466.95       737.84 o                         
  -9  15   3       2823.51       2010.56       561.90 o                         
  -8  15   3       1499.64       1657.45       495.58 o                         
  -7  15   3       3018.19       2581.72       439.68 o                         
  -6  15   3       2648.26       3083.69       375.78 o                         
  -5  15   3       4257.94       4123.98       469.62 o                         
  -4  15   3        681.95        547.98       493.74 o                         
  -3  15   3       4050.81       4119.57       496.08 o                         
  -2  15   3        554.93        531.44       277.47 o                         
  -1  15   3       5357.31       5251.11       538.95 o                         
   0  15   3         79.13        172.10       273.43 o                         
   1  15   3       6723.14       7227.25       630.57 o                         
   2  15   3        137.34        312.54       201.74 o                         
   3  15   3       6176.37       5836.43       466.04 o                         
   4  15   3        176.00         75.98       229.38 o                         
   5  15   3       6936.69       8309.82       575.12 o                         
   6  15   3        206.01        152.91       380.74 o                         
   7  15   3       3377.39       2753.00       627.30 o                         
   8  15   3          9.57       -400.09       400.09 o                         
  -5 -15   4         27.61        138.79       389.34 o                         
  -4 -15   4       3998.53       3329.64       681.65 o                         
  -3 -15   4         78.26        110.05       391.18 o                         
  -2 -15   4       4998.74       5541.94       591.57 o                         
  -1 -15   4         23.77         42.42       356.94 o                         
   0 -15   4       2603.77       2369.19       646.03 o                         
   1 -15   4         45.15        111.46       399.16 o                         
   2 -15   4       1860.83       1425.02       524.44 o                         
 -10 -14   4         48.79        457.20       395.48 o                         
  -9 -14   4       3451.58       3738.51       380.92 o                         
  -8 -14   4        323.39        285.22       224.38 o                         
  -7 -14   4       3206.10       3963.90       383.42 o                         
  -6 -14   4        152.89        -73.29       205.25 o                         
  -5 -14   4       3932.05       4304.07       346.94 o                         
  -4 -14   4         83.95       -117.78       196.51 o                         
  -3 -14   4       1588.96       1660.55       248.16 o                         
  -2 -14   4         88.12        205.39       198.79 o                         
  -1 -14   4       2429.44       2533.74       285.33 o                         
   0 -14   4        119.33         11.77       201.46 o                         
   1 -14   4       2761.88       2480.87       478.82 o                         
   2 -14   4        118.10        205.72       226.73 o                         
   3 -14   4       3343.47       4027.95       378.83 o                         
   4 -14   4        168.14        219.39       219.07 o                         
   5 -14   4       3133.58       3883.83       383.77 o                         
   6 -14   4        204.83        -56.76       211.90 o                         
   7 -14   4       4031.63       4187.17       352.89 o                         
   8 -14   4        506.51        379.78       257.22 o                         
   9 -14   4       1791.50       2435.08       683.18 o                         
  10 -14   4       1327.25       1278.25       511.24 o                         
 -14 -13   4       7449.27       8376.23       674.70 o                         
 -13 -13   4       1537.30       1422.07       227.15 o                         
 -12 -13   4       5364.53       6961.36       356.30 o                         
 -11 -13   4        204.85        141.18       150.06 o                         
 -10 -13   4       5120.10       5740.76       348.82 o                         
  -9 -13   4       3949.18       3646.30       291.42 o                         
  -8 -13   4       7940.31       8084.35       440.87 o                         
  -7 -13   4         15.48         65.54       143.42 o                         
  -6 -13   4       9369.97       9203.79       359.30 o                         
  -5 -13   4          8.31       -141.27       141.27 o                         
  -4 -13   4      14142.03      14270.61       557.95 o                         
  -3 -13   4         15.16        121.62       175.84 o                         
  -2 -13   4      16084.89      17460.96       680.94 o                         
  -1 -13   4        143.66        -52.42       179.63 o                         
   0 -13   4      10066.23       9162.65       445.43 o                         
   1 -13   4         81.05       -107.08       176.94 o                         
   2 -13   4      11162.74      10659.22       547.20 o                         
   3 -13   4        124.37        252.19       209.18 o                         
   4 -13   4       5996.38       6644.16       405.66 o                         
   5 -13   4       3265.06       2851.53       267.82 o                         
   6 -13   4      14410.87      15306.53       550.54 o                         
   7 -13   4       1561.50       1331.83       230.13 o                         
   8 -13   4       9974.03       9810.42       482.77 o                         
   9 -13   4        537.08        995.43       218.97 o                         
  10 -13   4       5525.03       6600.51       406.22 o                         
  11 -13   4       1255.14       1399.09       241.68 o                         
  12 -13   4       2728.95       3335.19       795.12 o                         
  13 -13   4       1996.69       2321.35       419.13 o                         
  14 -13   4       3456.45       3517.86       673.67 o                         
 -18 -12   4        652.07        754.73       522.60 o                         
 -17 -12   4         80.48       -163.79       363.55 o                         
 -16 -12   4       1043.38       1678.49       336.66 o                         
 -15 -12   4        232.32         10.28       172.04 o                         
 -14 -12   4        235.40        367.24       147.49 o                         
 -13 -12   4        283.79        308.34       149.30 o                         
 -12 -12   4        371.18        214.69       157.37 o                         
 -11 -12   4         74.68        216.92       170.35 o                         
 -10 -12   4        213.97        134.15       139.59 o                         
  -9 -12   4         34.15         13.92       142.75 o                         
  -8 -12   4        926.87        698.98       140.99 o                         
  -7 -12   4        562.42        409.18       136.69 o                         
  -6 -12   4        322.60        418.66       142.96 o                         
  -5 -12   4          0.46         87.99       123.60 o                         
  -4 -12   4        413.45        488.12       137.80 o                         
  -3 -12   4        940.31       1189.23       167.36 o                         
  -2 -12   4         14.44        -11.97       120.78 o                         
  -1 -12   4         42.41        -69.59       129.39 o                         
   0 -12   4         51.77         -8.85       121.34 o                         
   1 -12   4        512.28        302.43       130.19 o                         
   2 -12   4         83.97         86.81       119.96 o                         
   3 -12   4        128.52         98.19       127.63 o                         
   4 -12   4        522.63        317.41       129.88 o                         
   5 -12   4        403.85        368.35       136.30 o                         
   6 -12   4        463.74        557.70       172.86 o                         
   7 -12   4        141.74         73.21       168.73 o                         
   8 -12   4        677.09        605.77       181.62 o                         
   9 -12   4         93.16        189.11       162.15 o                         
  10 -12   4        466.70        750.17       184.59 o                         
  11 -12   4         23.09         -1.35       157.52 o                         
  12 -12   4        403.30        533.72       220.71 o                         
  13 -12   4         39.60        299.50       181.34 o                         
  14 -12   4        505.88        286.77       179.89 o                         
  15 -12   4         99.39        188.53       236.04 o                         
  16 -12   4        329.69       -216.47       387.19 o                         
 -19 -11   4       1495.49       1795.58       274.36 o                         
 -18 -11   4        941.78        610.64       170.34 o                         
 -17 -11   4        515.61        513.64       166.22 o                         
 -16 -11   4       3304.70       3588.77       236.00 o                         
 -15 -11   4        900.90       1053.37       152.37 o                         
 -14 -11   4       4650.50       5637.25       302.67 o                         
 -13 -11   4        509.35        239.29       135.22 o                         
 -12 -11   4      10386.26      10839.91       400.37 o                         
 -11 -11   4       4672.62       4104.24       252.66 o                         
 -10 -11   4       7763.54       7508.89       333.11 o                         
  -9 -11   4        399.94        441.72       119.72 o                         
  -8 -11   4       7685.01       8026.54       263.60 o                         
  -7 -11   4        246.25        157.81        91.24 o                         
  -6 -11   4      11721.08      11424.81       311.94 o                         
  -5 -11   4        160.63         59.91       102.28 o                         
  -4 -11   4      16711.84      15708.86       381.75 o                         
  -3 -11   4         29.54        -27.34        97.68 o                         
  -2 -11   4      13700.56      14805.79       386.48 o                         
  -1 -11   4        560.80        469.89       137.25 o                         
   0 -11   4      17029.01      17313.56       487.47 o                         
   1 -11   4         38.12         -2.24       112.45 o                         
   2 -11   4       5275.51       5030.91       247.32 o                         
   3 -11   4        691.95        618.86       115.47 o                         
   4 -11   4      11981.54      11708.93       384.24 o                         
   5 -11   4        700.35        648.12       131.38 o                         
   6 -11   4       6304.22       6844.74       277.76 o                         
   7 -11   4       3045.32       2985.44       215.27 o                         
   8 -11   4       9161.03       9474.63       357.41 o                         
   9 -11   4       2000.88       1300.40       163.78 o                         
  10 -11   4       8495.50       9100.04       358.79 o                         
  11 -11   4       1234.22        931.11       148.66 o                         
  12 -11   4       5080.66       4729.81       231.06 o                         
  13 -11   4       2175.66       2182.80       177.46 o                         
  14 -11   4       3491.84       3299.04       205.50 o                         
  15 -11   4       2830.65       2180.01       182.42 o                         
  16 -11   4       4399.56       3647.47       248.55 o                         
  17 -11   4       2811.36       2933.39       247.60 o                         
  18 -11   4       3376.77       2824.54       365.91 o                         
 -22 -10   4       1176.39       1622.45       567.43 o                         
 -21 -10   4       3715.24       4073.92       367.55 o                         
 -20 -10   4       1978.38       1909.58       282.61 o                         
 -19 -10   4       2764.60       2981.03       253.99 o                         
 -18 -10   4       1285.85        953.60       172.90 o                         
 -17 -10   4       2851.35       3444.85       246.47 o                         
 -16 -10   4       1668.12       1364.47       173.87 o                         
 -15 -10   4       4182.35       3939.14       212.54 o                         
 -14 -10   4       1319.18        991.79       134.55 o                         
 -13 -10   4       4564.41       4789.18       223.87 o                         
 -12 -10   4       1578.57       1525.51       139.85 o                         
 -11 -10   4       7067.33       6979.36       257.22 o                         
 -10 -10   4       1131.92        986.71       120.07 o                         
  -9 -10   4      10652.84      10450.11       265.64 o                         
  -8 -10   4        439.61        274.46        81.28 o                         
  -7 -10   4      17589.14      17924.22       360.44 o                         
  -6 -10   4       2180.83       2296.87       136.42 o                         
  -5 -10   4      25882.47      25230.14       376.73 o                         
  -4 -10   4         33.83         67.14        94.48 o                         
  -3 -10   4      16106.07      15370.73       357.89 o                         
  -2 -10   4        138.98        -11.07        89.91 o                         
  -1 -10   4      19985.34      19633.10       427.56 o                         
   0 -10   4        887.07        691.90        99.62 o                         
   1 -10   4      10868.08      11543.27       348.43 o                         
   2 -10   4       1305.40       1468.61       137.25 o                         
   3 -10   4      11620.54      10795.51       234.38 o                         
   4 -10   4        214.08        118.93        58.61 o                         
   5 -10   4      13300.87      12357.09       327.08 o                         
   6 -10   4          1.12        186.93        75.26 o                         
   7 -10   4       6517.68       7743.85       236.07 o                         
   8 -10   4       3001.00       3084.05       170.99 o                         
   9 -10   4       4879.67       4920.01       210.51 o                         
  10 -10   4        875.83        998.46       127.24 o                         
  11 -10   4       7200.89       7319.38       265.96 o                         
  12 -10   4       1362.24       1611.41       150.14 o                         
  13 -10   4       7157.51       7412.26       280.27 o                         
  14 -10   4       1215.98       1025.74       141.63 o                         
  15 -10   4       3366.37       3016.23       201.86 o                         
  16 -10   4        833.09       1132.33       165.34 o                         
  17 -10   4       2887.23       2744.19       220.92 o                         
  18 -10   4       1050.05       1081.24       175.54 o                         
  19 -10   4       1715.01       1933.31       214.14 o                         
  20 -10   4       2339.79       1546.99       636.97 o                         
 -22  -9   4        127.38        108.18       184.61 o                         
 -21  -9   4        998.62        847.76       208.72 o                         
 -20  -9   4        119.50        152.35       189.52 o                         
 -19  -9   4        825.74        705.11       172.56 o                         
 -18  -9   4         22.49        -82.21       124.89 o                         
 -17  -9   4        475.34        456.42       135.55 o                         
 -16  -9   4        170.08        114.99       155.74 o                         
 -15  -9   4       1038.01       1034.92       135.00 o                         
 -14  -9   4       1094.44       1011.12       124.85 o                         
 -13  -9   4       1489.94       1744.29       143.75 o                         
 -12  -9   4        665.78        615.45       109.95 o                         
 -11  -9   4        775.95        774.07       111.20 o                         
 -10  -9   4        967.66        677.53       112.47 o                         
  -9  -9   4        338.15        346.05        79.38 o                         
  -8  -9   4        140.02        120.26        74.09 o                         
  -7  -9   4        279.64        262.64        79.06 o                         
  -6  -9   4        109.32         19.03        78.68 o                         
  -5  -9   4       1411.86       1263.85        96.42 o                         
  -4  -9   4       4982.37       4821.21       159.15 o                         
  -3  -9   4       1847.11       1780.36        89.71 o                         
  -2  -9   4       3465.40       3070.88       101.36 o                         
  -1  -9   4         94.74        121.53        60.32 o                         
   0  -9   4       1101.27       1354.74        54.18 o                         
   1  -9   4        373.80        326.43        50.83 o                         
   2  -9   4         14.22         22.99        47.82 o                         
   3  -9   4         46.35         97.90        50.48 o                         
   4  -9   4         95.61        106.02        47.80 o                         
   5  -9   4       3319.38       3887.41       182.54 o                         
   6  -9   4       1201.80       1094.78        85.12 o                         
   7  -9   4       2955.01       3058.27       135.37 o                         
   8  -9   4       3391.16       3238.57       150.73 o                         
   9  -9   4        435.98        426.34        89.49 o                         
  10  -9   4       1542.83       1499.57       133.40 o                         
  11  -9   4        362.07        295.74       102.45 o                         
  12  -9   4        454.86        257.23       105.78 o                         
  13  -9   4        945.54        909.49       124.40 o                         
  14  -9   4         36.63        223.42       113.13 o                         
  15  -9   4        930.90        750.51       130.49 o                         
  16  -9   4        489.95        463.20       123.72 o                         
  17  -9   4       1138.99       1083.94       165.37 o                         
  18  -9   4        550.51        515.00       143.45 o                         
  19  -9   4        560.58        584.56       158.16 o                         
  20  -9   4        570.85        285.38       166.80 o                         
  21  -9   4        471.52        449.15       219.38 o                         
 -23  -8   4       2913.44       2413.28       255.78 o                         
 -22  -8   4       2226.99       2079.83       216.77 o                         
 -21  -8   4       2762.29       2763.57       232.49 o                         
 -20  -8   4        614.95        888.76       179.62 o                         
 -19  -8   4       9541.22       9101.53       341.96 o                         
 -18  -8   4       2031.83       2411.83       211.33 o                         
 -17  -8   4       5535.49       5820.26       280.40 o                         
 -16  -8   4       3611.94       3275.52       189.64 o                         
 -15  -8   4      12277.32      12122.46       344.41 o                         
 -14  -8   4       5019.73       4564.65       209.78 o                         
 -13  -8   4       8419.87       8566.25       278.18 o                         
 -12  -8   4        181.90         60.87        85.89 o                         
 -11  -8   4      18496.98      18475.17       384.17 o                         
 -10  -8   4         35.71         20.87        34.23 o                         
  -9  -8   4      30108.23      27721.14       401.60 o                         
  -8  -8   4         84.24         63.12        64.84 o                         
  -7  -8   4      25518.27      23867.62       397.84 o                         
  -6  -8   4         38.28        -57.84        57.84 o                         
  -5  -8   4      30154.80      29188.09       396.12 o                         
  -4  -8   4        208.97        192.56        38.43 o                         
  -3  -8   4      28064.57      27335.55       297.38 o                         
  -2  -8   4         79.73         41.60        28.86 o                         
  -1  -8   4      41742.43      39334.29       348.07 o                         
   0  -8   4       2835.77       2541.09        56.49 o                         
   1  -8   4      33167.54      34924.61       288.06 o                         
   2  -8   4        256.38        191.02        32.25 o                         
   3  -8   4      40009.33      41520.76       454.74 o                         
   4  -8   4        105.81         82.14        51.39 o                         
   5  -8   4      25183.78      26021.23       405.36 o                         
   6  -8   4       8481.08       9008.19       202.17 o                         
   7  -8   4      12735.17      13597.03       268.59 o                         
   8  -8   4       3272.65       2809.16       130.54 o                         
   9  -8   4      15992.74      16437.17       329.40 o                         
  10  -8   4      11457.00      11745.46       281.17 o                         
  11  -8   4      11932.18      12616.12       299.01 o                         
  12  -8   4       3932.25       3986.77       177.15 o                         
  13  -8   4      15543.10      15438.32       350.68 o                         
  14  -8   4       5179.88       5418.27       206.13 o                         
  15  -8   4      14334.39      15096.47       360.81 o                         
  16  -8   4       2666.86       2592.37       178.10 o                         
  17  -8   4       8297.00       7607.39       311.33 o                         
  18  -8   4       3396.04       3412.30       228.89 o                         
  19  -8   4       4107.98       3627.36       238.46 o                         
  20  -8   4       2079.88       2237.25       207.87 o                         
  21  -8   4       2641.80       2591.86       224.27 o                         
  22  -8   4       4180.91       4044.37       343.67 o                         
 -25  -7   4       1211.45       1467.22       420.50 o                         
 -24  -7   4       1003.69        700.94       235.07 o                         
 -23  -7   4        886.36        912.40       215.75 o                         
 -22  -7   4        450.61        409.90       173.18 o                         
 -21  -7   4        877.26       1068.09       177.72 o                         
 -20  -7   4       2982.81       2698.44       200.78 o                         
 -19  -7   4       1171.95       1118.35       151.29 o                         
 -18  -7   4       3136.35       2749.39       195.22 o                         
 -17  -7   4       2418.31       2183.94       119.72 o                         
 -16  -7   4       1537.78       1430.72        92.24 o                         
 -15  -7   4       2580.65       2473.85       106.73 o                         
 -14  -7   4        515.51        674.08        98.51 o                         
 -13  -7   4        735.61        858.18       110.48 o                         
 -12  -7   4        330.43        386.86        52.74 o                         
 -11  -7   4       1865.02       1993.76        82.89 o                         
 -10  -7   4       7692.92       8090.01       139.31 o                         
  -9  -7   4        368.35        405.86        36.14 o                         
  -8  -7   4      11857.35      12503.45       146.97 o                         
  -7  -7   4       2902.61       2481.95        47.67 o                         
  -6  -7   4       9130.21       8683.44       190.52 o                         
  -5  -7   4        381.56        412.40        62.06 o                         
  -4  -7   4       9388.22      10045.96       151.42 o                         
  -3  -7   4        202.08        276.87        34.54 o                         
  -2  -7   4       4452.75       4343.84        89.96 o                         
  -1  -7   4        440.83        294.75        17.88 o                         
   0  -7   4      20278.90      21029.96       191.19 o                         
   1  -7   4       1726.19       1613.18        49.02 o                         
   2  -7   4      20911.24      21228.04       212.12 o                         
   3  -7   4       1013.13       1244.66        52.24 o                         
   4  -7   4       3534.31       3559.82       115.10 o                         
   5  -7   4        124.41         84.37        61.46 o                         
   6  -7   4       2200.25       2495.69        95.52 o                         
   7  -7   4        387.56        415.15        57.11 o                         
   8  -7   4       2295.98       1987.01        81.33 o                         
   9  -7   4       2532.62       2014.10        88.77 o                         
  10  -7   4       6339.59       5921.88       138.04 o                         
  11  -7   4       3604.50       2929.79       107.49 o                         
  12  -7   4       5963.78       5715.81       199.14 o                         
  13  -7   4       2597.99       2216.79       140.16 o                         
  14  -7   4       5455.30       5301.71       153.36 o                         
  15  -7   4       1078.03       1023.04        88.33 o                         
  16  -7   4       2960.51       2796.00       166.17 o                         
  17  -7   4       1146.55       1068.15       136.61 o                         
  18  -7   4       1023.04        963.54       135.63 o
[truncated: 2,691,309 more chars]
