# Supplementary material for: Crystal structures of [μ2-(Ra,Sa,3aR,7aR)-1,3-bis­(2,7-di­cyclo­hexyl­naphthalen-1-yl)octa­hydro-1H-benzo[d]imidazolidin-2-yl­idene]chlorido­(η4-1,5-cyclo­octa­diene)iridium di­chloro­methane monosolvate and [μ2-(Sa,Sa,3aR,7aR)-1,3-bis­(2,7-di­cyclo­hexyl­naphthalen-1-yl)octa­hydro-1H-benzo[d]imidazolidin-2-yl­idene]chlorido­(η4-1,5-cyclo­octa­diene)iridium
Source: Acta Crystallogr E Crystallogr Commun. 2020 Sep 4;76(Pt 10):1543–7. doi: 10.1107/S2056989020011603 (PMC7534235; doi:10.1107/S2056989020011603)
Supplement: Supplementary file 3 [file e-76-01543-IIsup3.hkl]

data_II                                                                         
_shelx_title ' df481 in P2(1)2(1)2(1)'                                          
_shelx_refln_list_code          4                                               
_shelx_F_calc_maximum      362.11                                               
_exptl_crystal_F_000      2152.00                                               
_reflns_d_resolution_high  0.8331                                               
                                                                                
loop_                                                                           
 _space_group_symop_operation_xyz                                               
 'x, y, z'                                                                      
 '-x+1/2, -y, z+1/2'                                                            
 '-x, y+1/2, -z+1/2'                                                            
 'x+1/2, -y+1/2, -z'                                                            
                                                                                
_cell_length_a    16.1663                                                       
_cell_length_b    17.2811                                                       
_cell_length_c    17.6110                                                       
_cell_angle_alpha  90.000                                                       
_cell_angle_beta   90.000                                                       
_cell_angle_gamma  90.000                                                       
                                                                                
_shelx_F_squared_multiplier     1.000                                           
                                                                                
loop_                                                                           
 _refln_index_h                                                                 
 _refln_index_k                                                                 
 _refln_index_l                                                                 
 _refln_F_squared_calc                                                          
 _refln_F_squared_meas                                                          
 _refln_F_squared_sigma                                                         
 _refln_observed_status                                                         
   2   0   0      84613.92     100989.70      1875.72 o                         
   4   0   0       5614.30       5760.92       351.20 o                         
   6   0   0        460.68        489.99        92.44 o                         
   8   0   0      13907.78      16327.38       840.13 o                         
  10   0   0      21619.31      21436.38      1109.40 o                         
  12   0   0      15878.52      17329.80       749.49 o                         
  14   0   0       7533.26       7992.82       518.54 o                         
  16   0   0       8640.71       9317.35       544.15 o                         
  18   0   0        284.25        512.48       165.53 o                         
   1   1   0      31189.13      38426.19       849.40 o                         
   2   1   0       7016.09       7914.72       155.88 o                         
   3   1   0      41455.68      44928.48       913.49 o                         
   4   1   0      12096.19      12627.83       268.25 o                         
   5   1   0       7147.24       7265.01       260.45 o                         
   6   1   0      14604.03      16470.13       365.00 o                         
   7   1   0      21700.34      23853.30      1573.00 o                         
   8   1   0      18783.65      21111.16      1394.77 o                         
   9   1   0      26404.69      28461.16      1072.81 o                         
  10   1   0       4734.60       4617.53       505.01 o                         
  11   1   0       2309.87       2577.99       349.97 o                         
  12   1   0        379.66         87.59       243.53 o                         
  13   1   0       3217.54       3051.63       238.30 o                         
  14   1   0        893.42        956.27       150.62 o                         
  15   1   0       4742.47       4602.02       289.33 o                         
  16   1   0        731.75        783.07       130.92 o                         
  17   1   0       6360.74       6819.62       261.69 o                         
  18   1   0       1696.36       1915.38       136.80 o                         
  19   1   0       1709.18       1557.29       133.00 o                         
   0   2   0      39286.46      41671.01       867.39 o                         
   1   2   0     128468.34     136896.86      2635.05 o                         
   2   2   0      11328.37      11686.30       506.56 o                         
   3   2   0     104592.60     112750.05      2366.00 o                         
   4   2   0       2495.25       3153.93       305.10 o                         
   5   2   0         29.55         10.44        43.80 o                         
   6   2   0       1760.56       1779.51       122.61 o                         
   7   2   0        283.82        248.92       142.41 o                         
   8   2   0        263.19        328.40       165.86 o                         
   9   2   0       7018.47       6072.42       565.17 o                         
  10   2   0        178.22        169.49       167.08 o                         
  11   2   0      16703.67      17507.68       459.84 o                         
  12   2   0       2593.03       2534.09       190.98 o                         
  13   2   0       8624.32       9424.61       503.27 o                         
  14   2   0       5370.87       5579.95       310.31 o                         
  15   2   0      11424.32      12466.64       461.02 o                         
  16   2   0        378.13        148.19       157.69 o                         
  17   2   0       1635.67       1525.56       233.75 o                         
  18   2   0        182.07        288.33        71.79 o                         
  19   2   0        117.16        -80.09       110.37 o                         
   1   3   0      27039.35      25971.80       856.85 o                         
   2   3   0       4901.54       4539.49       356.93 o                         
   3   3   0        799.37       1006.42       207.58 o                         
   4   3   0      41913.65      43848.25      1318.61 o                         
   5   3   0         17.13         69.60       125.35 o                         
   6   3   0      43562.97      47531.65      1505.64 o                         
   7   3   0       7434.14       9452.11       653.33 o                         
   8   3   0      30907.77      32307.32      1305.31 o                         
   9   3   0        446.60        284.81       174.40 o                         
  10   3   0      11393.96      11373.35       819.17 o                         
  11   3   0        771.19        732.83        96.34 o                         
  12   3   0         62.29       -115.31       128.50 o                         
  13   3   0        342.57        265.83        95.50 o                         
  14   3   0       3035.22       3053.95       230.79 o                         
  15   3   0          5.67        -24.95        97.88 o                         
  16   3   0       8733.43       9375.67       528.40 o                         
  17   3   0          4.73        -15.25       133.83 o                         
  18   3   0       5308.98       5791.20       258.11 o                         
  19   3   0        376.54        272.29       103.78 o                         
   0   4   0      53238.78      50535.55      1184.24 o                         
   1   4   0     131120.73     120506.84      2666.89 o                         
   2   4   0      15121.23      15153.64       725.44 o                         
   3   4   0      12894.15      13119.11       684.21 o                         
   4   4   0      17209.62      17764.53       834.94 o                         
   5   4   0        725.34        883.86       244.44 o                         
   6   4   0         83.73        349.43       196.94 o                         
   7   4   0      21625.99      24988.01      1126.23 o                         
   8   4   0       4546.30       4241.10       471.57 o                         
   9   4   0      10154.46       9801.48       737.72 o                         
  10   4   0       2637.09       2232.42       213.07 o                         
  11   4   0       9297.56       9395.99       428.26 o                         
  12   4   0      13171.03      13387.89       418.47 o                         
  13   4   0       6023.64       5958.09       585.29 o                         
  14   4   0       5884.94       5870.53       314.41 o                         
  15   4   0       3133.30       3251.52       196.64 o                         
  16   4   0       3337.26       2994.95       227.70 o                         
  17   4   0       1649.97       1440.76       155.52 o                         
  18   4   0        242.00        103.35        97.02 o                         
   1   5   0        318.24        181.50       140.33 o                         
   2   5   0       6645.19       7066.59       533.13 o                         
   3   5   0      22873.89      23352.74      1017.94 o                         
   4   5   0       7167.08       7379.13       588.71 o                         
   5   5   0      23077.72      22671.44      1050.67 o                         
   6   5   0       2333.48       2218.52       348.03 o                         
   7   5   0      42759.55      45340.82      1652.38 o                         
   8   5   0        203.36         51.73       148.94 o                         
   9   5   0      22956.07      20355.34      1130.22 o                         
  10   5   0        227.16        209.36        70.29 o                         
  11   5   0       1641.28       1413.20       175.40 o                         
  12   5   0         51.93         55.11       150.40 o                         
  13   5   0       5962.60       6070.77       458.97 o                         
  14   5   0       1617.99       1778.88       194.29 o                         
  15   5   0      10497.93      10972.07       523.65 o                         
  16   5   0         52.88        -12.12        92.99 o                         
  17   5   0       6456.01       6990.52       430.63 o                         
  18   5   0        301.35        127.60        90.05 o                         
   0   6   0      87602.75      86225.58      1933.24 o                         
   1   6   0       3387.20       3207.77       252.77 o                         
   2   6   0      50487.00      50351.12      1684.88 o                         
   3   6   0       2078.81       2135.88       355.08 o                         
   4   6   0      10517.37       9521.69       697.70 o                         
   5   6   0        564.27        912.73       284.65 o                         
   6   6   0       3930.82       3609.59       456.69 o                         
   7   6   0        466.77        416.65       218.53 o                         
   8   6   0       9075.74       8076.36       696.32 o                         
   9   6   0       5937.12       5139.13       235.89 o                         
  10   6   0      24521.50      23778.76       585.20 o                         
  11   6   0       3089.93       2996.54       208.72 o                         
  12   6   0      14091.95      14640.66       853.40 o                         
  13   6   0        169.27        292.22       157.18 o                         
  14   6   0       7774.38       8235.20       544.19 o                         
  15   6   0        145.14        204.57       151.90 o                         
  16   6   0       4596.33       4640.45       272.58 o                         
  17   6   0        156.50         95.38       261.11 o                         
  18   6   0         85.84         59.06        66.98 o                         
   1   7   0        335.04        382.34       131.43 o                         
   2   7   0       3714.43       3319.42       301.72 o                         
   3   7   0       3763.93       3643.19       483.89 o                         
   4   7   0      15979.98      14957.80       933.12 o                         
   5   7   0       3165.54       2616.94       425.93 o                         
   6   7   0      22707.88      23314.99      1220.26 o                         
   7   7   0      16594.95      15251.02      1007.86 o                         
   8   7   0      18515.98      17009.13       382.07 o                         
   9   7   0      12892.70      11938.03       362.33 o                         
  10   7   0       2409.37       2162.66       183.09 o                         
  11   7   0        645.51        167.91       112.95 o                         
  12   7   0        198.86         46.79       108.75 o                         
  13   7   0        343.14        225.81       108.13 o                         
  14   7   0       1857.15       1737.45       267.05 o                         
  15   7   0       2119.26       2398.86       284.27 o                         
  16   7   0       4621.48       5323.27       283.21 o                         
  17   7   0       2996.91       3144.04       202.56 o                         
   0   8   0      11606.54      12289.93       644.04 o                         
   1   8   0      43311.46      43659.96      1803.35 o                         
   2   8   0        759.54        809.91       184.67 o                         
   3   8   0      33164.80      34725.81      1649.46 o                         
   4   8   0        261.07        466.86       184.59 o                         
   5   8   0       3687.07       3262.53       469.57 o                         
   6   8   0       1151.01       1131.24       298.99 o                         
   7   8   0       3485.00       3178.75       185.54 o                         
   8   8   0         62.81        -63.73        88.14 o                         
   9   8   0      13770.09      11955.07       379.98 o                         
  10   8   0        141.46         77.97        85.84 o                         
  11   8   0      19556.38      18853.79       546.00 o                         
  12   8   0         33.86        -73.19       116.26 o                         
  13   8   0      15308.20      15739.26       546.23 o                         
  14   8   0         91.70        -33.20       141.31 o                         
  15   8   0       2726.69       2607.44       314.16 o                         
  16   8   0        251.49        196.60       104.28 o                         
  17   8   0        570.17        614.49       116.26 o                         
   1   9   0        159.45        170.03       131.73 o                         
   2   9   0        642.16        427.40       138.97 o                         
   3   9   0        745.04        505.39       172.67 o                         
   4   9   0       5605.63       5358.55       441.95 o                         
   5   9   0       2567.11       2280.84       422.45 o                         
   6   9   0      30186.77      29631.11       546.38 o                         
   7   9   0       5099.62       4721.04       210.07 o                         
   8   9   0      22409.81      20388.61       515.39 o                         
   9   9   0       4302.94       3891.50       192.29 o                         
  10   9   0      11292.38      10270.78       356.45 o                         
  11   9   0          5.34         57.68       174.59 o                         
  12   9   0         58.71         -5.10       109.62 o                         
  13   9   0        107.81        191.96       115.90 o                         
  14   9   0       8016.85       8057.14       369.78 o                         
  15   9   0        509.98        432.78       169.82 o                         
  16   9   0       9436.03      10575.62       374.68 o                         
  17   9   0        642.02        625.96        81.14 o                         
   0  10   0      29281.10      25925.99      1528.06 o                         
   1  10   0      20593.12      18161.02      1244.72 o                         
   2  10   0      21811.72      21425.32      1050.21 o                         
   3  10   0       2665.28       2166.92       301.62 o                         
   4  10   0       7182.70       6898.16       370.54 o                         
   5  10   0        228.98        228.46        76.04 o                         
   6  10   0        831.89        699.46        95.49 o                         
   7  10   0       3089.02       2512.25       158.91 o                         
   8  10   0       6890.40       6083.71       241.36 o                         
   9  10   0       2006.78       1629.77       192.23 o                         
  10  10   0       7202.44       6794.86       331.52 o                         
  11  10   0       5606.84       5832.40       343.29 o                         
  12  10   0       5920.62       5525.30       329.22 o                         
  13  10   0       1397.65       1595.54       186.29 o                         
  14  10   0       3018.04       3320.21       294.29 o                         
  15  10   0       1025.63       1360.41       222.57 o                         
  16  10   0       1204.20       1208.30       106.95 o                         
   1  11   0        117.43         70.58       167.01 o                         
   2  11   0       1236.95       1025.83       217.20 o                         
   3  11   0       5871.67       4915.16       242.49 o                         
   4  11   0        148.14        179.46        77.60 o                         
   5  11   0      20256.50      19396.00       473.05 o                         
   6  11   0        404.59        435.17        92.06 o                         
   7  11   0      33945.27      32050.62       596.67 o                         
   8  11   0         17.72        -84.82        84.82 o                         
   9  11   0      16487.03      15822.79       426.07 o                         
  10  11   0        971.28        751.30       125.07 o                         
  11  11   0        128.83        263.44       132.04 o                         
  12  11   0          1.01        -59.96       114.76 o                         
  13  11   0       1870.20       1722.83       185.75 o                         
  14  11   0        289.58        153.23        99.95 o                         
  15  11   0       5217.50       5131.97       291.81 o                         
  16  11   0         19.06         -2.11        69.29 o                         
   0  12   0      20193.33      17019.75      1379.84 o                         
   1  12   0       4962.20       3871.97       487.33 o                         
   2  12   0       5183.45       3976.92       214.37 o                         
   3  12   0       4980.23       4422.24       209.81 o                         
   4  12   0       9944.16       9054.03       298.04 o                         
   5  12   0        868.35        715.80       103.12 o                         
   6  12   0        367.65        292.34        94.71 o                         
   7  12   0        123.61        124.54        89.45 o                         
   8  12   0       5893.77       5314.04       229.05 o                         
   9  12   0       3049.43       2930.90       226.04 o                         
  10  12   0       4721.21       4640.77       271.63 o                         
  11  12   0       2091.74       2275.05       230.76 o                         
  12  12   0       7179.14       7715.79       378.56 o                         
  13  12   0       1034.65       1014.92       175.80 o                         
  14  12   0       4726.91       4972.22       284.69 o                         
  15  12   0       1686.20       1836.25       228.14 o                         
   1  13   0        571.67        603.76       186.44 o                         
   2  13   0       2576.92       2086.91       172.34 o                         
   3  13   0        391.50        276.59        85.14 o                         
   4  13   0       6833.66       6011.57       243.40 o                         
   5  13   0        560.57        330.97       113.56 o                         
   6  13   0      25138.72      24787.51       557.45 o                         
   7  13   0       7422.32       7174.56       259.16 o                         
   8  13   0      12682.99      12885.41       351.16 o                         
   9  13   0       6956.59       6899.84       327.83 o                         
  10  13   0        402.79        111.39       111.36 o                         
  11  13   0        767.43        849.24       158.85 o                         
  12  13   0        485.03        211.13       201.80 o                         
  13  13   0         32.20        -79.07        98.01 o                         
  14  13   0       1772.16       1648.56       186.31 o                         
  15  13   0       1251.51       1356.12       183.95 o                         
   0  14   0         87.61         37.55       236.00 o                         
   1  14   0      21685.22      19795.08       749.17 o                         
   2  14   0         14.44        254.48       164.37 o                         
   3  14   0      21494.71      21126.95       601.52 o                         
   4  14   0        458.75        430.85       110.80 o                         
   5  14   0         67.05        -31.73        90.47 o                         
   6  14   0        557.23        442.09        92.48 o                         
   7  14   0       2008.26       1758.00       146.09 o                         
   8  14   0        220.16        248.62        98.48 o                         
   9  14   0       8511.23       8961.31       363.50 o                         
  10  14   0        286.54         90.25       115.07 o                         
  11  14   0       8723.62       9319.03       403.80 o                         
  12  14   0        613.67        606.34       131.36 o                         
  13  14   0       7099.93       8135.00       330.43 o                         
  14  14   0        163.48        200.53       106.49 o                         
   1  15   0        163.83        250.26       134.48 o                         
   2  15   0        174.14         96.08       143.98 o                         
   3  15   0        313.71        494.88       128.10 o                         
   4  15   0       7135.79       6828.35       340.94 o                         
   5  15   0      15447.14      16309.64       448.93 o                         
   6  15   0      10489.65      10309.42       306.14 o                         
   7  15   0       4906.99       4927.27       242.64 o                         
   8  15   0       9005.62       9289.16       365.91 o                         
   9  15   0       1964.12       1800.79       259.64 o                         
  10  15   0       2775.87       2960.75       230.04 o                         
  11  15   0        894.71        821.68       231.16 o                         
  12  15   0         83.52         50.54       137.43 o                         
  13  15   0        154.65        -80.62        80.62 o                         
   0  16   0      14022.28      13655.14       639.79 o                         
   1  16   0        850.00        639.86       137.41 o                         
   2  16   0      13928.21      14251.00       538.95 o                         
   3  16   0        249.00        125.48       153.27 o                         
   4  16   0       1622.30       1743.32       265.74 o                         
   5  16   0        378.62        423.28       249.45 o                         
   6  16   0        133.63         45.65       115.58 o                         
   7  16   0         49.77        -48.11       161.97 o                         
   8  16   0       3048.75       2954.82       201.51 o                         
   9  16   0        136.11        -96.20        96.20 o                         
  10  16   0       4625.51       4859.02       264.70 o                         
  11  16   0        390.18        371.90        93.73 o                         
  12  16   0       6877.33       7943.10       438.97 o                         
   1  17   0        617.58       1020.67       166.20 o                         
   2  17   0        178.31        271.18       111.95 o                         
   3  17   0       8680.85      10130.90       483.74 o                         
   4  17   0       3572.59       3859.72       252.25 o                         
   5  17   0       6490.67       7042.33       483.04 o                         
   6  17   0       1112.37       1110.52       158.30 o                         
   7  17   0      10303.35      11865.35       505.46 o                         
   8  17   0         11.81         -2.18       108.88 o                         
   9  17   0       5549.36       5770.35       416.57 o                         
  10  17   0        106.68       -130.44       130.44 o                         
   0  18   0       8388.58       9394.61       503.90 o                         
   1  18   0       4086.63       4259.52       245.47 o                         
   2  18   0       7456.17       7921.41       318.81 o                         
   3  18   0       5253.00       6412.48       291.46 o                         
   4  18   0        263.10        228.04       107.49 o                         
   5  18   0        304.70        256.39        81.57 o                         
   6  18   0         60.24         32.29       110.56 o                         
   7  18   0        221.13         33.55       116.51 o                         
   8  18   0       1240.84       1202.47       153.78 o                         
   9  18   0       3710.49       3788.10       305.33 o                         
   1  19   0         60.65        296.09        99.42 o                         
   2  19   0       2055.91       2720.10       184.51 o                         
   3  19   0        132.25        310.13        95.93 o                         
   4  19   0       5263.69       6502.28       309.93 o                         
   5  19   0        218.45        292.60       108.19 o                         
   6  19   0       7169.26       9214.24       413.73 o                         
   7  19   0        185.10        133.04       130.16 o                         
   0  20   0       2149.64       2998.52       394.90 o                         
   1  20   0       8492.16      10953.78       659.50 o                         
   2  20   0       1142.69       1366.45       284.73 o                         
   3  20   0       2416.98       3241.32       436.94 o                         
   4  20   0         90.49         21.83       191.82 o                         
   1   0   1      15041.81      20189.07       350.65 o                         
   2   0   1      26074.49      28875.41       468.63 o                         
   3   0   1      35577.61      38938.39      1095.11 o                         
   4   0   1      16693.53      17790.44       412.35 o                         
   5   0   1       1421.19       1437.18       111.96 o                         
   6   0   1       9569.83      10878.49       325.85 o                         
   7   0   1       5399.89       6097.75       280.52 o                         
   8   0   1      23841.39      25688.90       785.59 o                         
   9   0   1       6977.57       6862.99       405.65 o                         
  10   0   1       7083.66       7125.69       443.46 o                         
  11   0   1       7141.44       7536.07       328.40 o                         
  12   0   1        342.04        397.48       108.90 o                         
  13   0   1       5943.74       6232.43       320.24 o                         
  14   0   1       6711.34       7093.89       358.72 o                         
  15   0   1        323.15        344.15       121.33 o                         
  16   0   1       9778.28      10860.06       420.41 o                         
  17   0   1        148.35        100.64        98.69 o                         
  18   0   1       4531.31       4971.88       265.22 o                         
  19   0   1          9.96        -73.44        73.44 o                         
 -19   1   1       1145.16       1060.89       115.89 o                         
 -18   1   1       2385.05       2715.26       227.43 o                         
 -17   1   1       3168.46       3756.29       330.22 o                         
 -16   1   1       3598.06       4249.73       394.17 o                         
 -15   1   1       8185.94       8588.02       385.08 o                         
 -14   1   1       6129.17       6519.56       334.14 o                         
 -13   1   1       7059.58       7383.75       346.48 o                         
 -12   1   1        961.79       1063.84       169.72 o                         
 -11   1   1       6389.29       6895.01       362.08 o                         
 -10   1   1       6024.10       5741.24       590.49 o                         
  -9   1   1       7728.47       7845.92       645.48 o                         
  -8   1   1       5190.54       4770.07       404.62 o                         
  -7   1   1       6327.27       7156.30       411.91 o                         
  -6   1   1      11083.94      14199.40       421.90 o                         
  -5   1   1       3527.26       3751.53       164.62 o                         
  -4   1   1      29889.15      35318.81       896.74 o                         
  -3   1   1       5930.29       5854.52       277.23 o                         
  -2   1   1      20257.84      22736.18       432.09 o                         
  -1   1   1      93537.70     108503.14      1407.73 o                         
   0   1   1      23370.73      28502.01       645.29 o                         
   1   1   1      91092.03     110468.55      1498.34 o                         
   2   1   1      20189.86      22856.36      1386.77 o                         
   3   1   1       9867.08      11184.37       317.25 o                         
   4   1   1      28306.95      32058.89      1335.50 o                         
   5   1   1       4795.21       5604.81       267.14 o                         
   6   1   1       8566.46       9648.74       383.12 o                         
   7   1   1       5671.21       6193.14       336.54 o                         
   8   1   1       5967.51       5545.65       261.45 o                         
   9   1   1       7231.91       6741.17       401.58 o                         
  10   1   1       6519.03       5883.36       395.00 o                         
  11   1   1       7261.51       7329.09       292.90 o                         
  12   1   1        290.55        291.74        87.97 o                         
  13   1   1       6321.71       6155.06       398.81 o                         
  14   1   1       6294.34       6123.54       326.87 o                         
  15   1   1       8648.74       9316.49       405.24 o                         
  16   1   1       3922.96       4352.46       269.21 o                         
  17   1   1       3206.92       3721.12       195.95 o                         
  18   1   1       2566.31       2811.93       286.19 o                         
  19   1   1       1121.87       1281.40       125.14 o                         
 -19   2   1       2505.23       2898.59       256.92 o                         
 -18   2   1        898.47        966.39       104.37 o                         
 -17   2   1       6377.72       6795.92       321.08 o                         
 -16   2   1       4094.38       4252.29       385.59 o                         
 -15   2   1       7237.00       7874.13       529.90 o                         
 -14   2   1       3486.47       2729.10       394.39 o                         
 -13   2   1       2676.29       2332.02       272.22 o                         
 -12   2   1       4881.85       5038.36       255.39 o                         
 -11   2   1       2636.75       2408.99       287.30 o                         
 -10   2   1      12045.58      12360.26       854.58 o                         
  -9   2   1       9930.53       9578.39       722.54 o                         
  -8   2   1       5519.71       6004.09       533.93 o                         
  -7   2   1      25061.24      29153.87      1154.72 o                         
  -6   2   1       5989.76       6649.74       276.53 o                         
  -5   2   1      20676.36      22738.68       929.02 o                         
  -4   2   1       8650.42       9277.24       438.60 o                         
  -3   2   1      16709.48      17614.59       420.79 o                         
  -2   2   1      33927.28      35912.21      1006.34 o                         
  -1   2   1       5815.73       6892.84       356.62 o                         
   0   2   1       3869.82       3763.69       213.11 o                         
   1   2   1       4365.46       4645.18       283.09 o                         
   2   2   1      39227.62      41693.25      1062.11 o                         
   3   2   1      17827.81      18934.30       676.02 o                         
   4   2   1       8224.99       8669.07       464.19 o                         
   5   2   1      19829.77      22194.54       584.77 o                         
   6   2   1       4008.27       4363.68       268.14 o                         
   7   2   1      23607.41      24921.59      1501.47 o                         
   8   2   1       6031.87       6038.54       492.27 o                         
   9   2   1      10489.28      10545.54       474.26 o                         
  10   2   1      11529.63      11902.73       790.21 o                         
  11   2   1       3141.56       3432.03       203.24 o                         
  12   2   1       4039.68       3712.51       224.10 o                         
  13   2   1       3584.66       3490.15       220.25 o                         
  14   2   1       4684.28       4626.71       230.57 o                         
  15   2   1       7395.27       7517.16       361.47 o                         
  16   2   1       4384.96       4205.53       218.07 o                         
  17   2   1       7057.83       7805.38       341.05 o                         
  18   2   1        845.42        688.88       159.28 o                         
  19   2   1       2892.31       3129.19       263.09 o                         
 -19   3   1       2024.71       2471.50       232.75 o                         
 -18   3   1        135.07         65.26        63.57 o                         
 -17   3   1       2585.37       2580.12       352.07 o                         
 -16   3   1       1990.91       1825.71       258.76 o                         
 -15   3   1       2934.60       3267.75       347.86 o                         
 -14   3   1       8933.52       8233.41       933.53 o                         
 -13   3   1        563.42        605.53       185.69 o                         
 -12   3   1       7237.87       7097.44       394.39 o                         
 -11   3   1       1616.51       1460.84       135.21 o                         
 -10   3   1       6657.28       5964.05       601.32 o                         
  -9   3   1       9112.01       9023.44       695.02 o                         
  -8   3   1       8615.48       8354.92       647.28 o                         
  -7   3   1      19845.39      22275.66      1027.69 o                         
  -6   3   1       6569.03       7450.92       551.02 o                         
  -5   3   1      12763.04      13268.30       721.02 o                         
  -4   3   1       4159.70       4051.39       383.96 o                         
  -3   3   1      17130.53      17751.54       755.28 o                         
  -2   3   1      57544.72      59942.77      1542.39 o                         
  -1   3   1      21690.40      21716.98       784.23 o                         
   0   3   1       1654.64       1971.32       186.81 o                         
   1   3   1      22908.87      23240.81       762.11 o                         
   2   3   1      59570.38      61928.97      1546.41 o                         
   3   3   1      18633.42      19436.95       761.41 o                         
   4   3   1       3834.31       3864.69       348.44 o                         
   5   3   1      17168.87      19584.10       829.55 o                         
   6   3   1       7021.36       7991.70       548.33 o                         
   7   3   1      18626.44      20821.20       945.35 o                         
   8   3   1       9281.42       9241.21       649.56 o                         
   9   3   1       8424.84       8491.43       651.71 o                         
  10   3   1       7373.86       7443.16       629.93 o                         
  11   3   1       1275.27       1256.97       118.29 o                         
  12   3   1       7905.78       7996.30       353.63 o                         
  13   3   1        665.27        494.02       129.41 o                         
  14   3   1       9216.71       9477.31       406.60 o                         
  15   3   1       2708.57       2847.84       161.29 o                         
  16   3   1       2404.01       2196.50       216.59 o                         
  17   3   1       2785.08       2913.24       207.23 o                         
  18   3   1        116.96        183.04        85.25 o                         
  19   3   1       1942.35       2227.82       219.26 o                         
 -18   4   1       1813.27       2111.23       166.82 o                         
 -17   4   1       3836.45       4321.26       347.31 o                         
 -16   4   1       3367.12       3185.87       232.02 o                         
 -15   4   1       6221.94       6190.09       328.02 o                         
 -14   4   1       2737.68       2967.41       330.06 o                         
 -13   4   1       2926.87       2097.14       283.62 o                         
 -12   4   1       9570.61       9142.75       456.14 o                         
 -11   4   1       6392.87       6659.80       411.46 o                         
 -10   4   1       4157.52       3728.41       273.60 o                         
  -9   4   1       6809.14       5634.66       577.95 o                         
  -8   4   1      14222.30      14396.48       890.91 o                         
  -7   4   1      15423.13      16454.70       924.78 o                         
  -6   4   1      19080.18      20934.93      1003.06 o                         
  -5   4   1      15812.90      17619.78       872.13 o                         
  -4   4   1       3726.41       3992.44       411.81 o                         
  -3   4   1      17807.70      18718.02       854.12 o                         
  -2   4   1       9759.21       9546.18       580.10 o                         
  -1   4   1      39409.20      35567.29      1155.34 o                         
   0   4   1      45687.61      43465.95      1112.70 o                         
   1   4   1      33981.32      32223.64       645.30 o                         
   2   4   1      12991.85      12184.37       634.04 o                         
   3   4   1      16071.57      16976.35       776.31 o                         
   4   4   1       4179.06       4144.93       398.87 o                         
   5   4   1      14126.54      15062.75       768.65 o                         
   6   4   1      18395.82      20527.50       945.64 o                         
   7   4   1      14726.56      15594.62       855.77 o                         
   8   4   1      13390.03      12922.30       809.77 o                         
   9   4   1       7731.08       7163.24       620.08 o                         
  10   4   1       4275.52       3945.42       194.31 o                         
  11   4   1       5684.97       5501.63       277.17 o                         
  12   4   1       8394.63       8108.67       366.74 o                         
  13   4   1       3240.39       2919.39       234.25 o                         
  14   4   1       2409.38       2537.95       181.74 o                         
  15   4   1       6294.49       6178.16       274.08 o                         
  16   4   1       3759.23       3895.10       205.91 o                         
  17   4   1       3974.16       4297.45       574.07 o                         
  18   4   1       1935.58       1620.78       132.60 o                         
 -18   5   1       2123.82       2327.62       167.58 o                         
 -17   5   1        932.82        923.96       177.47 o                         
 -16   5   1       3858.28       4321.24       262.19 o                         
 -15   5   1       5452.55       5799.72       313.65 o                         
 -14   5   1       2165.20       2446.88       316.75 o                         
 -13   5   1       6831.69       6723.15       477.78 o                         
 -12   5   1        605.37        273.47       157.91 o                         
 -11   5   1       3168.74       2933.88       344.82 o                         
 -10   5   1       6526.26       6850.85       295.69 o                         
  -9   5   1      10233.27       8807.88       753.19 o                         
  -8   5   1      11838.58      11784.97       837.43 o                         
  -7   5   1      12461.84      13817.00       877.34 o                         
  -6   5   1      26850.16      29928.34      1278.32 o                         
  -5   5   1       5047.32       5542.23       518.36 o                         
  -4   5   1       8008.71       7602.09       587.61 o                         
  -3   5   1      13336.07      14041.82       782.47 o                         
  -2   5   1       3439.08       3638.05       425.84 o                         
  -1   5   1      57607.38      54717.98      1649.24 o                         
   0   5   1       6603.70       6569.66       260.14 o                         
   1   5   1      54785.77      52888.55      1246.53 o                         
   2   5   1       2712.34       2552.82       382.14 o                         
   3   5   1      12578.28      12916.65       732.80 o                         
   4   5   1       7461.68       7644.75       584.50 o                         
   5   5   1       4307.44       4687.96       465.89 o                         
   6   5   1      27957.58      28617.55      1207.88 o                         
   7   5   1      12375.78      12700.49       809.12 o                         
   8   5   1      12598.21      12995.28       843.22 o                         
   9   5   1      10484.11       9550.54       425.25 o                         
  10   5   1       6199.82       6258.37       233.49 o                         
  11   5   1       3297.32       3032.46       182.34 o                         
  12   5   1        341.54        471.09       352.21 o                         
  13   5   1       7199.11       7038.47       351.45 o                         
  14   5   1       2483.49       2419.25       213.40 o                         
  15   5   1       4901.89       4612.33       285.87 o                         
  16   5   1       3871.64       3909.75       204.44 o                         
  17   5   1       1041.27       1130.94       134.97 o                         
  18   5   1       1719.58       1459.60       348.47 o                         
 -18   6   1       3636.84       3716.63       200.45 o                         
 -17   6   1        264.06        257.94       142.86 o                         
 -16   6   1       3540.56       3617.61       240.11 o                         
 -15   6   1       1167.89       1174.40       230.61 o                         
 -14   6   1       8755.42       8654.78       547.35 o                         
 -13   6   1       4477.49       4549.16       407.57 o                         
 -12   6   1        396.70        401.67       357.85 o                         
 -11   6   1       4172.95       3981.95       239.95 o                         
 -10   6   1       6611.85       5667.58       276.78 o                         
  -9   6   1       3446.36       2783.03       211.80 o                         
  -8   6   1      20385.75      18480.34      1099.77 o                         
  -7   6   1       1831.93       1125.13       273.36 o                         
  -6   6   1      21433.07      21544.95      1118.37 o                         
  -5   6   1       3681.68       4096.58       495.23 o                         
  -4   6   1      21306.34      22488.46      1103.42 o                         
  -3   6   1       8269.50       8334.42       659.01 o                         
  -2   6   1       1048.69       1006.14       286.67 o                         
  -1   6   1      24478.58      21860.17      1047.27 o                         
   0   6   1       1104.59        985.82       121.60 o                         
   1   6   1      26007.25      24922.13       946.54 o                         
   2   6   1       1431.39       1193.54       196.42 o                         
   3   6   1       8567.04       8540.56       449.27 o                         
   4   6   1      17252.95      18099.83       963.73 o                         
   5   6   1       3050.56       3064.97       411.99 o                         
   6   6   1      18870.42      18632.54      1013.86 o                         
   7   6   1       1840.54       1570.92       322.52 o                         
   8   6   1      21648.50      20198.08      1116.74 o                         
   9   6   1       2893.19       2631.52       176.29 o                         
  10   6   1       6910.02       6109.09       245.99 o                         
  11   6   1       3959.87       4006.58       254.29 o                         
  12   6   1        323.10        198.05       185.83 o                         
  13   6   1       5026.27       4728.98       424.33 o                         
  14   6   1       8788.26       8251.63       550.61 o                         
  15   6   1       1120.47        661.35       182.52 o                         
  16   6   1       3533.19       3567.42       235.96 o                         
  17   6   1        357.69        188.58        65.14 o                         
  18   6   1       3932.26       4004.36       277.11 o                         
 -18   7   1        704.47        771.25       138.52 o                         
 -17   7   1       1084.07        997.50       122.84 o                         
 -16   7   1       1137.84        993.04       145.08 o                         
 -15   7   1       1874.57       1785.43       267.58 o                         
 -14   7   1       2288.30       2431.82       311.65 o                         
 -13   7   1       3753.54       3661.37       375.31 o                         
 -12   7   1       7145.05       7670.35       634.78 o                         
 -11   7   1       1989.88       1899.01       200.68 o                         
 -10   7   1       9752.94       8773.74       465.55 o                         
  -9   7   1       5499.10       4818.33       285.14 o                         
  -8   7   1      10540.65       9425.28       283.77 o                         
  -7   7   1      11861.65      10790.58       843.31 o                         
  -6   7   1       4848.23       4715.51       545.96 o                         
  -5   7   1      16732.99      17338.94      1038.07 o                         
  -4   7   1       8459.55       9319.41       745.42 o                         
  -3   7   1      12537.13      12818.43       859.61 o                         
  -2   7   1      23893.29      23828.82      1179.91 o                         
  -1   7   1      23266.80      22836.40       709.81 o                         
   0   7   1      22663.11      22408.11       521.69 o                         
   1   7   1      23538.94      23284.93       964.69 o                         
   2   7   1      21010.40      21114.47       733.19 o                         
   3   7   1      13202.53      12790.26       588.77 o                         
   4   7   1       7817.39       8071.97       485.66 o                         
   5   7   1      17930.08      18516.27       773.27 o                         
   6   7   1       3928.35       2846.11       429.01 o                         
   7   7   1      10672.11       9863.55       786.45 o                         
   8   7   1      11371.95      10766.54       326.87 o                         
   9   7   1       5369.98       4890.79       193.09 o                         
  10   7   1      10127.30       9660.00       329.80 o                         
  11   7   1       2093.65       1846.63       183.82 o                         
  12   7   1       7430.88       7454.68       370.25 o                         
  13   7   1       3666.79       3587.66       265.18 o                         
  14   7   1       1984.79       1810.39       288.72 o                         
  15   7   1       2044.73       1827.13       220.26 o                         
  16   7   1       1245.81       1216.41       119.85 o                         
  17   7   1       1387.26       1407.10       139.68 o                         
  18   7   1        570.10        455.01       122.02 o                         
 -17   8   1       3561.47       3826.67       219.60 o                         
 -16   8   1       1670.85       1700.26       164.86 o                         
 -15   8   1       5452.43       5769.25       438.18 o                         
 -14   8   1       2177.89       2221.99       294.74 o                         
 -13   8   1       2987.26       3083.13       248.36 o                         
 -12   8   1       4222.54       4154.78       289.76 o                         
 -11   8   1        307.95        281.26       194.29 o                         
 -10   8   1       5682.53       5022.57       531.11 o                         
  -9   8   1       7504.46       6437.06       335.19 o                         
  -8   8   1       5016.70       4433.18       212.21 o                         
  -7   8   1      25098.53      24418.84       646.05 o                         
  -6   8   1         84.97        107.48       202.23 o                         
  -5   8   1      18714.98      17112.80      1093.96 o                         
  -4   8   1       5632.70       5683.86       630.60 o                         
  -3   8   1       5847.97       5187.59       594.17 o                         
  -2   8   1       8457.40       7889.23       468.23 o                         
  -1   8   1       1431.26       1420.76       206.15 o                         
   0   8   1      22267.14      23756.73      1361.89 o                         
   1   8   1       1495.79       1213.69       198.46 o                         
   2   8   1       7141.24       6171.95       417.22 o                         
   3   8   1       6599.04       6381.71       435.91 o                         
   4   8   1       5776.45       5810.36       443.60 o                         
   5   8   1      17480.03      16839.63       768.49 o                         
   6   8   1         34.93         -8.43       139.51 o                         
   7   8   1      25865.22      25697.44       723.54 o                         
   8   8   1       4728.23       4332.99       152.97 o                         
   9   8   1       8458.34       7978.49       258.69 o                         
  10   8   1       4531.30       3980.14       315.06 o                         
  11   8   1        114.01        127.87       115.59 o                         
  12   8   1       3757.16       3568.79       210.35 o                         
  13   8   1       2848.26       2786.13       185.55 o                         
  14   8   1       2018.11       1996.30       188.88 o                         
  15   8   1       4647.54       4961.22       410.15 o                         
  16   8   1       1975.64       2163.72       264.89 o                         
  17   8   1       3725.00       3943.73       212.34 o                         
 -17   9   1       1666.00       1843.30       143.18 o                         
 -16   9   1       1063.23       1181.37       140.34 o                         
 -15   9   1       2535.61       2240.66       276.96 o                         
 -14   9   1       4088.51       4482.85       280.37 o                         
 -13   9   1       2777.31       2864.68       269.53 o                         
 -12   9   1       4059.80       4344.36       296.31 o                         
 -11   9   1       2412.21       2124.99       222.31 o                         
 -10   9   1       6496.60       5637.08       265.66 o                         
  -9   9   1       9359.36       8555.88       392.20 o                         
  -8   9   1       3825.86       3219.50       181.37 o                         
  -7   9   1       8659.35       8120.01       272.41 o                         
  -6   9   1       4556.29       4152.08       192.29 o                         
  -5   9   1       8995.66       8382.17       806.16 o                         
  -4   9   1       5215.26       5388.76       449.81 o                         
  -3   9   1      12714.68      13564.56       986.79 o                         
  -2   9   1      26722.21      27509.28      1311.15 o                         
  -1   9   1       3340.41       2880.68       495.65 o                         
   0   9   1      21338.34      18463.02      1193.50 o                         
   1   9   1       3917.47       3543.43       335.36 o                         
   2   9   1      25983.08      27226.96      1510.72 o                         
   3   9   1      12826.05      12827.32       663.06 o                         
   4   9   1       5400.09       5129.76       433.49 o                         
   5   9   1       9584.82       9232.06       600.32 o                         
   6   9   1       4452.70       3890.92       196.80 o                         
   7   9   1       7750.73       7180.56       242.19 o                         
   8   9   1       3710.60       3366.14       156.07 o                         
   9   9   1       9597.02       8822.79       361.56 o                         
  10   9   1       6075.16       5534.16       210.69 o                         
  11   9   1       2352.07       2202.65       171.96 o                         
  12   9   1       4999.11       5162.89       321.05 o                         
  13   9   1       3271.49       2812.77       238.34 o                         
  14   9   1       4292.44       4817.03       291.83 o                         
  15   9   1       2194.97       2241.60       289.04 o                         
  16   9   1        808.30        773.62       180.67 o                         
  17   9   1       1662.91       1662.59       110.82 o                         
 -16  10   1       2936.34       3041.94       194.83 o                         
 -15  10   1       3035.08       3075.14       309.10 o                         
 -14  10   1       3480.01       3379.07       238.16 o                         
 -13  10   1       3334.08       3079.46       244.91 o                         
 -12  10   1       1638.15       1673.86       204.54 o                         
 -11  10   1       3711.47       3498.39       278.21 o                         
 -10  10   1       2327.83       1989.83       190.46 o                         
  -9  10   1       5913.12       5238.33       259.39 o                         
  -8  10   1       8227.93       6799.51       264.76 o                         
  -7  10   1       8075.76       7305.88       253.10 o                         
  -6  10   1      10610.42       9878.84       346.47 o                         
  -5  10   1       5776.06       5433.30       232.83 o                         
  -4  10   1       4801.91       3817.29       232.07 o                         
  -3  10   1       3130.20       2502.15       431.61 o                         
  -2  10   1       6319.20       5819.94       712.76 o                         
  -1  10   1      13038.72      12076.89       998.03 o                         
   0  10   1       2604.06       2005.42       321.35 o                         
   1  10   1      12612.76      10979.54       685.34 o                         
   2  10   1       8262.10       8396.78       590.59 o                         
   3  10   1       2902.41       2023.67       296.44 o                         
   4  10   1       5795.48       5265.82       329.30 o                         
   5  10   1       5327.69       4899.23       196.66 o                         
   6  10   1      11576.89      11479.31       306.25 o                         
   7  10   1       7060.13       6701.94       240.73 o                         
   8  10   1       7810.45       7159.38       237.26 o                         
   9  10   1       6447.29       5984.62       233.32 o                         
  10  10   1       2428.34       2014.07       223.38 o                         
  11  10   1       3637.47       3368.51       269.91 o                         
  12  10   1       1404.18       1242.01       182.17 o                         
  13  10   1       4200.70       4265.67       287.13 o                         
  14  10   1       3531.45       3918.72       263.00 o                         
  15  10   1       3503.10       3626.99       333.21 o                         
  16  10   1       2799.09       3065.71       416.84 o                         
 -16  11   1       1232.97       1203.17       162.21 o                         
 -15  11   1       1977.10       1732.83       450.87 o                         
 -14  11   1       1586.92       1403.18       166.47 o                         
 -13  11   1       3109.10       2814.81       232.40 o                         
 -12  11   1        169.73         71.51       113.77 o                         
 -11  11   1       7840.13       7921.27       395.60 o                         
 -10  11   1       4525.09       4065.78       322.00 o                         
  -9  11   1       5040.54       4747.18       291.89 o                         
  -8  11   1       3641.76       3168.92       186.09 o                         
  -7  11   1       3963.36       3371.14       233.62 o                         
  -6  11   1      13011.91      11905.76       324.46 o                         
  -5  11   1        254.33         92.45        78.17 o                         
  -4  11   1      12859.71      12366.13       335.30 o                         
  -3  11   1       5528.96       4524.14       236.03 o                         
  -2  11   1       1114.83       1111.18       230.52 o                         
  -1  11   1      19600.41      17059.18      1271.92 o                         
   0  11   1       1265.71       1076.77       279.69 o                         
   1  11   1      19625.98      17959.74       931.70 o                         
   2  11   1        540.04        368.87       157.08 o                         
   3  11   1       5465.57       4887.99       208.68 o                         
   4  11   1      12801.82      12745.85       321.73 o                         
   5  11   1        166.26        109.00        75.33 o                         
   6  11   1      13979.03      13036.64       497.42 o                         
   7  11   1       3984.65       3419.66       163.17 o                         
   8  11   1       3121.05       2733.32       153.58 o                         
   9  11   1       5219.11       5074.55       242.69 o                         
  10  11   1       4451.05       4085.70       221.11 o                         
  11  11   1       6999.27       6927.33       379.02 o                         
  12  11   1        194.11        112.40       112.16 o                         
  13  11   1       2866.88       3416.58       265.95 o                         
  14  11   1       1278.72       1155.02       122.77 o                         
  15  11   1       1911.07       1806.19       130.38 o                         
  16  11   1       1742.42       1916.88       150.41 o                         
 -15  12   1        449.96        552.43       144.91 o                         
 -14  12   1       2616.49       2793.61       206.94 o                         
 -13  12   1       2595.92       2719.40       217.62 o                         
 -12  12   1       1569.77       1580.12       211.94 o                         
 -11  12   1       3097.41       2928.63       257.32 o                         
 -10  12   1       4502.23       4485.41       271.23 o                         
  -9  12   1       2897.41       2725.04       216.68 o                         
  -8  12   1      12661.94      11457.79       449.68 o                         
  -7  12   1       5280.55       4743.12       246.32 o                         
  -6  12   1      10940.45       9684.51       318.08 o                         
  -5  12   1       1848.34       1581.93       136.74 o                         
  -4  12   1       9698.74       8359.90       289.27 o                         
  -3  12   1       4966.56       4329.11       241.75 o                         
  -2  12   1       7053.87       6130.64       280.27 o                         
  -1  12   1       5494.04       4568.64       514.34 o                         
   0  12   1        964.85        456.91       241.07 o                         
   1  12   1       4352.30       3245.21       303.64 o                         
   2  12   1       6064.31       4939.72       205.18 o                         
   3  12   1       5524.31       4938.20       211.56 o                         
   4  12   1       8208.52       7286.57       263.49 o                         
   5  12   1       2148.21       1829.65       150.28 o                         
   6  12   1      11129.52      10576.01       292.01 o                         
   7  12   1       4531.29       4331.23       195.50 o                         
   8  12   1      11367.90      10611.81       313.44 o                         
   9  12   1       2769.46       2587.14       182.92 o                         
  10  12   1       4887.21       4726.43       276.80 o                         
  11  12   1       2051.72       1591.86       190.97 o                         
  12  12   1       1875.36       2224.45       423.47 o                         
  13  12   1       2507.65       2707.77       221.98 o                         
  14  12   1       2456.97       2584.50       203.23 o                         
  15  12   1        490.56        478.62       203.83 o                         
 -15  13   1       2095.83       2204.41       219.06 o                         
 -14  13   1       2691.26       2877.47       192.66 o                         
 -13  13   1        835.92        745.37       132.45 o                         
 -12  13   1       4379.02       4881.42       290.01 o                         
 -11  13   1        976.16        687.16       145.55 o                         
 -10  13   1      10442.28      10683.51       404.08 o                         
  -9  13   1       2569.96       2449.53       211.82 o                         
  -8  13   1       5602.76       5386.97       258.46 o                         
  -7  13   1       4639.29       4264.62       236.09 o                         
  -6  13   1       2692.68       2427.21       187.27 o                         
  -5  13   1       7797.39       6935.42       290.84 o                         
  -4  13   1       7131.31       6548.25       264.26 o                         
  -3  13   1      13454.16      13032.06       405.66 o                         
  -2  13   1       9467.46       8267.81       317.97 o                         
  -1  13   1       2797.55       2483.97       290.13 o                         
   0  13   1      13212.48      11872.84       851.67 o                         
   1  13   1       2474.88       2052.60       337.57 o                         
   2  13   1      11515.17      10734.45       360.43 o                         
   3  13   1      13476.53      13268.55       350.51 o                         
   4  13   1       6726.70       6435.45       250.37 o                         
   5  13   1       8297.63       7736.76       253.71 o                         
   6  13   1       2575.77       2239.70       153.34 o                         
   7  13   1       5187.16       4887.10       213.00 o                         
   8  13   1       4976.25       4612.50       213.94 o                         
   9  13   1       2860.58       2569.29       187.21 o                         
  10  13   1      10333.67      10669.92       457.85 o                         
  11  13   1        663.05        705.92       142.90 o                         
  12  13   1       4186.68       4607.01       282.46 o                         
  13  13   1        501.47        665.02       128.84 o                         
  14  13   1       2253.48       2397.16       182.67 o                         
  15  13   1       2132.04       2098.52       214.08 o                         
 -14  14   1        930.61       1167.65       176.33 o                         
 -13  14   1        438.71        638.72       115.51 o                         
 -12  14   1       2073.22       2243.04       194.26 o                         
 -11  14   1        609.64        540.52       127.01 o                         
 -10  14   1       3169.05       2913.89       208.96 o                         
  -9  14   1       3389.00       3631.90       244.36 o                         
  -8  14   1       3460.47       3291.75       208.52 o                         
  -7  14   1       9293.53       8699.75       324.14 o                         
  -6  14   1        782.99        849.53       133.25 o                         
  -5  14   1      12748.15      12389.49       390.52 o                         
  -4  14   1       1898.59       1846.57       198.14 o                         
  -3  14   1       1054.14       1008.22       155.64 o                         
  -2  14   1       3520.70       3484.91       244.75 o                         
  -1  14   1        692.13        276.53       148.95 o                         
   0  14   1       5483.16       5002.47       387.45 o                         
   1  14   1        445.12         55.46       160.13 o                         
   2  14   1       3589.03       3011.82       302.76 o                         
   3  14   1        683.86        737.77       142.22 o                         
   4  14   1       1572.34       1318.33       144.50 o                         
   5  14   1      11940.22      11944.21       379.99 o                         
   6  14   1        614.22        457.24        98.15 o                         
   7  14   1       9403.82       8914.85       288.28 o                         
   8  14   1       3033.64       2695.59       185.59 o                         
   9  14   1       3260.19       3339.28       232.61 o                         
  10  14   1       3589.95       3443.95       437.95 o                         
  11  14   1        469.20        628.84       298.90 o                         
  12  14   1       1714.04       1605.62       174.56 o                         
  13  14   1        439.35        491.54       109.97 o                         
  14  14   1        924.71        916.38       163.35 o                         
 -13  15   1       3093.70       2857.98       401.54 o                         
 -12  15   1       2330.45       2228.20       184.73 o                         
 -11  15   1       2306.48       2470.43       202.48 o                         
 -10  15   1       2116.78       2249.19       206.07 o                         
  -9  15   1       1143.74        928.64       146.80 o                         
  -8  15   1       3726.01       3608.49       207.56 o                         
  -7  15   1       5629.89       5160.75       275.97 o                         
  -6  15   1       3905.29       3825.18       220.99 o                         
  -5  15   1       2286.14       2389.01       223.96 o                         
  -4  15   1       2258.20       2089.01       208.28 o                         
  -3  15   1       1807.40       1569.76       181.40 o                         
  -2  15   1      11423.44      10434.95       558.08 o                         
  -1  15   1       1674.57       1407.42       194.70 o                         
   0  15   1       9930.08       8975.14       366.10 o                         
   1  15   1       1542.80       1277.23       216.32 o                         
   2  15   1      12971.85      13204.34       610.13 o                         
   3  15   1       2377.47       2348.65       207.58 o                         
   4  15   1       2186.32       2175.34       174.98 o                         
   5  15   1       2492.09       2435.98       185.63 o                         
   6  15   1       4231.70       4128.22       231.39 o                         
   7  15   1       5260.52       5055.42       217.06 o                         
   8  15   1       4190.38       4373.33       259.26 o                         
   9  15   1       1649.51       1548.98       163.66 o                         
  10  15   1       1424.35       1322.31       165.68 o                         
  11  15   1       2333.57       2360.98       198.70 o                         
  12  15   1       1861.85       1960.73       172.59 o                         
  13  15   1       2936.58       2867.85       185.04 o                         
 -12  16   1        281.95        225.15       120.52 o                         
 -11  16   1       2606.32       2719.40       558.89 o                         
 -10  16   1       2128.66       2190.62       316.38 o                         
  -9  16   1       1959.53       1872.19       168.21 o                         
  -8  16   1       3694.82       3828.60       317.50 o                         
  -7  16   1       1264.30       1261.36       146.98 o                         
  -6  16   1       7445.16       7947.19       361.59 o                         
  -5  16   1        301.84        438.52       154.07 o                         
  -4  16   1       7017.67       7183.97       348.81 o                         
  -3  16   1       1157.25       1110.92       161.62 o                         
  -2  16   1       1077.92       1060.74       199.67 o                         
  -1  16   1       1652.36       1807.90       188.28 o                         
   0  16   1       1836.74       1487.21       174.06 o                         
   1  16   1       1303.34       1119.59       154.52 o                         
   2  16   1        769.87        539.39       162.65 o                         
   3  16   1       1733.42       1776.94       246.99 o                         
   4  16   1       7054.87       7413.21       393.13 o                         
   5  16   1        325.73        101.36       108.26 o                         
   6  16   1       7572.85       7829.50       306.43 o                         
   7  16   1       1219.22       1106.80       196.81 o                         
   8  16   1       2938.87       3059.16       203.36 o                         
   9  16   1       1697.04       1877.19       170.99 o                         
  10  16   1       2645.17       2644.80       200.59 o                         
  11  16   1       2183.26       2194.23       207.43 o                         
  12  16   1        369.86        120.88       115.78 o                         
 -10  17   1       1607.78       1491.06       138.77 o                         
  -9  17   1       3068.32       3010.58       417.16 o                         
  -8  17   1       2172.50       2216.94       270.41 o                         
  -7  17   1        895.86        957.30       142.66 o                         
  -6  17   1       3678.50       3897.36       261.53 o                         
  -5  17   1        947.27       1650.16       252.80 o                         
  -4  17   1       2862.35       3106.59       232.22 o                         
  -3  17   1       4938.12       5434.14       279.23 o                         
  -2  17   1       1125.44       1086.71       143.03 o                         
  -1  17   1       9251.78       9464.49       368.25 o                         
   0  17   1         14.54       -120.12       132.25 o                         
   1  17   1       9044.79       9711.81       373.81 o                         
   2  17   1       1141.95       1230.56       159.68 o                         
   3  17   1       5663.90       6174.62       343.21 o                         
   4  17   1       3291.54       3556.71       234.11 o                         
   5  17   1        949.01        780.35       128.02 o                         
   6  17   1       4253.78       4202.55       351.32 o                         
   7  17   1        970.73        932.81       172.23 o                         
   8  17   1       2084.65       1957.20       231.21 o                         
   9  17   1       3213.62       4032.02       357.83 o                         
  10  17   1       1456.46       1571.86       222.83 o                         
  -9  18   1       1454.91       1592.17       164.92 o                         
  -8  18   1       2547.91       2527.35       213.86 o                         
  -7  18   1       2987.72       3084.08       410.24 o                         
  -6  18   1       3458.89       3955.59       257.19 o                         
  -5  18   1       2815.47       2974.36       185.04 o                         
  -4  18   1       2511.20       2582.91       188.66 o                         
  -3  18   1       4986.72       5858.31       279.85 o                         
  -2  18   1        799.15        919.49       139.14 o                         
  -1  18   1       3112.34       3197.50       216.40 o                         
   0  18   1       2120.94       2398.75       194.62 o                         
   1  18   1       3272.13       3257.51       213.33 o                         
   2  18   1        837.94       1040.79       171.01 o                         
   3  18   1       5546.30       6091.30       331.68 o                         
   4  18   1       2156.06       2502.99       228.27 o                         
   5  18   1       2383.77       2802.85       290.57 o                         
   6  18   1       3725.19       3856.67       236.50 o                         
   7  18   1       2909.09       2391.90       213.43 o                         
   8  18   1       2600.14       2454.08       267.83 o                         
   9  18   1       1363.28       1440.90       198.93 o                         
  -7  19   1       3484.57       3720.28      1121.66 o                         
  -6  19   1         65.17        349.82       228.51 o                         
  -5  19   1       3489.22       4147.50       324.64 o                         
  -4  19   1       2388.91       2611.65       229.08 o                         
  -3  19   1       1707.78       2197.66       196.35 o                         
  -2  19   1       4431.89       5542.74       361.18 o                         
  -1  19   1        494.47        790.74       147.49 o                         
   0  19   1       4252.23       5335.51       291.00 o                         
   1  19   1        509.30        395.89       123.49 o                         
   2  19   1       4892.64       5780.48       300.29 o                         
   3  19   1       1246.20       1645.51       180.46 o                         
   4  19   1       2176.64       2424.18       235.52 o                         
   5  19   1       3420.70       3874.43       242.36 o                         
   6  19   1         76.03        -78.46       120.17 o                         
   7  19   1       3681.71       5236.39       454.07 o                         
  -4  20   1       1203.63       1385.45       257.32 o                         
  -3  20   1       1002.19       1327.67       184.65 o                         
  -2  20   1       1475.37       1839.19       199.77 o                         
  -1  20   1       1234.36       1605.41       160.36 o                         
   0  20   1       3567.34       4708.42       248.01 o                         
   1  20   1       1146.22       1550.58       160.48 o                         
   2  20   1       1235.82       1552.69       152.91 o                         
   3  20   1        675.07        898.23       362.04 o                         
   4  20   1       1567.33       2333.77       307.01 o                         
   0   0   2      18592.86      25384.51       532.55 o                         
   1   0   2      14333.22      17603.46       488.07 o                         
   2   0   2       9407.53      10569.05       295.72 o                         
   3   0   2       6971.91       6886.32       185.73 o                         
   4   0   2        626.63        793.77       126.85 o                         
   5   0   2      48743.86      53840.80       940.71 o                         
   6   0   2      16820.25      20738.82       456.22 o                         
   7   0   2      39805.32      45808.01       838.86 o                         
   8   0   2        144.52        123.80        74.11 o                         
   9   0   2      29606.35      33176.11       924.95 o                         
  10   0   2       1260.56        949.67       262.76 o                         
  11   0   2        120.22        228.40        87.27 o                         
  12   0   2        640.19        570.37       122.58 o                         
  13   0   2      13397.13      13624.43       432.81 o                         
  14   0   2       1504.11       1301.07       156.35 o                         
  15   0   2       7190.88       8045.40       531.86 o                         
  16   0   2        313.81        180.86       126.62 o                         
  17   0   2       8146.40       9259.49       381.40 o                         
  18   0   2          1.15         77.94       117.03 o                         
  19   0   2       4285.75       4848.12       220.37 o                         
 -19   1   2        201.76        271.55       117.23 o                         
 -18   1   2        325.85        424.88        95.30 o                         
 -17   1   2       1231.64       1315.14       168.71 o                         
 -16   1   2       2162.25       2315.70       295.04 o                         
 -15   1   2       1344.64       1269.51       239.60 o                         
 -14   1   2       2090.49       1855.08       308.64 o                         
 -13   1   2       4285.65       4516.36       325.61 o                         
 -12   1   2      11845.89      12469.67       592.91 o                         
 -11   1   2       5963.80       7003.40       946.07 o                         
 -10   1   2      13715.03      14044.58       930.04 o                         
  -9   1   2       6766.98       7041.00       618.02 o                         
  -8   1   2      12116.04      14840.45       521.70 o                         
  -7   1   2        124.78         65.29        62.60 o                         
  -6   1   2       6266.13       6817.42       296.38 o                         
  -5   1   2       2917.28       2879.25       182.69 o                         
  -4   1   2       8816.08       9535.29       329.27 o                         
  -3   1   2       3171.45       3382.15       153.79 o                         
  -2   1   2      83895.12      92407.33      1015.80 o                         
  -1   1   2       7370.06       8172.33       524.29 o                         
   0   1   2      72248.02      91730.09      1330.39 o                         
   1   1   2      11390.63      13612.34      1118.38 o                         
   2   1   2      85077.02      93810.69      1523.13 o                         
   3   1   2       3367.65       3381.77       178.16 o                         
   4   1   2       8737.33       9631.78       757.80 o                         
   5   1   2       2543.28       2485.39       180.04 o                         
   6   1   2       6091.08       6899.64       257.99 o                         
   7   1   2         30.13        119.34        69.49 o                         
   8   1   2      13150.74      14807.63       441.94 o                         
   9   1   2       6555.48       6876.07       355.11 o                         
  10   1   2      14314.19      12306.64       857.51 o                         
  11   1   2       5256.31       5136.04       250.30 o                         
  12   1   2      12322.49      12943.48       392.42 o                         
  13   1   2       3835.65       3580.53       193.82 o                         
  14   1   2       1543.26       1569.66       156.38 o                         
  15   1   2       1937.92       1791.82       184.47 o                         
  16   1   2       1715.38       1454.22       173.89 o                         
  17   1   2       1421.74       1558.14       201.42 o                         
  18   1   2        374.47        453.30       140.04 o                         
  19   1   2        252.92        294.46        85.70 o                         
 -19   2   2       1315.47       1343.48       183.87 o                         
 -18   2   2       6526.72       7274.72       374.10 o                         
 -17   2   2        644.20        544.71       121.58 o                         
 -16   2   2       7044.99       7593.11       507.88 o                         
 -15   2   2       1243.75       1352.76       236.02 o                         
 -13   2   2        317.36        143.98       101.11 o                         
 -12   2   2       1318.96        994.51       260.93 o                         
 -11   2   2       1452.51       1871.97       784.27 o                         
 -10   2   2       3797.05       3726.15       489.17 o                         
  -9   2   2       7540.19       8608.52       694.32 o                         
  -8   2   2      28892.80      33151.52      1342.27 o                         
  -7   2   2      23174.69      28413.00       870.78 o                         
  -6   2   2      42328.73      48054.03      1091.33 o                         
  -5   2   2      11151.80      11896.91       922.99 o                         
  -4   2   2      10178.58      10177.19       511.12 o                         
  -3   2   2       3832.52       3834.17       152.99 o                         
  -2   2   2      76924.78      89958.01      4026.52 o                         
  -1   2   2       7270.56       8410.46       414.32 o                         
   0   2   2       3714.92       4307.99       277.94 o                         
   1   2   2       4756.64       4697.79       306.39 o                         
   2   2   2      73109.48      73250.84      1182.36 o                         
   3   2   2       5365.45       5619.90       330.82 o                         
   4   2   2      12145.02      12732.24       526.34 o                         
   5   2   2      10898.91      12597.02       422.68 o                         
   6   2   2      46365.30      52753.41      1058.98 o                         
   7   2   2      20930.70      25277.53       786.20 o                         
   8   2   2      28684.13      31774.26      1426.57 o                         
   9   2   2       7908.13       8385.05       423.80 o                         
  10   2   2       2884.77       2864.75       272.74 o                         
  11   2   2       1791.65       1822.30       157.92 o                         
  12   2   2       1217.10       1288.23       139.50 o                         
  13   2   2        158.59        161.07        96.93 o                         
  14   2   2       5013.42       4952.23       244.40 o                         
  15   2   2       1479.55       1215.58       116.58 o                         
  16   2   2       6952.75       7456.62       282.58 o                         
  17   2   2        698.13        690.77       176.23 o                         
  18   2   2       6698.44       7201.82       439.87 o                         
  19   2   2       1381.58       1209.89       176.26 o                         
 -19   3   2        334.68        392.41       131.36 o                         
 -18   3   2        203.33        224.60        89.56 o                         
 -17   3   2       1459.91       1482.34       148.44 o                         
 -16   3   2       1638.90       2036.54       271.90 o                         
 -15   3   2       4019.04       4415.66       394.79 o                         
 -14   3   2         12.93         40.09       135.84 o                         
 -13   3   2       4996.95       4958.83       408.30 o                         
 -12   3   2       1195.58       1397.04       153.92 o                         
 -11   3   2      25817.42      25329.98       762.76 o                         
 -10   3   2       1920.08       1650.68       334.73 o                         
  -9   3   2      21540.54      22172.51      1154.72 o                         
  -8   3   2       3086.25       2776.90       399.17 o                         
  -7   3   2       1198.85       1317.69       302.29 o                         
  -6   3   2      12710.47      12842.47       680.04 o                         
  -5   3   2       3860.74       3877.52       286.50 o                         
  -4   3   2        389.53        373.99        83.74 o                         
  -3   3   2      12833.36       9406.05      2350.13 o                         
  -2   3   2       1571.69       1745.66       254.64 o                         
  -1   3   2      71090.55      75091.12      1790.12 o                         
   0   3   2      14900.39      15020.07       619.73 o                         
   1   3   2      73970.36      73727.91      1729.25 o                         
   2   3   2       1306.92       1321.18       159.77 o                         
   3   3   2       9541.94       9428.58       384.72 o                         
   4   3   2        749.97        847.02       191.57 o                         
   5   3   2       3102.30       3518.88       333.66 o                         
   6   3   2      11836.86      13446.23       683.73 o                         
   7   3   2        405.02        301.32       153.55 o                         
   8   3   2       3482.62       3483.34       387.23 o                         
   9   3   2      21177.38      21698.75       818.18 o                         
  10   3   2       2452.94       2200.34       161.93 o                         
  11   3   2      25156.71      25284.06       556.33 o                         
  12   3   2        945.69        986.33       218.13 o                         
  13   3   2       6779.57       7140.75       444.56 o                         
  14   3   2         89.02         79.70        88.12 o                         
  15   3   2       3830.96       3972.15       189.64 o                         
  16   3   2       1666.25       1651.89       177.29 o                         
  17   3   2       1354.13       1256.05       143.58 o                         
  18   3   2        281.57        433.39       131.35 o                         
  19   3   2        336.08         -3.03        91.92 o                         
 -18   4   2       2527.88       2716.88       183.43 o                         
 -17   4   2       5098.94       5677.36       293.34 o                         
 -16   4   2       5648.58       6379.87       457.17 o                         
 -15   4   2       3361.02       3809.80       377.02 o                         
 -14   4   2        517.19        391.95       159.14 o                         
 -13   4   2       4640.82       4774.23       399.13 o                         
 -12   4   2       1366.12       1772.17       198.23 o                         
 -11   4   2        370.52        559.54       195.81 o                         
 -10   4   2       6187.85       5826.82       624.04 o                         
  -9   4   2       9279.04       8563.23       719.45 o                         
  -8   4   2      29831.52      31201.74      1371.08 o                         
  -7   4   2      11898.04      12059.46       795.88 o                         
  -6   4   2      41325.15      46037.16      1595.99 o                         
  -5   4   2      13623.70      15610.25       841.50 o                         
  -4   4   2      27899.08      29534.01      1137.61 o                         
  -3   4   2       9930.44      10258.18       625.26 o                         
  -2   4   2      18461.95      18460.74       820.17 o                         
  -1   4   2      35240.20      35923.15      1185.17 o                         
   0   4   2       3537.01       3207.65       335.94 o                         
   1   4   2      33512.87      33386.56      1058.72 o                         
   2   4   2      18877.76      18766.49       571.53 o                         
   3   4   2      10014.47       9851.37       427.37 o                         
   4   4   2      27042.22      29426.17      1082.02 o                         
   5   4   2      14602.14      15693.44       775.41 o                         
   6   4   2      43643.79      50001.75      1571.97 o                         
   7   4   2      13722.25      14419.32       800.49 o                         
   8   4   2      28628.13      33459.18      1324.21 o                         
   9   4   2       8993.54       9188.65       674.57 o                         
  10   4   2       5731.43       5549.91       211.41 o                         
  11   4   2        377.77        344.90        94.05 o                         
  12   4   2       1060.98       1253.87       221.98 o                         
  13   4   2       4963.11       4757.41       234.73 o                         
  14   4   2        797.28        768.85       116.94 o                         
  15   4   2       3353.47       3398.35       199.73 o                         
  16   4   2       5374.12       5681.03       246.10 o                         
  17   4   2       4593.33       4932.45       260.05 o                         
  18   4   2       2766.95       2697.06       249.25 o                         
 -18   5   2        145.58        175.95       129.78 o                         
 -17   5   2        761.55        858.77       132.88 o                         
 -16   5   2       1611.58       1990.31       272.01 o                         
 -15   5   2       1174.40       1077.74       159.51 o                         
 -14   5   2      11880.12      13120.07       669.55 o                         
 -13   5   2       3212.13       2867.98       320.61 o                         
 -12   5   2      15422.86      16670.00       857.02 o                         
 -11   5   2       2630.74       2404.55       265.73 o                         
 -10   5   2      16898.96      16880.06       937.98 o                         
  -9   5   2       4800.14       4207.04       528.83 o                         
  -8   5   2      10919.17      10418.31       790.64 o                         
  -7   5   2       6912.82       7133.44       657.90 o                         
  -6   5   2       1585.46       1486.03       314.54 o                         
  -5   5   2       2523.01       2638.09       389.53 o                         
  -4   5   2       2923.98       2388.09       356.27 o                         
  -3   5   2       8073.94       8700.98       617.43 o                         
  -2   5   2      28930.11      30086.32      1162.68 o                         
  -1   5   2       9268.66       9584.22       617.60 o                         
   0   5   2      46102.43      44152.78      1434.44 o                         
   1   5   2       8316.89       7467.11       277.88 o                         
   2   5   2      25504.61      23746.28       699.87 o                         
   3   5   2       8928.53       9135.74       435.60 o                         
   4   5   2       2152.98       1757.34       221.33 o                         
   5   5   2       2158.34       2321.34       263.15 o                         
   6   5   2       1239.64       1215.62       260.16 o                         
   7   5   2       6341.62       5856.42       533.68 o                         
   8   5   2      10005.23       9750.71       712.79 o                         
   9   5   2       5298.28       4897.94       331.93 o                         
  10   5   2      18396.87      18585.24       536.80 o                         
  11   5   2       3010.56       2861.63       151.74 o                         
  12   5   2      15615.16      16310.44       629.14 o                         
  13   5   2       2504.19       2075.95       204.03 o                         
  14   5   2      12248.62      12163.64       955.21 o                         
  15   5   2       1284.11       1338.59       172.50 o                         
  16   5   2       1831.14       1923.29       152.92 o                         
  17   5   2        724.07        847.06       121.39 o                         
  18   5   2        109.59        -14.88        79.20 o                         
 -18   6   2        706.90        843.75       141.51 o                         
 -17   6   2       6263.69       6980.38       308.19 o                         
 -16   6   2       1093.49        970.15       138.97 o                         
 -15   6   2       7645.32       8315.51       381.27 o                         
 -14   6   2        363.27        143.34       130.97 o                         
 -13   6   2       2842.15       2416.14       311.73 o                         
 -12   6   2        480.61        751.00       188.08 o                         
 -11   6   2       2844.62       2475.16       191.51 o                         
 -10   6   2        849.49        730.92       155.97 o                         
  -9   6   2      19126.45      18020.79       535.45 o                         
  -8   6   2       6124.77       6061.88       635.28 o                         
  -7   6   2      29066.09      28195.09      1358.23 o                         
  -6   6   2         62.03        129.17       176.26 o                         
  -5   6   2      42879.15      42483.48      1612.76 o                         
  -4   6   2        913.36        716.17       253.53 o                         
  -3   6   2      15377.29      15132.60       886.19 o                         
  -2   6   2       6299.86       7018.50       583.69 o                         
  -1   6   2      17382.73      18114.14       933.24 o                         
   0   6   2       7123.31       6855.05       557.48 o                         
   1   6   2      16908.99      16105.41       442.12 o                         
   2   6   2       6962.22       7074.23       400.63 o                         
   3   6   2      13442.88      13720.01       586.09 o                         
   4   6   2       1093.47       1046.67       206.22 o                         
   5   6   2      44726.88      45817.82      1213.45 o                         
   6   6   2        412.96        615.03       182.22 o                         
   7   6   2      28931.98      29947.94      1032.14 o                         
   8   6   2       5701.31       6557.27       493.13 o                         
   9   6   2      19135.78      19017.59       474.83 o                         
  10   6   2        735.28        569.54       100.99 o                         
  11   6   2       2949.03       2812.76       175.46 o                         
  12   6   2        298.64        143.85        80.39 o                         
  13   6   2       2622.83       2592.53       221.70 o                         
  14   6   2        202.45         97.43       105.52 o                         
  15   6   2       7069.40       7800.53       522.13 o                         
  16   6   2       1130.43       1044.06       142.35 o                         
  17   6   2       6133.70       6026.25       469.25 o                         
  18   6   2        716.12        451.77       119.64 o                         
 -18   7   2        448.72        423.37       113.57 o                         
 -17   7   2        720.25        898.31       237.57 o                         
 -16   7   2       1177.48       1317.84       151.54 o                         
 -15   7   2       3122.39       2736.17       312.08 o                         
 -14   7   2       3636.54       3871.65       369.00 o                         
 -13   7   2       3697.15       3465.94       356.71 o                         
 -12   7   2       4928.79       4947.39       512.71 o                         
 -11   7   2      11575.42      11494.90       447.94 o                         
 -10   7   2       5145.45       4902.64       358.13 o                         
  -9   7   2      12582.22      11870.64       444.70 o                         
  -8   7   2       7657.46       7325.77       290.83 o                         
  -7   7   2       4922.22       4614.20       570.07 o                         
  -6   7   2        471.89        399.05       240.84 o                         
  -5   7   2       1599.30       1953.52       381.11 o                         
  -4   7   2       2630.58       2335.77       399.26 o                         
  -3   7   2      16651.16      17295.06      1009.25 o                         
  -2   7   2      11436.51      11877.20       820.55 o                         
  -1   7   2      11043.07      10287.24       756.84 o                         
   0   7   2      46123.47      45956.54      1717.75 o                         
   1   7   2      11317.30      10965.03       671.34 o                         
   2   7   2      10790.66      10047.95       603.07 o                         
   3   7   2      14496.60      14784.81       638.57 o                         
   4   7   2       1363.16       1215.33       217.93 o                         
   5   7   2       1797.02       1828.81       265.28 o                         
   6   7   2        402.15        343.41       145.32 o                         
   7   7   2       5404.20       5633.17       458.79 o                         
   8   7   2       8476.44       8419.18       275.19 o                         
   9   7   2      12681.74      11991.82       378.21 o                         
  10   7   2       5629.93       5359.74       243.35 o                         
  11   7   2      11609.67      11134.59       375.39 o                         
  12   7   2       5789.72       5617.77       329.26 o                         
  13   7   2       3886.68       4296.21       288.75 o                         
  14   7   2       3094.01       3473.43       372.18 o                         
  15   7   2       3022.64       2854.26       373.04 o                         
  16   7   2       1111.19       1002.36       111.04 o                         
  17   7   2        835.57        891.72        93.27 o                         
  18   7   2        550.97        552.72       126.86 o                         
 -17   8   2        217.43        283.16        80.36 o                         
 -16   8   2       9063.33       9481.31       297.22 o                         
 -15   8   2        159.58        364.07       173.01 o                         
 -14   8   2       2452.55       2307.68       307.37 o                         
 -13   8   2        452.01        331.02       111.74 o                         
 -12   8   2         37.57         13.68       105.90 o                         
 -11   8   2        387.38        708.31       155.64 o                         
 -10   8   2       5217.17       4727.18       359.37 o                         
  -9   8   2       2075.56       1637.44       178.50 o                         
  -8   8   2      20924.92      20022.61       510.53 o                         
  -7   8   2        921.18        829.69        98.90 o                         
  -6   8   2      30589.52      28028.70      1451.09 o                         
  -5   8   2       1336.38       1040.10       310.51 o                         
  -4   8   2      28467.96      28171.88      1421.51 o                         
  -3   8   2        838.18        752.38       289.98 o                         
  -2   8   2       9490.59       9749.24       801.45 o                         
  -1   8   2       4755.38       4799.46       702.33 o                         
   0   8   2       4163.01       4321.41       554.24 o                         
   1   8   2       3857.81       3191.90       317.01 o                         
   2   8   2       8762.96       8662.39       503.70 o                         
   3   8   2        585.38        550.55       177.25 o                         
   4   8   2      28857.26      29080.65       998.06 o                         
   5   8   2       1221.20       1301.72       250.48 o                         
   6   8   2      30602.38      29287.63      1071.41 o                         
   7   8   2        650.25        705.72        98.61 o                         
   8   8   2      22134.41      21366.09       400.32 o                         
   9   8   2       2279.08       2195.01       122.60 o                         
  10   8   2       5607.22       5236.71       266.58 o                         
  11   8   2        585.01        506.93        93.63 o                         
  12   8   2         37.42        144.07        81.38 o                         
  13   8   2        388.06        223.25        87.66 o                         
  14   8   2       2371.70       2501.14       177.18 o                         
  15   8   2        218.39        266.10        97.30 o                         
  16   8   2       8829.10       8596.95      1267.78 o                         
  17   8   2        268.52        315.03        72.29 o                         
 -17   9   2        522.97        495.17       121.23 o                         
 -16   9   2       1787.64       1894.94       162.10 o                         
 -15   9   2       3863.29       3990.55       350.59 o                         
 -14   9   2       2043.74       1912.84       196.36 o                         
 -13   9   2       7079.26       7186.88       357.96 o                         
 -12   9   2        787.94        980.03       159.83 o                         
 -11   9   2       9831.29       9974.36       447.60 o                         
 -10   9   2       5364.31       4722.00       522.45 o                         
  -9   9   2       9412.58       8213.42       333.73 o                         
  -8   9   2       4999.15       4683.76       251.16 o                         
  -7   9   2       2657.09       2247.11       151.27 o                         
  -6   9   2        828.03        726.19       101.41 o                         
  -5   9   2       3824.87       3568.53       553.45 o                         
  -4   9   2        334.03        203.09       182.81 o                         
  -3   9   2      26036.06      26099.24      1430.40 o                         
  -2   9   2       4004.78       3820.21       344.22 o                         
  -1   9   2      22759.45      21938.55      1283.44 o                         
   0   9   2      16795.85      15438.81      1091.65 o                         
   1   9   2      23852.06      21624.78       923.52 o                         
   2   9   2       4905.81       4720.40       394.95 o                         
   3   9   2      26959.87      27005.69       984.23 o                         
   4   9   2        294.18        115.87       151.16 o                         
   5   9   2       3402.72       3225.30       356.60 o                         
   6   9   2        526.76        536.97        96.66 o                         
   7   9   2       2652.90       2531.03       127.71 o                         
   8   9   2       4661.53       4621.30       172.13 o                         
   9   9   2       8310.44       7345.61       229.07 o                         
  10   9   2       5141.75       4689.77       211.35 o                         
  11   9   2      10457.74      10408.65       317.41 o                         
  12   9   2       1228.73       1123.21       129.82 o                         
  13   9   2       6287.66       6545.98       276.65 o                         
  14   9   2       2288.26       2271.26       165.02 o                         
  15   9   2       3967.18       4642.92       387.45 o                         
  16   9   2       1869.64       1777.00       158.77 o                         
  17   9   2        546.49        579.09       127.12 o                         
 -16  10   2       1940.77       2005.10       164.15 o                         
 -15  10   2       3056.26       3771.05       329.20 o                         
 -14  10   2       1839.83       1718.29       176.76 o                         
 -13  10   2        612.23        667.27       140.74 o                         
 -12  10   2        424.25        369.64       130.66 o                         
 -11  10   2       2780.30       2739.40       303.74 o                         
 -10  10   2       4131.42       3822.56       903.77 o                         
  -9  10   2       6777.20       6170.39       303.75 o                         
  -8  10   2       7246.28       6254.68       292.86 o                         
  -7  10   2      15526.43      14363.71       524.36 o                         
  -6  10   2      12095.48      11206.84       323.47 o                         
  -5  10   2      14961.35      14351.36       342.68 o                         
  -4  10   2       1267.26       1006.14       111.62 o                         
  -3  10   2      13022.84      11838.88      1004.87 o                         
  -2  10   2       2811.45       2226.77       457.57 o                         
  -1  10   2       6808.57       6484.83       750.42 o                         
   0  10   2        854.50        813.98       316.11 o                         
   1  10   2       6452.95       5900.56       512.74 o                         
   2  10   2       3036.42       2153.67       255.04 o                         
   3  10   2      12157.87      11710.28       717.97 o                         
   4  10   2       1284.43       1213.71       141.40 o                         
   5  10   2      14282.97      13960.95       412.43 o                         
   6  10   2      12215.43      11851.03       257.91 o                         
   7  10   2      15421.46      14511.26       285.92 o                         
   8  10   2       6780.59       6132.86       200.97 o                         
   9  10   2       7239.26       6810.96       216.74 o                         
  10  10   2       4036.53       3931.58       197.25 o                         
  11  10   2       2845.01       2416.47       177.16 o                         
  12  10   2        531.08        522.97       105.04 o                         
  13  10   2        802.66        884.29       160.92 o                         
  14  10   2       1522.02       1552.93       178.89 o                         
  15  10   2       2499.34       2523.58       465.83 o                         
  16  10   2       1841.24       1926.60       230.10 o                         
 -16  11   2       1337.27       1479.77       130.48 o                         
 -15  11   2        557.36        569.59       157.64 o                         
 -14  11   2       4660.39       4900.69       270.29 o                         
 -13  11   2        342.99        194.37       102.47 o                         
 -12  11   2       9883.58      10381.34       441.17 o                         
 -11  11   2        538.26        414.67       217.46 o                         
 -10  11   2       6199.78       6027.31       302.78 o                         
  -9  11   2       3108.94       2581.70       228.52 o                         
  -8  11   2       4356.74       4092.80       255.04 o                         
  -7  11   2       1942.04       1665.41       146.90 o                         
  -6  11   2         67.45         76.25       109.82 o                         
  -5  11   2       2133.52       1988.36       148.88 o                         
  -4  11   2       9452.00       8560.85       281.57 o                         
  -3  11   2        931.87        679.95       103.23 o                         
  -2  11   2      21791.54      19586.89       565.58 o                         
  -1  11   2       1278.78       1044.32       423.21 o                         
   0  11   2      28965.63      25744.84      1507.42 o                         
   1  11   2       1446.83       1108.83       277.35 o                         
   2  11   2      21062.04      19112.00       673.29 o                         
   3  11   2        635.73        542.46        81.98 o                         
   4  11   2       8359.42       7750.70       252.25 o                         
   5  11   2       1835.33       1789.82       116.12 o                         
   6  11   2         72.79         30.54        69.38 o                         
   7  11   2       1556.91       1502.04       116.13 o                         
   8  11   2       4824.60       4618.13       273.81 o                         
   9  11   2       2648.46       2262.88       175.44 o                         
  10  11   2       5162.89       4864.15       269.35 o                         
  11  11   2        562.18        684.94       149.97 o                         
  12  11   2       9254.02       9541.93       427.82 o                         
  13  11   2        277.36        391.31        95.13 o                         
  14  11   2       4605.21       5029.19       401.32 o                         
  15  11   2        495.99        383.88        92.60 o                         
  16  11   2       1390.15       1631.94       205.92 o                         
 -15  12   2       2621.63       3471.98       288.36 o                         
 -14  12   2        385.90        329.83        97.67 o                         
 -13  12   2        553.52        489.72       126.27 o                         
 -12  12   2        825.12        591.40       203.14 o                         
 -11  12   2       3577.80       3115.67       256.54 o                         
 -10  12   2        899.44        916.15       151.85 o                         
  -9  12   2       6386.83       5816.85       326.14 o                         
  -8  12   2       2123.71       1875.24       206.94 o                         
  -7  12   2      10994.95      10618.86       429.04 o                         
  -6  12   2       6660.13       6422.02       265.97 o                         
  -5  12   2      24200.38      22703.64       490.41 o                         
  -4  12   2      13969.37      13082.44       358.59 o                         
  -3  12   2       5853.14       4901.74       257.37 o                         
  -2  12   2       1572.93       1336.09       143.68 o                         
  -1  12   2        617.75        210.27       143.88 o                         
   0  12   2       1807.33       1456.96       299.71 o                         
   1  12   2        766.64        426.70       125.58 o                         
   2  12   2       1199.86       1152.36       113.97 o                         
   3  12   2       5620.80       5189.25       214.22 o                         
   4  12   2      13975.57      13410.70       346.72 o                         
   5  12   2      24412.69      23990.51       479.11 o                         
   6  12   2       6244.35       6114.33       214.43 o                         
   7  12   2      11847.42      11705.76       348.11 o                         
   8  12   2       1869.29       1789.54       159.56 o                         
   9  12   2       5868.16       5499.45       255.77 o                         
  10  12   2       1145.59        890.92       142.30 o                         
  11  12   2       3576.83       3255.42       267.51 o                         
  12  12   2        570.75        415.68        94.22 o                         
  13  12   2        459.57        523.46        91.29 o                         
  14  12   2        539.74        591.58       114.82 o                         
  15  12   2       2951.03       3366.76       214.69 o                         
 -14  13   2        218.80        246.73        87.56 o                         
 -13  13   2       5800.60       6490.61       309.14 o                         
 -12  13   2        937.58        958.79       153.68 o                         
 -11  13   2       4439.46       4643.47       294.48 o                         
 -10  13   2       3394.41       3416.10       234.01 o                         
  -9  13   2       7218.53       7244.00       336.24 o                         
  -8  13   2        959.30        968.07       154.35 o                         
  -7  13   2       2304.68       2238.75       223.77 o                         
  -6  13   2        320.84        266.37       122.07 o                         
  -5  13   2        914.44        712.13       121.67 o                         
  -4  13   2       1157.36       1124.32       147.18 o                         
  -3  13   2      13726.07      12965.83       430.66 o                         
  -2  13   2       3574.06       3129.16       200.15 o                         
  -1  13   2      17952.92      15935.28       881.12 o                         
   0  13   2        595.62        -58.77       191.80 o                         
   1  13   2      17724.37      16106.05       532.26 o                         
   2  13   2       3092.36       3180.47       344.46 o                         
   3  13   2      13053.28      12555.67       375.22 o                         
   4  13   2        903.75        867.68       127.70 o                         
   5  13   2       1123.88       1225.61       131.15 o                         
   6  13   2        138.03         78.36        79.91 o                         
   7  13   2       2360.84       2154.51       149.32 o                         
   8  13   2       1200.21       1053.96       136.29 o                         
   9  13   2       6765.98       6574.86       279.14 o                         
  10  13   2       3187.55       3013.20       253.58 o                         
  11  13   2       4204.49       4314.01       285.00 o                         
  12  13   2        833.91        858.34       147.77 o                         
  13  13   2       6461.88       7413.24       337.78 o                         
  14  13   2        279.17        483.29       105.42 o                         
 -14  14   2       2129.75       2193.81       222.38 o                         
 -13  14   2         95.61         73.94        95.22 o                         
 -12  14   2        135.08        167.94        96.93 o                         
 -11  14   2        537.19        663.85       138.40 o                         
 -10  14   2       1617.86       1391.83       160.46 o                         
  -9  14   2        405.85        369.64       116.88 o                         
  -8  14   2       9876.26       9715.44       340.74 o                         
  -7  14   2        277.17         71.79       115.79 o                         
  -6  14   2      12377.53      12647.57       516.95 o                         
  -5  14   2        473.55        598.19       133.96 o                         
  -4  14   2      15476.93      15671.55       578.98 o                         
  -3  14   2       1741.88       1620.55       186.99 o                         
  -2  14   2       7844.62       7234.93       346.84 o                         
  -1  14   2       3916.07       3080.40       375.00 o                         
   0  14   2         51.20        160.85       153.34 o                         
   1  14   2       4014.96       3849.42       334.58 o                         
   2  14   2       7103.59       6980.31       336.12 o                         
   3  14   2       2255.00       2108.66       166.15 o                         
   4  14   2      16041.71      16364.38       492.28 o                         
   5  14   2        474.76        560.97       121.15 o                         
   6  14   2      13137.60      14403.88       418.40 o                         
   7  14   2        235.66        168.06        85.14 o                         
   8  14   2      10252.31      10518.87       343.86 o                         
   9  14   2        564.33        586.42       110.33 o                         
  10  14   2       1329.73       1348.70       182.10 o                         
  11  14   2        306.60        372.47       168.23 o                         
  12  14   2        140.51        180.15       103.44 o                         
  13  14   2         37.87         58.04       196.28 o                         
  14  14   2       2199.03       2089.42       219.04 o                         
 -13  15   2       3354.58       3832.43       205.62 o                         
 -12  15   2       1929.75       1794.35       158.16 o                         
 -11  15   2       3010.43       3095.72       223.57 o                         
 -10  15   2       1817.10       1923.80       196.71 o                         
  -9  15   2       2297.02       2120.94       186.36 o                         
  -8  15   2       2385.76       2502.75       180.62 o                         
  -7  15   2        545.65        452.98       103.18 o                         
  -6  15   2       1018.31        970.30       158.73 o                         
  -5  15   2        480.70        452.43       132.09 o                         
  -4  15   2        398.88        293.31       117.54 o                         
  -3  15   2       2581.25       2509.77       221.52 o                         
  -2  15   2       1508.86       1448.87       252.03 o                         
  -1  15   2      10957.06      10726.52       466.19 o                         
   0  15   2       7686.06       7486.07       329.24 o                         
   1  15   2       9696.36       9206.34       473.42 o                         
   2  15   2       1212.41       1167.43       204.06 o                         
   3  15   2       1583.16       1709.98       155.94 o                         
   4  15   2        571.27        617.01       110.16 o                         
   5  15   2        463.92        349.61       117.81 o                         
   6  15   2       1227.41        791.64       247.76 o                         
   7  15   2        606.45        407.68       119.26 o                         
   8  15   2       2368.12       2346.94       168.44 o                         
   9  15   2       2720.16       2782.84       204.01 o                         
  10  15   2       1545.43       1627.86       203.73 o                         
  11  15   2       2762.57       3004.30       222.09 o                         
  12  15   2       2124.53       2346.91       183.07 o                         
  13  15   2       3019.92       3354.87       283.22 o                         
 -12  16   2        383.09        169.95       116.75 o                         
 -11  16   2        892.91        777.51       121.81 o                         
 -10  16   2       2074.88       1998.54       179.79 o                         
  -9  16   2       5825.53       5566.81       333.00 o                         
  -8  16   2       1286.71       1200.94       140.75 o                         
  -7  16   2       8139.41       7971.21       327.54 o                         
  -6  16   2        838.19        691.07       130.51 o                         
  -5  16   2       5824.77       6444.84       332.25 o                         
  -4  16   2         29.59         97.95       115.18 o                         
  -3  16   2       6624.46       6786.05       338.62 o                         
  -2  16   2       1075.18       1153.28       153.58 o                         
  -1  16   2       1901.27       1998.77       198.59 o                         
   0  16   2        720.84        482.71       119.57 o                         
   1  16   2       1707.93       1407.53       190.29 o                         
   2  16   2       1160.95       1154.88       225.16 o                         
   3  16   2       7298.68       7583.17       654.15 o                         
   4  16   2         92.01         90.75       117.15 o                         
   5  16   2       5904.59       6419.85       311.93 o                         
   6  16   2        789.30        410.86       148.76 o                         
   7  16   2       8875.35       9500.53       378.36 o                         
   8  16   2       1309.13       1195.74       292.48 o                         
   9  16   2       5590.72       5982.65       329.05 o                         
  10  16   2       2526.53       2657.43       356.75 o                         
  11  16   2        693.49        741.41       115.40 o                         
  12  16   2        242.89        362.79       133.62 o                         
 -10  17   2       6827.94       6665.27      1071.16 o                         
  -9  17   2       1037.62        719.56       116.73 o                         
  -8  17   2       1868.11       1528.63       157.45 o                         
  -7  17   2       1249.52       1227.27       158.37 o                         
  -6  17   2        232.26        198.76       113.82 o                         
  -5  17   2        183.06        314.67       127.22 o                         
  -4  17   2       1117.88       1266.71       147.09 o                         
  -3  17   2        889.89        985.70       176.32 o                         
  -2  17   2       8741.94       9289.89       422.27 o                         
  -1  17   2        156.87        170.21       130.19 o                         
   0  17   2      11351.72      12455.78       489.80 o                         
   1  17   2         58.21         34.31       140.30 o                         
   2  17   2       9050.74       9429.56       431.35 o                         
   3  17   2        760.40        825.01       324.48 o                         
   4  17   2        830.46       1351.58       328.48 o                         
   5  17   2        297.85        253.32       208.52 o                         
   6  17   2        193.37        324.81       127.97 o                         
   7  17   2       1473.03       1239.10       272.01 o                         
   8  17   2       1639.80       1545.65       209.16 o                         
   9  17   2       1335.91       1245.34       221.78 o                         
  10  17   2       6049.72       6841.54       431.22 o                         
  -9  18   2       2108.23       2285.44       240.51 o                         
  -8  18   2       2093.08       2516.65       210.93 o                         
  -7  18   2       3673.92       4149.20       235.45 o                         
  -6  18   2       4295.35       4464.29       218.61 o                         
  -5  18   2       3487.17       4029.96       212.40 o                         
  -4  18   2       5236.19       5941.19       321.49 o                         
  -3  18   2       3571.60       4084.51       274.52 o                         
  -2  18   2       2382.41       2687.80       228.57 o                         
  -1  18   2        382.66        343.50       128.35 o                         
   0  18   2       2494.60       2937.41       241.97 o                         
   1  18   2        326.06        328.51       134.48 o                         
   2  18   2       1832.12       2197.03       213.95 o                         
   3  18   2       3653.96       4099.49       278.07 o                         
   4  18   2       5920.60       6732.93       343.32 o                         
   5  18   2       4174.98       4660.35       355.53 o                         
   6  18   2       5014.62       5180.01       311.12 o                         
   7  18   2       3409.92       3911.67       342.44 o                         
   8  18   2       2123.04       2212.26       250.84 o                         
  -7  19   2       1055.24        489.08       192.02 o                         
  -6  19   2        771.60        675.26       224.11 o                         
  -5  19   2        355.09        297.81       114.23 o                         
  -4  19   2        161.95        249.88       107.70 o                         
  -3  19   2       3195.62       3556.30       266.45 o                         
  -2  19   2        932.02        838.39       141.14 o                         
  -1  19   2       7736.48       9041.51       373.55 o                         
   0  19   2       1614.56       1466.55       175.32 o                         
   1  19   2       7653.69       8683.14       367.36 o                         
   2  19   2       1142.17       1136.15       157.81 o                         
   3  19   2       3087.64       3460.83       243.03 o                         
   4  19   2        233.78        143.36       106.10 o                         
   5  19   2        455.50        487.47       123.22 o                         
   6  19   2        880.19       1055.94       187.05 o                         
   7  19   2       1037.12       1733.15       294.66 o                         
  -4  20   2       2375.33       2228.20       319.74 o                         
  -3  20   2       1554.19       1861.45       295.69 o                         
  -2  20   2       1293.93       1249.68       135.46 o                         
  -1  20   2        772.97       1041.84       129.58 o                         
   0  20   2          0.53       -116.54       116.54 o                         
   1  20   2        778.75       1156.48       186.63 o                         
   2  20   2       1455.37       1785.26       186.86 o                         
   3  20   2       1783.73       2312.43       375.35 o                         
   4  20   2       2243.34       3426.85       371.18 o                         
   1   0   3      44166.21      58863.10       884.39 o                         
   2   0   3      31457.60      37184.46      3224.50 o                         
   3   0   3      24510.01      29959.16       614.56 o                         
   4   0   3       3945.71       4055.05       143.46 o                         
   5   0   3       7736.46       8753.10       295.92 o                         
   6   0   3      17189.22      20403.48       630.88 o                         
   7   0   3      28297.86      34545.20       664.24 o                         
   8   0   3       4954.89       5125.78       235.73 o                         
   9   0   3      14919.02      15440.38       730.93 o                         
  10   0   3        465.81        352.02       105.25 o                         
  11   0   3      10533.72      11185.99       339.28 o                         
  12   0   3       1488.97       1513.68       139.46 o                         
  13   0   3      27115.83      30463.69       895.73 o                         
  14   0   3         74.48         71.43       266.69 o                         
  15   0   3       3233.17       3133.53       361.50 o                         
  16   0   3         73.22        -54.41       106.04 o                         
  17   0   3        172.76        117.73        99.16 o                         
  18   0   3        446.86        446.60        92.97 o                         
  19   0   3        614.68        496.24       129.28 o                         
 -19   1   3       1296.96       1730.59       188.34 o                         
 -18   1   3       2665.59       2857.47       195.16 o                         
 -17   1   3       1910.54       2003.61       187.49 o                         
 -16   1   3       6563.03       7473.12       552.96 o                         
 -15   1   3       2517.15       2729.26       276.84 o                         
 -14   1   3      10924.65      10558.01       524.13 o                         
 -13   1   3       3112.94       3121.63       276.48 o                         
 -12   1   3       1592.14       1592.81       174.39 o                         
 -11   1   3       6870.84       7099.95       375.15 o                         
 -10   1   3       7896.79       8987.96       759.82 o                         
  -9   1   3      10443.41      10855.42       592.91 o                         
  -8   1   3      23784.28      26303.48       667.40 o                         
  -7   1   3      18834.30      21462.80       604.40 o                         
  -6   1   3      38219.52      43316.70       929.05 o                         
  -5   1   3      12722.08      14064.28       392.84 o                         
  -4   1   3      22279.23      25608.15       803.47 o                         
  -3   1   3        997.34        944.73       101.03 o                         
  -2   1   3      46249.59      59915.68       952.60 o                         
  -1   1   3      17902.00      21707.22       437.36 o                         
   0   1   3       4489.36       5562.19       185.68 o                         
   1   1   3      20193.00      24190.37      2271.01 o                         
   2   1   3      38660.93      40328.54       982.40 o                         
   3   1   3       2533.35       2945.80       120.77 o                         
   4   1   3      21414.50      24333.79       412.56 o                         
   5   1   3      13782.84      15446.47       407.80 o                         
   6   1   3      33514.24      36738.18       615.53 o                         
   7   1   3      19494.86      21919.80       577.99 o                         
   8   1   3      22888.08      23730.14       853.94 o                         
   9   1   3       9575.33      11244.29       568.67 o                         
  10   1   3       9073.15       9366.45       397.59 o                         
  11   1   3       6464.48       6452.36       266.56 o                         
  12   1   3       1614.61       1468.67       156.70 o                         
  13   1   3       3075.04       3047.50       219.83 o                         
  14   1   3      10971.39      10646.86       799.63 o                         
  15   1   3       3006.79       3042.67       233.66 o                         
  16   1   3       6782.62       7379.79       358.97 o                         
  17   1   3       1950.42       1942.94       185.98 o                         
  18   1   3       2711.58       3046.07       195.76 o                         
  19   1   3       1162.67       1226.47       171.78 o                         
 -19   2   3        470.81        573.51       130.63 o                         
 -18   2   3         64.46        104.89        88.72 o                         
 -17   2   3       1257.41       1671.20       176.15 o                         
 -16   2   3       2372.30       2537.45       222.19 o                         
 -15   2   3       2042.05       2231.82       301.45 o                         
 -14   2   3       5647.72       5223.51      1088.12 o                         
 -13   2   3        413.86        175.20       321.71 o                         
 -12   2   3       6636.22       7065.08       564.50 o                         
 -11   2   3       3105.20       3660.57       682.67 o                         
 -10   2   3      20649.74      23804.88      2670.58 o                         
  -9   2   3       6355.17       6516.78       630.21 o                         
  -8   2   3      10393.54      11583.27       572.20 o                         
  -7   2   3       6108.05       7062.00       342.37 o                         
  -6   2   3       2425.87       2606.23       184.35 o                         
  -5   2   3       3092.12       3223.35       182.74 o                         
  -4   2   3       3165.07       3143.46       168.09 o                         
  -3   2   3       1835.28       1603.54        77.92 o                         
  -2   2   3      44094.57      44645.23      2131.07 o                         
  -1   2   3       8404.03       8813.81       335.60 o                         
   0   2   3        528.49        606.34       145.82 o                         
   1   2   3       4937.10       4888.86       226.24 o                         
   2   2   3      56394.22      54914.12      2826.03 o                         
   3   2   3       3508.91       4033.32       451.03 o                         
   4   2   3       5624.37       6232.50       241.40 o                         
   5   2   3       1760.69       1919.21       156.08 o                         
   6   2   3       2598.20       2875.60       201.35 o                         
   7   2   3       4333.82       5001.35       236.29 o                         
   8   2   3      10016.08      10445.89       352.52 o                         
   9   2   3       6904.51       7596.70       553.71 o                         
  10   2   3      19741.57      20693.73       474.70 o                         
  11   2   3       3072.96       3011.91       188.24 o                         
  12   2   3       7909.98       7978.09       314.36 o                         
  13   2   3        469.71        391.49       112.33 o                         
  14   2   3       4777.25       4573.54       278.34 o                         
  15   2   3       1599.01       1468.11       182.41 o                         
  16   2   3       2208.42       2132.81       201.35 o                         
  17   2   3       1042.80       1144.44       224.37 o                         
  18   2   3         21.84         20.09        72.25 o                         
 -18   3   3        294.19        249.68        83.65 o                         
 -17   3   3       7713.15       8507.34       363.27 o                         
 -16   3   3         87.80        186.75       134.48 o                         
 -15   3   3       7935.00       8447.89       538.45 o                         
 -14   3   3       6842.44       7829.21       436.11 o                         
 -13   3   3       1668.88       1689.12       326.88 o                         
 -12   3   3       4324.55       4334.77       271.02 o                         
 -11   3   3       1601.16       1690.39       169.10 o                         
 -10   3   3       9966.49       8686.77       777.11 o                         
  -9   3   3      24251.88      25037.90      1257.03 o                         
  -8   3   3        133.69        239.76       163.96 o                         
  -7   3   3      53648.04      56130.13      3391.19 o                         
  -6   3   3       1515.73       1526.71       165.18 o                         
  -5   3   3      32919.80      35913.32       928.60 o                         
  -4   3   3       7418.71       7357.75       458.66 o                         
  -3   3   3      14291.54      13975.46      1461.61 o                         
  -2   3   3       2237.98       2051.23       137.28 o                         
  -1   3   3      13727.86      14607.71       649.97 o                         
   0   3   3        463.01        424.21       166.47 o                         
   1   3   3      11336.33      10934.52       488.00 o                         
   2   3   3       2943.63       2862.38       367.80 o                         
   3   3   3      10878.22      10198.60       477.42 o                         
   4   3   3       7846.06       8249.47       378.96 o                         
   5   3   3      31227.93      34005.77      1500.26 o                         
   6   3   3       1451.09       1804.47       218.20 o                         
   7   3   3      54575.02      63168.94      1433.97 o                         
   8   3   3         10.22         52.40        85.34 o                         
   9   3   3      22406.54      24668.40       917.50 o                         
  10   3   3       9730.10       9776.73       293.46 o                         
  11   3   3       1010.79        828.01       113.25 o                         
  12   3   3       4393.94       4162.15       230.44 o                         
  13   3   3       1746.23       1556.47       145.12 o                         
  14   3   3       6433.44       6568.99       283.84 o                         
  15   3   3       7657.38       7997.50       264.88 o                         
  16   3   3         69.71        161.41       169.84 o                         
  17   3   3       7221.02       7449.23       468.63 o                         
  18   3   3        175.13        107.73        73.83 o                         
 -18   4   3       1073.63       1042.02       125.58 o                         
 -17   4   3        125.30        163.82        90.26 o                         
 -16   4   3       1197.36       1211.42       222.10 o                         
 -15   4   3        687.52        400.93       169.94 o                         
 -14   4   3       4547.70       4504.14       328.47 o                         
 -13   4   3       7566.86       8816.24       429.23 o                         
 -12   4   3       6368.73       6863.17       367.85 o                         
 -11   4   3       5088.52       4860.37       328.94 o                         
 -10   4   3      11853.66      12596.02       941.51 o                         
  -9   4   3       3887.82       3363.99       480.59 o                         
  -8   4   3      12811.38      12945.14       871.55 o                         
  -7   4   3       6086.28       7131.38       618.45 o                         
  -6   4   3       2155.70       2184.00       354.36 o                         
  -5   4   3       5487.37       6501.79       554.26 o                         
  -4   4   3      15091.27      16391.94       835.16 o                         
  -3   4   3       9734.65      10927.42       655.78 o                         
  -2   4   3      27723.86      29055.76      1089.42 o                         
  -1   4   3      74944.17      79168.60      2003.22 o                         
   0   4   3      10713.66      10282.12       578.99 o                         
   1   4   3      68690.29      67064.23      1325.94 o                         
   2   4   3      23153.35      23388.80       967.38 o                         
   3   4   3       6232.67       6164.40       339.63 o                         
   4   4   3      13754.41      14392.89       544.58 o                         
   5   4   3       4377.97       4844.84       351.76 o                         
   6   4   3       2178.35       2036.25       242.81 o                         
   7   4   3       5173.00       5855.67       406.37 o                         
   8   4   3      13515.89      15378.81       817.34 o                         
   9   4   3       3311.18       3242.29       345.94 o                         
  10   4   3      11491.90      11829.77       320.24 o                         
  11   4   3       5037.57       5129.33       213.52 o                         
  12   4   3       5517.43       5334.85       262.47 o                         
  13   4   3       6121.65       6376.19       275.84 o                         
  14   4   3       4763.93       4809.16       302.80 o                         
  15   4   3       1269.10       1111.43       127.13 o                         
  16   4   3       1255.69       1291.38       151.66 o                         
  17   4   3         76.11        172.47       129.41 o                         
  18   4   3       1032.84       1047.36       100.38 o                         
 -18   5   3       4992.95       6085.90       258.93 o                         
 -17   5   3        761.77        817.94       158.88 o                         
 -16   5   3       9223.22       9824.25       566.11 o                         
 -15   5   3       2308.43       2582.12       306.51 o                         
 -14   5   3       6473.50       7096.28       386.04 o                         
 -13   5   3       5475.62       5921.31       356.04 o                         
 -12   5   3       2898.51       2789.23       257.60 o                         
 -11   5   3       3781.59       3073.37       499.44 o                         
 -10   5   3       9503.95      10223.95      1169.89 o                         
  -9   5   3       3892.66       3347.64       479.60 o                         
  -8   5   3      30795.67      31868.98      1461.25 o                         
  -7   5   3       3021.51       2819.83       415.48 o                         
  -6   5   3      27880.27      28018.48      1269.84 o                         
  -5   5   3       4676.96       4787.02       530.85 o                         
  -4   5   3      24953.52      26640.48      1159.06 o                         
  -3   5   3       3595.45       3386.24       407.78 o                         
  -2   5   3      13496.73      14730.58       800.23 o                         
  -1   5   3       6831.39       7435.81       551.85 o                         
   0   5   3      10349.67      10367.26       645.91 o                         
   1   5   3       5984.71       6139.67       341.69 o                         
   2   5   3      12630.94      13042.29       741.75 o                         
   3   5   3       2975.40       2449.23       240.80 o                         
   4   5   3      23793.88      24492.15       776.08 o                         
   5   5   3       4306.16       4509.63       347.44 o                         
   6   5   3      26381.41      27198.14       902.16 o                         
   7   5   3       4124.43       4654.72       380.75 o                         
   8   5   3      29833.91      31733.54      1056.47 o                         
   9   5   3       3922.20       3782.23       175.89 o                         
  10   5   3       8790.43       8645.86       263.94 o                         
  11   5   3       3491.89       3175.69       203.72 o                         
  12   5   3       2750.44       2588.06       205.34 o                         
  13   5   3       5039.82       5018.31       306.96 o                         
  14   5   3       6458.94       6029.70       330.89 o                         
  15   5   3       2485.71       2282.53       216.48 o                         
  16   5   3       7967.03       8879.21       363.99 o                         
  17   5   3        801.21        771.94       146.54 o                         
  18   5   3       4771.38       4728.37       521.44 o                         
 -18   6   3        501.46        542.82        96.05 o                         
 -17   6   3        455.26        420.51        91.90 o                         
 -16   6   3         92.94        161.62       161.92 o                         
 -15   6   3       4260.31       4475.74       271.54 o                         
 -14   6   3         79.81         81.80       142.31 o                         
 -13   6   3       8922.54       9245.64       441.54 o                         
 -12   6   3        814.08        611.22       199.13 o                         
 -11   6   3      10539.14      10700.01      1233.46 o                         
 -10   6   3       1544.75       1519.44       260.10 o                         
  -9   6   3      11242.27      10572.19       755.71 o                         
  -8   6   3        832.50        478.25       142.11 o                         
  -7   6   3       5154.68       4989.27       583.69 o                         
  -6   6   3       5041.54       4765.07       547.57 o                         
  -5   6   3       2382.92       2353.37       392.92 o                         
  -4   6   3       9885.88      10072.02       736.75 o                         
  -3   6   3      20599.70      21209.64      1071.56 o                         
  -2   6   3       1288.20        986.04       291.27 o                         
  -1   6   3      56370.83      56766.23      1839.06 o                         
   0   6   3        284.34        899.92       329.76 o                         
   1   6   3      60432.89      59439.18      1284.66 o                         
   2   6   3        861.09        460.06       142.29 o                         
   3   6   3      22946.27      22344.54       760.22 o                         
   4   6   3       8521.98       8449.73       478.49 o                         
   5   6   3       2928.37       2441.45       295.20 o                         
   6   6   3       4166.61       3641.98       344.94 o                         
   7   6   3       5196.32       5059.42       448.64 o                         
   8   6   3       1048.18        919.42       129.38 o                         
   9   6   3      12866.50      13807.33       364.65 o                         
  10   6   3       1571.95       1967.55       182.99 o                         
  11   6   3      12766.83      12905.20       352.13 o                         
  12   6   3        735.44        703.10       119.56 o                         
  13   6   3       7869.52       8045.41       384.57 o                         
  14   6   3        126.50        240.60       112.42 o                         
  15   6   3       3962.81       4069.17       484.17 o                         
  16   6   3         49.51        -65.05        79.68 o                         
  17   6   3        623.98        585.05       113.85 o                         
  18   6   3        394.96        488.06       128.67 o                         
 -17   7   3       3412.72       3687.56       421.66 o                         
 -16   7   3       3181.88       3572.80       185.46 o                         
 -15   7   3       3828.76       4223.52       259.41 o                         
 -14   7   3       2376.79       2307.48       292.68 o                         
 -13   7   3        749.24        902.67       173.16 o                         
 -12   7   3       1717.21       1579.02       184.24 o                         
 -11   7   3       2852.00       2913.43       291.88 o                         
 -10   7   3       6757.35       6275.88       729.46 o                         
  -9   7   3       6064.79       5322.79       299.24 o                         
  -8   7   3      11879.19      10851.26       361.50 o                         
  -7   7   3      15160.78      14429.66      1004.97 o                         
  -6   7   3      10079.77       9048.81       779.11 o                         
  -5   7   3      23013.60      22653.76      1216.62 o                         
  -4   7   3      12747.47      13637.39       919.17 o                         
  -3   7   3      14611.18      15487.38       969.87 o                         
  -2   7   3       8506.29       9453.89       743.17 o                         
  -1   7   3       5032.45       4524.42       527.29 o                         
   0   7   3       3639.70       4482.63       508.48 o                         
   1   7   3       4752.00       4052.49       501.04 o                         
   2   7   3       6259.25       5838.14       402.94 o                         
   3   7   3      15988.24      16145.33       680.25 o                         
   4   7   3      12702.28      12661.42       612.23 o                         
   5   7   3      23711.70      23799.26       894.43 o                         
   6   7   3      11266.92      11390.51       623.54 o                         
   7   7   3      16433.83      16559.67       788.12 o                         
   8   7   3      12586.65      12237.76       408.51 o                         
   9   7   3       5545.21       5395.00       283.58 o                         
  10   7   3       6570.79       6350.41       407.44 o                         
  11   7   3       2375.15       2170.05       197.92 o                         
  12   7   3       1256.43       1276.82       182.66 o                         
  13   7   3       1102.84       1231.24       176.24 o                         
  14   7   3       2574.96       2499.52       377.49 o                         
  15   7   3       3707.30       3616.02       380.33 o                         
  16   7   3       2658.64       2671.73       162.45 o                         
  17   7   3       2972.03       3023.85       158.40 o                         
  18   7   3       1276.85       1076.98       159.65 o                         
 -17   8   3        838.18        991.68       169.24 o                         
 -16   8   3       1662.34       1691.85       164.63 o                         
 -15   8   3        162.25        276.74        80.09 o                         
 -14   8   3       6594.75       6455.84       464.63 o                         
 -13   8   3        536.83        616.15       172.26 o                         
 -12   8   3       9579.53      10038.54       434.37 o                         
 -11   8   3       1031.30        937.52       215.90 o                         
 -10   8   3       9841.34       8831.87       491.76 o                         
  -9   8   3         15.57         -1.75        86.23 o                         
  -8   8   3       6526.89       5767.00       269.69 o                         
  -7   8   3       2341.99       1883.64       158.24 o                         
  -6   8   3       2353.05       2354.44       417.34 o                         
  -5   8   3       6870.68       6144.56       668.79 o                         
  -4   8   3      10511.19      10016.59       840.08 o                         
  -3   8   3       2707.98       2674.25       444.86 o                         
  -2   8   3      37075.06      37346.71      1643.86 o                         
  -1   8   3       2222.27       2023.09       402.85 o                         
   0   8   3      38751.03      37133.79      1613.90 o                         
   1   8   3       2535.22       2627.16       430.62 o                         
   2   8   3      38696.16      37928.55       927.97 o                         
   3   8   3       1990.68       1650.32       251.49 o                         
   4   8   3       9341.89       9330.51       560.74 o                         
   5   8   3       6627.21       6151.73       473.42 o                         
   6   8   3       2124.90       2369.31       319.00 o                         
   7   8   3       2412.88       2235.52       140.27 o                         
   8   8   3       5990.16       5469.03       198.69 o                         
   9   8   3        118.18         98.97        67.12 o                         
  10   8   3      10054.19       9764.69       291.34 o                         
  11   8   3        787.81        691.84       100.72 o                         
  12   8   3       9420.68       9615.72       349.35 o                         
  13   8   3        413.99        341.94        95.90 o                         
  14   8   3       6578.99       7068.79       381.72 o                         
  15   8   3        265.29        341.49        99.56 o                         
  16   8   3       2220.01       2102.13       175.19 o                         
  17   8   3        805.56        746.56       117.18 o                         
 -17   9   3       4489.39       5791.12       342.04 o                         
 -16   9   3        733.11        825.86       117.25 o                         
 -15   9   3       6634.21       7487.10       462.48 o                         
 -14   9   3       1327.37       1440.66       236.22 o                         
 -13   9   3       2015.21       1826.95       285.10 o                         
 -12   9   3       3773.58       3746.68       273.36 o                         
 -11   9   3        662.95        482.38       189.97 o                         
 -10   9   3       3262.71       2642.64       444.75 o                         
  -9   9   3       4543.55       4064.63       241.64 o                         
  -8   9   3        817.30        631.05       112.41 o                         
  -7   9   3      22506.34      21048.89       576.18 o                         
  -6   9   3       3187.67       3015.39       195.18 o                         
  -5   9   3      30336.91      29153.69       605.06 o                         
  -4   9   3       5123.95       4495.79       603.06 o                         
  -3   9   3      11504.92      11219.69       942.83 o                         
  -2   9   3       8111.02       8052.58       795.01 o                         
  -1   9   3       4034.38       3943.09       581.41 o                         
   0   9   3        769.48        659.17       289.83 o                         
   1   9   3       3361.66       3327.76       506.56 o                         
   2   9   3       7623.04       7536.77       442.63 o                         
   3   9   3      12942.09      13080.16       682.28 o                         
   4   9   3       5831.84       5591.66       462.08 o                         
   5   9   3      30578.91      29793.12      1087.35 o                         
   6   9   3       3484.79       3397.36       153.30 o                         
   7   9   3      22641.13      22512.87       412.69 o                         
   8   9   3       1413.21       1322.56       109.16 o                         
   9   9   3       4070.12       3742.11       170.53 o                         
  10   9   3       3179.59       3162.33       181.00 o                         
  11   9   3        652.94        584.28        96.33 o                         
  12   9   3       3427.66       3224.59       203.38 o                         
  13   9   3       2039.73       1920.79       179.81 o                         
  14   9   3       1593.39       1568.34       139.77 o                         
  15   9   3       6052.33       5720.79       233.44 o                         
  16   9   3        477.92        422.54       124.43 o                         
  17   9   3       4104.39       4225.47       291.84 o                         
 -16  10   3       1420.11       2023.26       352.70 o                         
 -15  10   3       1882.35       2136.88       251.90 o                         
 -14  10   3       2364.02       2113.71       186.39 o                         
 -13  10   3       4346.95       4552.83       284.94 o                         
 -12  10   3       2166.85       2111.59       214.27 o                         
 -11  10   3       5853.90       5868.87       342.69 o                         
 -10  10   3        549.85        517.57       242.58 o                         
  -9  10   3       3918.34       3664.95       309.73 o                         
  -8  10   3       4424.04       4283.68       247.15 o                         
  -7  10   3       5216.26       4546.07       252.49 o                         
  -6  10   3        764.96        681.55       120.60 o                         
  -5  10   3       2038.18       1726.19       138.65 o                         
  -4  10   3       3596.31       3126.46       196.12 o                         
  -3  10   3      11206.36      10125.05       418.54 o                         
  -2  10   3      24474.06      22581.87      1409.09 o                         
  -1  10   3      24733.19      21814.48      1378.26 o                         
   0  10   3       8101.72       6891.78       766.62 o                         
   1  10   3      24750.60      22394.90      1007.68 o                         
   2  10   3      25804.83      24157.02      1036.08 o                         
   3  10   3       9206.80       8471.75       497.63 o                         
   4  10   3       3537.54       3356.67       190.10 o                         
   5  10   3       1733.52       1764.91       111.97 o                         
   6  10   3       1449.08       1273.96        99.26 o                         
   7  10   3       4783.59       4526.97       185.75 o                         
   8  10   3       4070.94       3961.57       167.21 o                         
   9  10   3       3129.95       2878.86       157.37 o                         
  10  10   3        880.88        789.32       108.55 o                         
  11  10   3       6090.89       6103.21       245.04 o                         
  12  10   3       2483.30       2322.09       173.90 o                         
  13  10   3       4489.62       4366.50       195.15 o                         
  14  10   3       2245.15       2179.95       134.60 o                         
  15  10   3       1990.16       2151.99       148.64 o                         
  16  10   3       1380.29       1316.33       180.01 o                         
 -16  11   3       4618.21       5358.70       323.79 o                         
 -15  11   3        598.41        469.70       105.16 o                         
 -14  11   3       2674.78       2700.75       203.14 o                         
 -13  11   3       1646.66       1699.80       180.69 o                         
 -12  11   3         70.07        -56.88       108.57 o                         
 -11  11   3       1299.90       1204.39       186.21 o                         
 -10  11   3       2675.81       2613.94       277.25 o                         
  -9  11   3        689.81        579.96       144.92 o                         
  -8  11   3      15870.39      14830.00       507.57 o                         
  -7  11   3        663.87        703.25       143.29 o                         
  -6  11   3      22838.54      20983.91       543.81 o                         
  -5  11   3        290.31        314.80        88.27 o                         
  -4  11   3      15309.60      13916.17       422.54 o                         
  -3  11   3       3228.13       2687.80       190.21 o                         
  -2  11   3       5610.21       5164.53       312.12 o                         
  -1  11   3       3943.40       3514.79       582.88 o                         
   0  11   3        582.16        510.05       241.15 o                         
   1  11   3       3374.17       2753.23       196.68 o                         
   2  11   3       5909.17       5237.20       267.20 o                         
   3  11   3       2849.94       2351.62       142.04 o                         
   4  11   3      15026.59      14026.33       325.72 o                         
   5  11   3        266.56        301.32        65.71 o                         
   6  11   3      22280.95      20686.54       523.93 o                         
   7  11   3        652.09        516.43        77.91 o                         
   8  11   3      15669.20      15550.99       356.24 o                         
   9  11   3        589.93        550.48        77.04 o                         
  10  11   3       2357.94       2194.12       134.84 o                         
  11  11   3       1665.68       1683.86       119.32 o                         
  12  11   3         38.02         28.44        60.70 o                         
  13  11   3       1889.61       1857.04       154.48 o                         
  14  11   3       2686.30       2797.21       236.34 o                         
  15  11   3        510.73        480.00        82.20 o                         
  16  11   3       4605.70       5509.45       345.77 o                         
 -15  12   3       2307.44       2591.15       218.84 o                         
 -14  12   3       1919.15       1948.53       308.25 o                         
 -13  12   3       4005.41       3829.89       248.38 o                         
 -12  12   3       2752.64       3119.85       243.55 o                         
 -11  12   3       2499.14       2493.87       237.40 o                         
 -10  12   3        870.08        641.25       181.36 o                         
  -9  12   3       4211.47       3836.18       268.17 o                         
  -8  12   3       1036.46       1161.81       176.54 o                         
  -7  12   3       2875.81       2735.24       237.33 o                         
  -6  12   3       3856.54       3731.80       240.48 o                         
  -5  12   3        432.10        299.52       120.28 o                         
  -4  12   3       3067.53       2733.99       205.00 o                         
  -3  12   3       4427.65       3907.57       231.25 o                         
  -2  12   3       9974.22       9088.71       344.92 o                         
  -1  12   3      20805.13      19487.93       909.19 o                         
   0  12   3       3054.67       2759.16       244.19 o                         
   1  12   3      20443.25      19144.88       693.05 o                         
   2  12   3       9973.39       9612.43       321.31 o                         
   3  12   3       3716.17       3219.94       190.24 o                         
   4  12   3       2938.95       3050.93       195.95 o                         
   5  12   3        620.30        626.14        90.90 o                         
   6  12   3       2909.92       2806.31       141.61 o                         
   7  12   3       3379.57       3217.37       163.03 o                         
   8  12   3        778.51        556.25       104.48 o                         
   9  12   3       3923.72       3705.11       180.09 o                         
  10  12   3        922.90        897.07       141.47 o                         
  11  12   3       3248.76       3178.15       272.62 o                         
  12  12   3       3283.64       3088.98       252.44 o                         
  13  12   3       4244.63       4203.56       207.40 o                         
  14  12   3       2051.45       2103.91       144.52 o                         
  15  12   3       2651.46       3085.20       275.61 o                         
 -14  13   3       1230.00       1586.64       148.89 o                         
 -13  13   3       2599.88       2494.52       193.65 o                         
 -12  13   3       1609.55       1572.93       177.24 o                         
 -11  13   3       2652.66       2670.77       233.27 o                         
 -10  13   3        629.46        606.84       126.49 o                         
  -9  13   3       1776.90       1543.89       194.77 o                         
  -8  13   3       5237.37       5061.71       305.33 o                         
  -7  13   3       6912.85       6656.87       345.46 o                         
  -6  13   3       2451.44       2160.25       214.03 o                         
  -5  13   3      15367.68      15389.88       512.37 o                         
  -4  13   3       1119.70        863.53       149.13 o                         
  -3  13   3       7683.93       6696.42       312.29 o                         
  -2  13   3       3084.68       2660.96       190.12 o                         
  -1  13   3       1097.84        927.28       134.08 o                         
   0  13   3        406.63        297.06       157.06 o                         
   1  13   3        877.77        634.83       128.69 o                         
   2  13   3       3097.02       2917.38       188.07 o                         
   3  13   3       7790.49       7820.66       302.05 o                         
   4  13   3       1524.17       1477.96       149.43 o                         
   5  13   3      16279.08      16128.38       503.09 o                         
   6  13   3       2628.43       2374.78       174.70 o                         
   7  13   3       6842.37       6743.09       275.97 o                         
   8  13   3       5653.04       5667.06       257.48 o                         
   9  13   3       1792.15       1492.81       150.38 o                         
  10  13   3        895.79        652.21       131.95 o                         
  11  13   3       2598.76       2526.12       228.00 o                         
  12  13   3       1592.90       1882.09       195.11 o                         
  13  13   3       2920.78       3079.93       222.01 o                         
  14  13   3       1049.65        832.96       122.10 o                         
 -13  14   3        210.54        173.86       111.58 o                         
 -12  14   3       5901.17       6488.27       308.52 o                         
 -11  14   3        201.38        167.81       123.88 o                         
 -10  14   3       6194.81       6433.07       372.34 o                         
  -9  14   3        115.01         93.86        92.63 o                         
  -8  14   3       3336.28       3368.87       257.66 o                         
  -7  14   3       2133.49       2063.72       210.04 o                         
  -6  14   3       1426.21       1464.26       186.90 o                         
  -5  14   3       4889.62       4893.97       297.09 o                         
  -4  14   3       1639.37       1572.61       186.06 o                         
  -3  14   3       4105.60       3735.70       256.12 o                         
  -2  14   3      24036.14      23585.99       640.59 o                         
  -1  14   3        308.64         54.96       175.60 o                         
   0  14   3      26720.01      23196.05       824.20 o                         
   1  14   3        444.56        315.21       130.00 o                         
   2  14   3      20460.05      21390.35       712.26 o                         
   3  14   3       3009.54       2832.03       214.26 o                         
   4  14   3       1711.64       1536.24       173.93 o                         
   5  14   3       5052.51       5035.29       284.61 o                         
   6  14   3       1504.10       1469.72       176.08 o                         
   7  14   3       2403.22       2457.19       175.34 o                         
   8  14   3       3329.50       3679.57       210.25 o                         
   9  14   3        298.59        -26.72        88.62 o                         
  10  14   3       6315.44       6733.02       419.90 o                         
  11  14   3        221.51         74.56       168.88 o                         
  12  14   3       7008.18       7837.12       345.31 o                         
  13  14   3        279.65        332.49        99.16 o                         
 -13  15   3       1150.95        987.54       161.79 o                         
 -12  15   3       1044.91       1194.68       140.15 o                         
 -11  15   3       1214.97       1199.73       152.22 o                         
 -10  15   3       1954.52       1910.43       194.50 o                         
  -9  15   3       3764.07       3987.81       311.02 o                         
  -8  15   3       3204.90       3098.82       196.40 o                         
  -7  15   3       5293.24       5395.09       312.13 o                         
  -6  15   3       2411.10       2509.87       225.51 o                         
  -5  15   3       4877.42       5553.96       316.07 o                         
  -4  15   3       4106.83       4213.76       277.61 o                         
  -3  15   3       3469.02       3290.57       254.44 o                         
  -2  15   3       5000.09       4871.31       293.22 o                         
  -1  15   3       1272.16       1143.68       189.31 o                         
   0  15   3        154.09         -1.89       131.22 o                         
   1  15   3       1464.33       1231.82       228.07 o                         
   2  15   3       4812.87       4976.56       352.07 o                         
   3  15   3       3433.65       3333.08       247.25 o                         
   4  15   3       5111.01       5080.59       286.31 o                         
   5  15   3       4335.79       4726.22       277.65 o                         
   6  15   3       2067.11       2060.80       190.21 o                         
   7  15   3       5974.98       6040.64       388.10 o                         
   8  15   3       2948.78       2741.29       213.16 o                         
   9  15   3       3482.01       3330.54       212.92 o                         
  10  15   3       2117.45       2391.97       209.86 o                         
  11  15   3       1428.38       1582.48       167.64 o                         
  12  15   3        950.87       1089.54       136.73 o                         
 -11  16   3       4986.83       5210.05       575.35 o                         
 -10  16   3        676.36        512.29       152.27 o                         
  -9  16   3       2237.31       2365.71       276.40 o                         
  -8  16   3       1233.13       1367.92       151.38 o                         
  -7  16   3        627.03        610.90       126.83 o                         
  -6  16   3       2430.09       2449.88       215.17 o                         
  -5  16   3       1434.56       1630.04       190.74 o                         
  -4  16   3       1566.71       1863.58       197.84 o                         
  -3  16   3       1848.40       2465.77       194.05 o                         
  -2  16   3        588.19        737.68       160.32 o                         
  -1  16   3      11649.75      12328.60       497.48 o                         
   0  16   3       2214.49       1978.98       225.99 o                         
   1  16   3      11921.92      12183.11       492.74 o                         
   2  16   3        347.96        156.05       162.99 o                         
   3  16   3       2576.12       2968.85       275.64 o                         
   4  16   3       1644.99       1992.55       213.02 o                         
   5  16   3       1125.02       1108.62       155.00 o                         
   6  16   3       2551.15       2785.84       214.31 o                         
   7  16   3        595.17        577.57       126.86 o                         
   8  16   3       1317.78       1232.69       205.80 o                         
   9  16   3       1981.99       2224.55       290.79 o                         
  10  16   3        434.77        682.64       188.60 o                         
  11  16   3       5121.37       5678.29       397.79 o                         
 -10  17   3       2408.71       2505.52       411.10 o                         
  -9  17   3        473.56        571.90       117.52 o                         
  -8  17   3       2872.70       2798.97       183.04 o                         
  -7  17   3        252.31         63.58       140.00 o                         
  -6  17   3       7126.86       7503.28       338.86 o                         
  -5  17   3       1190.04       1238.22       141.70 o                         
  -4  17   3       8735.63       9613.74       341.18 o                         
  -3  17   3        707.97        762.53       154.74 o                         
  -2  17   3       3649.62       3964.66       281.95 o                         
  -1  17   3       1325.31       1337.91       191.63 o                         
   0  17   3        597.67        605.74       152.91 o                         
   1  17   3       1341.78       1237.21       175.07 o                         
   2  17   3       3278.29       3523.60       271.46 o                         
   3  17   3        693.29        805.29       198.65 o                         
   4  17   3       9392.30      10088.74       403.46 o                         
   5  17   3       1495.80       1328.19       198.60 o                         
   6  17   3       7944.86       9109.22       420.01 o                         
   7  17   3        270.70        282.55       177.33 o                         
   8  17   3       3109.57       3663.09       343.20 o                         
   9  17   3        366.15        391.89       143.02 o                         
  10  17   3       2109.72       2557.46       264.79 o                         
  -8  18   3        856.94        912.35       251.00 o                         
  -7  18   3        561.72        588.50       233.49 o                         
  -6  18   3        710.33        465.47       114.90 o                         
  -5  18   3       1087.17       1334.91       131.05 o                         
  -4  18   3       3838.73       4717.77       286.83 o                         
  -3  18   3       3098.07       3525.32       254.13 o                         
  -2  18   3       2890.12       3322.69       250.58 o                         
  -1  18   3       4294.45       4931.78       296.98 o                         
   0  18   3       2178.77       2627.26       229.58 o                         
   1  18   3       4737.86       4756.65       291.71 o                         
   2  18   3       2473.22       2741.93       234.22 o                         
   3  18   3       2627.15       2817.61       232.08 o                         
   4  18   3       3732.82       3914.46       266.85 o                         
   5  18   3       1265.95       1361.73       249.70 o                         
   6  18   3        841.24        671.00       126.96 o                         
   7  18   3        616.44        406.65       113.95 o                         
   8  18   3        725.07       1355.44       804.39 o                         
   9  18   3       1410.88       2116.60       303.57 o                         
  -7  19   3       4918.34       3861.34       392.37 o                         
  -6  19   3        134.77       -185.17       185.17 o                         
  -5  19   3       6913.37       7536.93       337.75 o                         
  -4  19   3        868.31        841.64       169.94 o                         
  -3  19   3       2002.14       2599.87       208.49 o                         
  -2  19   3       1398.49       1700.72       177.59 o                         
  -1  19   3        696.46        808.59       134.41 o                         
   0  19   3        558.70        703.55       138.07 o                         
   1  19   3        516.99        577.89       167.42 o                         
   2  19   3       1621.85       1641.75       176.79 o                         
   3  19   3       2857.07       3196.23       224.10 o                         
   4  19   3        846.67        858.43       156.95 o                         
   5  19   3       7039.22       9138.55       437.71 o                         
   6  19   3         69.99        181.20       125.85 o                         
   7  19   3       4957.97       7072.56       506.06 o                         
  -4  20   3       2301.45       1905.58       281.51 o                         
  -3  20   3        637.13        580.59       196.62 o                         
  -2  20   3       2778.33       3460.06       267.22 o                         
  -1  20   3        239.42        400.51       117.97 o                         
   0  20   3       4453.09       6165.85       346.67 o                         
   1  20   3        202.93        246.54       211.29 o                         
   2  20   3       3026.86       4318.39       288.97 o                         
   3  20   3        618.70        941.19       161.53 o                         
   4  20   3       2188.67       3187.49       347.81 o                         
   0   0   4      85939.99     110012.66      2722.63 o                         
   1   0   4      52177.16      66783.67      1335.20 o                         
   2   0   4      18582.62      22745.97       739.44 o                         
   3   0   4        158.86         63.90        71.95 o                         
   4   0   4      17908.35      21487.23       583.01 o                         
   5   0   4      31211.03      37936.78      1133.10 o                         
   6   0   4       5086.58       5317.09       324.90 o                         
   7   0   4      19511.82      21863.89       686.41 o                         
   8   0   4      11633.25      12099.21       476.32 o                         
   9   0   4       8158.77       9224.93       425.77 o                         
  10   0   4      18336.86      19181.42       440.81 o                         
  11   0   4        835.93        908.12       114.02 o                         
  12   0   4      18628.20      19686.91       526.59 o                         
  13   0   4        200.13         87.35       121.05 o                         
  14   0   4       2522.62       1933.83       679.16 o                         
  15   0   4       2467.93       2289.06       234.22 o                         
  16   0   4        306.02        355.61       105.59 o                         
  17   0   4       1154.08       1416.50       132.75 o                         
  18   0   4          6.41        -45.95       118.30 o                         
 -18   1   4       1816.11       1986.50       166.09 o                         
 -17   1   4       3822.07       4590.28       265.85 o                         
 -16   1   4       2766.54       3175.81       241.20 o                         
 -15   1   4       3063.01       3164.15       224.79 o                         
 -14   1   4       3127.64       3566.09       305.16 o                         
 -13   1   4       3790.31       3870.93       311.26 o                         
 -12   1   4       2002.71       1992.26       189.94 o                         
 -11   1   4        507.61        487.90       106.52 o                         
 -10   1   4       2406.53       2907.26       610.37 o                         
  -9   1   4       8561.93       8928.82       676.27 o                         
  -8   1   4      13555.47      15055.93       540.42 o                         
  -7   1   4      27099.94      30771.66       790.02 o                         
  -6   1   4       3257.53       3365.58       220.60 o                         
  -5   1   4      22296.82      25728.86       672.65 o                         
  -4   1   4      26355.53      27754.04       693.81 o                         
  -3   1   4      30178.90      36158.86       771.01 o                         
  -2   1   4      19675.13      24820.92       617.47 o                         
  -1   1   4       9477.78      11405.51       423.64 o                         
   0   1   4      91184.85     114104.68      1476.10 o                         
   1   1   4       8247.71      10723.26       314.77 o                         
   2   1   4      23300.47      25650.01      4682.03 o                         
   3   1   4      33920.24      41361.00      2331.52 o                         
   4   1   4      26131.21      28302.46       817.09 o                         
   5   1   4      18593.50      21132.65       428.51 o                         
   6   1   4       3964.21       4187.33       184.05 o                         
   7   1   4      26583.57      29556.71       830.55 o                         
   8   1   4      15121.44      17253.38      1140.50 o                         
   9   1   4       9229.80       9639.08       692.71 o                         
  10   1   4       2591.22       2536.49       154.64 o                         
  11   1   4        664.22        554.12       102.36 o                         
  12   1   4       1857.90       1755.39       169.00 o                         
  13   1   4       3291.43       2837.63       220.70 o                         
  14   1   4       2236.94       2058.02       199.99 o                         
  15   1   4       3643.15       3418.21       237.35 o                         
  16   1   4       2760.98       2805.33       229.27 o                         
  17   1   4       4013.65       4253.15       366.69 o                         
  18   1   4       1726.27       1886.29       250.12 o                         
 -18   2   4        889.00       1072.90       163.26 o                         
 -17   2   4        757.54        935.56       132.82 o                         
 -16   2   4       1533.68       1576.95       166.64 o                         
 -15   2   4       3322.14       3541.10       238.65 o                         
 -14   2   4       2191.83       2234.88       241.01 o                         
 -13   2   4       8572.56       9452.78       466.27 o                         
 -12   2   4       4191.34       4197.81       272.77 o                         
 -11   2   4      22422.94      24840.96      1193.45 o                         
 -10   2   4      10539.51      12167.31      1109.43 o                         
  -9   2   4      11875.18      11863.25       853.52 o                         
  -8   2   4      17058.55      18483.63       658.06 o                         
  -7   2   4       6795.18       7003.50       321.38 o                         
  -6   2   4      38553.20      43242.88       977.17 o                         
  -5   2   4       9904.64      10520.25       347.40 o                         
  -4   2   4      15558.43      17804.09       552.81 o                         
  -3   2   4      18673.45      22465.52       592.87 o                         
  -2   2   4       1404.63       1386.88       109.33 o                         
  -1   2   4      15679.38      17136.49       433.30 o                         
   0   2   4      11460.68      12155.51       663.96 o                         
   1   2   4      16812.79      17888.30      1401.98 o                         
   2   2   4       2576.60       2512.22       123.79 o                         
   3   2   4      18466.35      19164.65       503.14 o                         
   4   2   4      17117.58      19407.15       484.78 o                         
   5   2   4      10318.91      11299.79       380.58 o                         
   6   2   4      37711.88      44237.39      1037.60 o                         
   7   2   4       5006.89       5147.00       300.54 o                         
   8   2   4      18385.86      20079.65      1012.82 o                         
   9   2   4      12201.34      12532.46       656.08 o                         
  10   2   4      10583.57      11107.77       313.05 o                         
  11   2   4      23604.91      23981.38       548.02 o                         
  12   2   4       4317.90       4006.29       230.19 o                         
  13   2   4      10294.34      10353.35       337.21 o                         
  14   2   4       2169.68       1816.54       152.96 o                         
  15   2   4       3271.67       3103.98       269.52 o                         
  16   2   4       1204.10       1077.47       151.27 o                         
  17   2   4        792.36        730.20       183.24 o                         
  18   2   4        773.11        836.81       113.41 o                         
 -18   3   4       3470.43       4255.39       226.20 o                         
 -17   3   4        648.40        678.94       200.60 o                         
 -16   3   4       5336.15       6425.88       333.78 o                         
 -15   3   4       3201.00       3463.39       290.02 o                         
 -14   3   4       2436.13       2672.73       260.32 o                         
 -13   3   4        744.14        686.71       154.70 o                         
 -12   3   4       2147.01       2120.83       277.23 o                         
 -11   3   4       3104.54       4019.77       329.45 o                         
 -10   3   4        849.18        783.51       281.26 o                         
  -9   3   4       5010.95       4987.12       590.09 o                         
  -8   3   4      19217.98      19298.94      1062.33 o                         
  -7   3   4       5544.77       5621.29       557.13 o                         
  -6   3   4      14835.04      14114.33      1428.49 o                         
  -5   3   4        424.77        387.08       123.29 o                         
  -4   3   4      31640.56      35074.99       844.21 o                         
  -3   3   4       9456.61       9997.71       270.70 o                         
  -2   3   4      26485.47      27634.41      1306.22 o                         
  -1   3   4      27954.17      29882.34       644.41 o                         
   0   3   4      19775.99      21822.66       791.84 o                         
   1   3   4      32421.04      32467.82       982.22 o                         
   2   3   4      29134.94      29372.28       962.75 o                         
   3   3   4      11165.83      11364.93       458.76 o                         
   4   3   4      38537.37      42577.91       941.18 o                         
   5   3   4        442.53        506.54       128.78 o                         
   6   3   4      14906.99      16245.07       589.13 o                         
   7   3   4       5647.29       6057.12       437.50 o                         
   8   3   4      19012.50      20236.06       846.52 o                         
   9   3   4       5404.95       5729.33       444.96 o                         
  10   3   4       1056.75       1092.95        98.20 o                         
  11   3   4       2913.72       2822.99       163.83 o                         
  12   3   4       2239.83       1969.48       144.66 o                         
  13   3   4       1183.96       1060.11       132.16 o                         
  14   3   4       2913.97       2596.88       475.59 o                         
  15   3   4       3040.56       3108.97       364.72 o                         
  16   3   4       5127.33       5266.13       429.52 o                         
  17   3   4        641.19        541.85       120.03 o                         
  18   3   4       3405.78       3472.09       199.82 o                         
 -18   4   4       1451.95       1628.13       169.11 o                         
 -17   4   4        299.03        211.86        93.26 o                         
 -16   4   4       2602.53       2716.46       222.29 o                         
 -15   4   4       3735.44       3681.31       424.50 o                         
 -14   4   4       4705.00       4809.12       342.17 o                         
 -13   4   4       9337.81      10419.88       469.00 o                         
 -12   4   4       9027.09       9565.27       561.86 o                         
 -11   4   4      15649.80      14458.15      1091.15 o                         
 -10   4   4       8205.35       7331.23       723.12 o                         
  -9   4   4       8413.04       7552.44       712.81 o                         
  -8   4   4      14739.54      14129.46       928.15 o                         
  -7   4   4      12903.99      13681.75       887.23 o                         
  -6   4   4      11366.69      12783.92       822.08 o                         
  -5   4   4      11962.87      13531.35       810.24 o                         
  -4   4   4       2911.58       2990.42       378.64 o                         
  -3   4   4       6768.36       6551.87       261.77 o                         
  -2   4   4       4018.76       3769.27       270.86 o                         
  -1   4   4       8056.53       8322.53       541.81 o                         
   0   4   4      46036.46      49273.08      1451.75 o                         
   1   4   4      10079.83      10508.45       580.59 o                         
   2   4   4       4104.91       3986.59       266.79 o                         
   3   4   4       5026.48       5063.09       317.50 o                         
   4   4   4       2632.11       2753.34       327.96 o                         
   5   4   4      13151.28      14407.37       585.07 o                         
   6   4   4      11795.11      13746.24       581.30 o                         
   7   4   4      13093.71      14859.19       639.50 o                         
   8   4   4      14874.76      16190.30       764.49 o                         
   9   4   4       9201.22       9299.02       252.71 o                         
  10   4   4       8997.97       8763.03       265.67 o                         
  11   4   4      15488.46      15154.10       334.41 o                         
  12   4   4      10518.17      10192.74       314.26 o                         
  13   4   4       8293.89       7855.91       316.13 o                         
  14   4   4       4082.79       3832.65       270.36 o                         
  15   4   4       3105.71       3064.05       245.14 o                         
  16   4   4       2239.43       1918.62       263.38 o                         
  17   4   4        177.21         38.08        89.11 o                         
  18   4   4       1358.99       1348.00       105.35 o                         
 -18   5   4        159.68        124.66        72.75 o                         
 -17   5   4       4942.17       5492.65       274.39 o                         
 -16   5   4       1154.10       1301.23       205.80 o                         
 -15   5   4       2344.11       2520.37       194.96 o                         
 -14   5   4       1907.26       1999.28       172.78 o                         
 -13   5   4       1440.44       1456.47       187.83 o                         
 -12   5   4       5781.68       6221.97       359.81 o                         
 -11   5   4         59.47        -15.74       210.43 o                         
 -10   5   4       2499.09       2584.07       248.29 o                         
  -9   5   4       3831.97       3716.46       538.86 o                         
  -8   5   4       2656.58       2345.85       412.94 o                         
  -7   5   4      11865.89      11288.88       835.58 o                         
  -6   5   4       7189.20       6975.79       632.58 o                         
  -5   5   4      29935.74      31267.75      1335.53 o                         
  -4   5   4       5744.02       5151.48       516.63 o                         
  -3   5   4      18318.33      18277.03      1142.48 o                         
  -2   5   4      19260.00      19801.47       953.12 o                         
  -1   5   4       8688.62       8769.81       604.68 o                         
   0   5   4      50816.21      55106.43      1676.43 o                         
   1   5   4       7960.09       7942.38       556.95 o                         
   2   5   4      16572.21      15913.81       590.37 o                         
   3   5   4      17733.21      17449.68       641.55 o                         
   4   5   4       6818.49       7100.92       572.42 o                         
   5   5   4      26782.32      29088.10       894.13 o                         
   6   5   4       7351.29       8147.56       474.73 o                         
   7   5   4      14079.60      14822.56       669.64 o                         
   8   5   4       3100.58       3746.39       680.52 o                         
   9   5   4       4115.41       3901.18       152.00 o                         
  10   5   4       2303.77       2342.69       125.11 o                         
  11   5   4         81.23        -26.54       146.02 o                         
  12   5   4       4636.97       4445.88       234.03 o                         
  13   5   4       1745.31       1651.29       319.37 o                         
  14   5   4       1341.17       1242.46       169.61 o                         
  15   5   4       1886.98       1807.66       194.51 o                         
  16   5   4       1169.24       1053.36       204.11 o                         
  17   5   4       4055.38       3784.34       183.94 o                         
  18   5   4        322.83        460.16       128.78 o                         
 -18   6   4         70.11        -47.66        89.03 o                         
 -17   6   4       1510.40       1756.03       161.77 o                         
 -16   6   4       2153.24       1740.32       500.40 o                         
 -15   6   4       2953.92       3075.46       191.75 o                         
 -14   6   4       5148.13       5609.93       341.79 o                         
 -13   6   4       1718.70       1623.84       204.23 o                         
 -12   6   4      13126.51      13270.35       681.40 o                         
 -11   6   4       1892.39       1960.55       234.96 o                         
 -10   6   4      14397.20      14208.44       909.01 o                         
  -9   6   4       8071.13       7362.72       682.34 o                         
  -8   6   4       4010.31       3507.76       203.57 o                         
  -7   6   4       9273.05       8702.16       759.39 o                         
  -6   6   4        538.01        716.44       263.31 o                         
  -5   6   4       6051.41       6535.32       628.63 o                         
  -4   6   4       3711.85       3457.66       453.35 o                         
  -3   6   4       1058.96        841.49       276.70 o                         
  -2   6   4      11192.27      11392.73       780.64 o                         
  -1   6   4       4419.20       4519.27       494.57 o                         
   0   6   4      17068.84      17572.53       934.93 o                         
   1   6   4       5406.19       5560.80       519.32 o                         
   2   6   4      11259.70      10463.06       512.67 o                         
   3   6   4       1064.00        738.18       179.61 o                         
   4   6   4       4089.22       3951.19       336.48 o                         
   5   6   4       7795.11       8530.52      1035.42 o                         
   6   6   4        297.07        212.25       215.22 o                         
   7   6   4       9604.88      10195.90       585.09 o                         
   8   6   4       4561.69       4087.66       265.49 o                         
   9   6   4       8446.89       7926.45       333.91 o                         
  10   6   4      15625.77      15927.07       382.61 o                         
  11   6   4       1587.50       1345.81       122.12 o                         
  12   6   4      14566.98      14283.99       426.55 o                         
  13   6   4       1851.15       1625.05       185.51 o                         
  14   6   4       5561.97       5571.87       517.48 o                         
  15   6   4       2577.01       2294.69       420.05 o                         
  16   6   4       1919.90       1614.48       131.81 o                         
  17   6   4       1295.93       1337.95       136.83 o                         
  18   6   4         80.02         86.20        88.71 o                         
 -17   7   4       2141.71       2412.01       217.79 o                         
 -16   7   4       3419.81       3702.38       282.12 o                         
 -15   7   4       2130.72       2043.59       155.54 o                         
 -14   7   4       1593.55       1658.77       230.19 o                         
 -13   7   4       3094.15       3272.21       292.89 o                         
 -12   7   4       1599.33       1356.55       228.25 o                         
 -11   7   4       2606.57       2271.39       305.99 o                         
 -10   7   4       1360.60        983.65       186.68 o                         
  -9   7   4       2964.18       2664.87       226.14 o                         
  -8   7   4       5814.23       4948.46       251.34 o                         
  -7   7   4       7652.34       7151.22       342.22 o                         
  -6   7   4      12266.85      10230.28       835.79 o                         
  -5   7   4      14984.69      14413.79       981.02 o                         
  -4   7   4      12869.07      13272.27       906.68 o                         
  -3   7   4      12504.17      12531.22       880.67 o                         
  -2   7   4      13694.09      14107.22       923.29 o                         
  -1   7   4       8426.36       8563.68       709.54 o                         
   0   7   4      19455.99      20171.75      1095.10 o                         
   1   7   4      11083.99      11135.18       805.97 o                         
   2   7   4      14481.51      14388.27       528.64 o                         
   3   7   4      13431.52      12538.82       498.80 o                         
   4   7   4      12166.14      12213.36       614.98 o                         
   5   7   4      15247.68      15698.47       752.66 o                         
   6   7   4      13785.87      13881.13       693.38 o                         
   7   7   4       8855.48       8641.78       258.19 o                         
   8   7   4       5120.30       4460.62       279.64 o                         
   9   7   4       3095.52       3198.74       184.91 o                         
  10   7   4       1721.10       1596.99       132.52 o                         
  11   7   4       2144.38       1907.62       149.69 o                         
  12   7   4       1797.02       1578.06       151.97 o                         
  13   7   4       2742.22       2255.47       150.42 o                         
  14   7   4       1277.76       1244.40       166.31 o                         
  15   7   4       2039.67       1729.95       280.12 o                         
  16   7   4       3000.34       2938.63       186.29 o                         
  17   7   4       2394.01       2271.58       158.76 o                         
 -17   8   4         81.33        314.17       132.22 o                         
 -16   8   4       2415.71       2357.52       148.09 o                         
 -15   8   4       3278.84       3595.93       237.95 o                         
 -14   8   4       1943.80       1892.48       209.27 o                         
 -13   8   4       7746.10       7927.69       391.56 o                         
 -12   8   4        531.75        572.28       190.76 o                         
 -11   8   4      14355.89      14917.88       775.50 o                         
 -10   8   4       3557.72       3038.79       441.58 o                         
  -9   8   4       9905.18       8698.54       342.47 o                         
  -8   8   4       8645.56       8063.99       323.39 o                         
  -7   8   4       2653.19       2415.07       177.01 o                         
  -6   8   4       9856.15       9171.27       390.57 o                         
  -5   8   4       1988.75       1762.15       360.98 o                         
  -4   8   4      10979.72      10011.01       846.01 o                         
  -3   8   4       7099.36       6835.83       698.63 o                         
  -2   8   4         44.08        193.09       353.11 o                         
  -1   8   4      33137.56      34430.46      1567.22 o                         
   0   8   4       4300.40       5625.67       634.00 o                         
   1   8   4      28868.71      29287.19      1433.91 o                         
   2   8   4         16.41        141.16       140.23 o                         
   3   8   4       8696.56       8043.87       426.52 o                         
   4   8   4      13563.42      13337.85       680.57 o                         
   5   8   4       2027.91       1756.50       267.75 o                         
   6   8   4      10068.44       9583.65       410.16 o                         
   7   8   4       2846.98       2819.81       142.83 o                         
   8   8   4       8936.98       8411.13       265.26 o                         
   9   8   4       9806.69       9644.26       320.20 o                         
  10   8   4       3590.72       3232.96       181.81 o                         
  11   8   4      14150.20      14075.49       400.80 o                         
  12   8   4        640.25        544.04       104.10 o                         
  13   8   4       7601.84       8048.35       315.82 o                         
  14   8   4       1836.24       1795.39       190.16 o                         
  15   8   4       3431.08       3621.41       279.54 o                         
  16   8   4       2277.62       2299.08       134.78 o                         
  17   8   4        120.91         66.56        54.58 o                         
 -17   9   4       1585.36       1638.99       182.81 o                         
 -16   9   4       3272.22       3260.30       197.39 o                         
 -15   9   4       1920.90       1741.20       168.38 o                         
 -14   9   4       1724.88       1757.40       263.94 o                         
 -13   9   4       1662.21       1714.98       168.33 o                         
 -12   9   4       1264.70       1242.79       177.99 o                         
 -11   9   4       2961.65       3405.56       389.70 o                         
 -10   9   4        921.22        680.47       209.61 o                         
  -9   9   4       5157.15       4510.75       292.59 o                         
  -8   9   4       4521.23       4166.80       245.61 o                         
  -7   9   4       2816.45       2682.15       199.65 o                         
  -6   9   4      10983.71      10683.09       306.16 o                         
  -5   9   4       2433.63       2014.85       166.17 o                         
  -4   9   4      14310.04      13902.84      1053.52 o                         
  -3   9   4       9207.05       9356.10       851.57 o                         
  -2   9   4       5643.52       5501.41       667.95 o                         
  -1   9   4      16186.79      15356.10      1093.79 o                         
   0   9   4      10398.93      10421.08       887.14 o                         
   1   9   4      15624.09      15434.36      1093.24 o                         
   2   9   4       5539.68       5257.84       460.24 o                         
   3   9   4       8464.11       7883.55       449.64 o                         
   4   9   4      14860.74      13467.22       596.71 o                         
   5   9   4       2681.21       2378.51       162.10 o                         
   6   9   4      12530.84      11810.57       309.28 o                         
   7   9   4       3468.84       3078.73       145.95 o                         
   8   9   4       4281.86       4019.66       203.12 o                         
   9   9   4       4980.75       4658.10       231.49 o                         
  10   9   4        430.01        306.07        96.96 o                         
  11   9   4       2726.96       2378.68       162.20 o                         
  12   9   4       1366.23       1418.59       147.91 o                         
  13   9   4       1998.20       1942.58       140.91 o                         
  14   9   4       2189.47       2149.25       137.77 o                         
  15   9   4       2194.49       1897.22       138.68 o                         
  16   9   4       3381.58       3039.93       327.86 o                         
 -16  10   4        914.78        905.67       144.00 o                         
 -15  10   4       1463.04       1668.89       161.42 o                         
 -14  10   4       5951.61       6334.67       323.56 o                         
 -13  10   4       2347.98       2171.77       173.11 o                         
 -12  10   4       5843.35       5994.88       337.25 o                         
 -11  10   4       4723.09       4531.34       436.96 o                         
 -10  10   4       3915.64       3358.05       300.24 o                         
  -9  10   4       8471.33       7356.10       365.60 o                         
  -8  10   4       3102.15       2799.06       209.69 o                         
  -7  10   4       3386.06       2878.15       226.54 o                         
  -6  10   4       2243.74       2175.68       152.12 o                         
  -5  10   4       1867.65       1542.95       130.27 o                         
  -4  10   4       2661.65       2152.38       170.93 o                         
  -3  10   4       7151.74       6348.73       270.02 o                         
  -2  10   4      11065.74       9237.97       907.25 o                         
  -1  10   4      10758.53      11252.67       979.65 o                         
   0  10   4      14638.97      12594.93      1048.36 o                         
   1  10   4      10592.03      10366.50      1018.71 o                         
   2  10   4      10668.42      10079.68       597.43 o                         
   3  10   4       6347.60       5306.61       220.79 o                         
   4  10   4       2139.85       1767.16       122.72 o                         
   5  10   4       2468.66       2077.67       116.54 o                         
   6  10   4       2351.47       2366.31       119.85 o                         
   7  10   4       3194.02       3135.96       140.97 o                         
   8  10   4       3190.23       2987.39       148.92 o                         
   9  10   4       8911.53       8522.38       239.58 o                         
  10  10   4       4003.54       3739.03       173.54 o                         
  11  10   4       4775.59       4560.53       191.80 o                         
  12  10   4       6420.83       6278.40       345.52 o                         
  13  10   4       2630.23       2408.15       148.46 o                         
  14  10   4       6065.67       6318.73       216.79 o                         
  15  10   4       1450.49       1223.71       121.44 o                         
  16  10   4       1103.16       1035.15       111.50 o                         
 -15  11   4       1974.03       2520.09       183.94 o                         
 -14  11   4       1983.92       2020.91       177.37 o                         
 -13  11   4       1035.12       1004.75       124.86 o                         
 -12  11   4       2684.22       2543.86       226.86 o                         
 -11  11   4        435.08        440.94       189.69 o                         
 -10  11   4       1493.27       1369.08       502.52 o                         
  -9  11   4       2947.97       2698.90       233.71 o                         
  -8  11   4       1071.22        927.86       161.19 o                         
  -7  11   4       3506.83       3137.74       224.24 o                         
  -6  11   4        182.22        143.81        99.45 o                         
  -5  11   4      11989.18      11442.10       331.20 o                         
  -4  11   4        639.12        606.54       107.30 o                         
  -3  11   4      12709.73      11489.52       384.35 o                         
  -2  11   4       6965.00       6869.31       342.72 o                         
  -1  11   4       3338.79       2957.57       414.95 o                         
   0  11   4      13444.39      12584.33       562.91 o                         
   1  11   4       3180.30       3328.61       214.49 o                         
   2  11   4       6443.18       5571.54       254.65 o                         
   3  11   4      13919.57      12709.13       321.96 o                         
   4  11   4        264.26        288.91        92.10 o                         
   5  11   4       9799.97       9053.82       360.82 o                         
   6  11   4        180.77         50.01        63.62 o                         
   7  11   4       3477.69       3443.92       168.86 o                         
   8  11   4       1405.65       1253.67       103.20 o                         
   9  11   4       3228.13       3136.62       149.16 o                         
  10  11   4       1992.00       1889.70       133.10 o                         
  11  11   4        536.16        488.31        76.95 o                         
  12  11   4       2382.73       2286.49       148.81 o                         
  13  11   4       1214.27       1066.48       125.58 o                         
  14  11   4       1939.25       1862.29       117.75 o                         
  15  11   4       1946.56       2189.69       190.40 o                         
 -15  12   4       1220.15       1222.59       124.24 o                         
 -14  12   4       3899.29       4578.47       243.45 o                         
 -13  12   4       1226.46       1168.48       149.90 o                         
 -12  12   4       8767.63       9502.40       403.13 o                         
 -11  12   4       2348.42       2659.19       237.25 o                         
 -10  12   4       6055.30       6481.32       405.90 o                         
  -9  12   4      11019.03      10208.10       575.60 o                         
  -8  12   4       1419.07       1250.88       176.63 o                         
  -7  12   4       4976.11       4575.48       288.04 o                         
  -6  12   4       2984.96       2419.60       220.95 o                         
  -5  12   4        495.28        300.24        85.45 o                         
  -4  12   4       4200.69       3583.75       234.28 o                         
  -3  12   4       6144.78       5210.88       265.82 o                         
  -2  12   4      10186.77       8962.46       344.39 o                         
  -1  12   4       4027.58       3614.34       206.04 o                         
   0  12   4      17594.73      16262.86       769.77 o                         
   1  12   4       3837.10       3109.85       262.12 o                         
   2  12   4       9489.46       8815.09       312.36 o                         
   3  12   4       6149.95       5917.51       259.08 o                         
   4  12   4       3591.70       3323.73       169.29 o                         
   5  12   4        175.02         64.35        72.77 o                         
   6  12   4       3168.31       2760.24       155.34 o                         
   7  12   4       4457.87       4109.68       187.18 o                         
   8  12   4       1278.21       1115.55       111.90 o                         
   9  12   4      10898.88      10706.84       335.92 o                         
  10  12   4       5366.83       5074.32       196.04 o                         
  11  12   4       2839.26       2791.75       142.49 o                         
  12  12   4       8802.33       8952.32       308.53 o                         
  13  12   4       1295.11       1355.05       128.82 o                         
  14  12   4       3441.40       3504.31       211.48 o                         
  15  12   4       1501.70       1850.46       217.65 o                         
 -14  13   4       1612.78       1759.04       118.03 o                         
 -13  13   4       2928.30       2896.29       266.84 o                         
 -12  13   4        194.70        207.36       110.66 o                         
 -11  13   4       2491.74       2444.06       221.75 o                         
 -10  13   4        431.98        442.95       205.48 o                         
  -9  13   4       1590.77       1165.63       175.28 o                         
  -8  13   4       5518.66       5732.12       330.25 o                         
  -7  13   4        906.39        871.16       158.14 o                         
  -6  13   4       7802.40       7635.13       375.97 o                         
  -5  13   4       3925.82       3449.05       250.18 o                         
  -4  13   4      12681.09      11703.24       442.71 o                         
  -3  13   4      10141.70       8927.61       357.30 o                         
  -2  13   4       4184.27       3580.10       231.76 o                         
  -1  13   4       8276.93       7696.29       412.92 o                         
   0  13   4       3069.31       2697.57       289.83 o                         
   1  13   4       8214.26       7802.36       358.81 o                         
   2  13   4       4463.16       4245.95       230.45 o                         
   3  13   4       9579.47       9101.61       329.37 o                         
   4  13   4      11160.52      10896.98       408.15 o                         
   5  13   4       3152.52       2794.03       226.51 o                         
   6  13   4       7110.31       7087.71       269.64 o                         
   7  13   4       1153.38        957.28       106.52 o                         
   8  13   4       5916.50       6212.66       228.39 o                         
   9  13   4       1668.58       1633.16       133.19 o                         
  10  13   4        810.02        815.29       102.59 o                         
  11  13   4       3027.45       3213.94       248.06 o                         
  12  13   4        325.61        508.93       128.45 o                         
  13  13   4       3302.58       3999.79       243.98 o                         
  14  13   4       1670.70       1989.32       159.93 o                         
 -13  14   4       4770.03       5407.69       253.82 o                         
 -12  14   4         33.46        -17.07        87.45 o                         
 -11  14   4       7165.82       7658.84       436.60 o                         
 -10  14   4       1287.00       1077.91       168.66 o                         
  -9  14   4       4659.87       4789.17       352.24 o                         
  -8  14   4       3767.53       3602.03       260.48 o                         
  -7  14   4       1143.34       1064.47       167.99 o                         
  -6  14   4       2654.85       2391.02       221.72 o                         
  -5  14   4       2263.02       2003.08       196.43 o                         
  -4  14   4        468.53        373.26        87.52 o                         
  -3  14   4      12449.57      12350.08       460.42 o                         
  -2  14   4       1571.25       1263.44       166.90 o                         
  -1  14   4       7117.73       6400.81       354.73 o                         
   0  14   4        248.75        221.44       123.69 o                         
   1  14   4       7708.32       7787.08       711.88 o                         
   2  14   4       1587.30       1582.87       213.05 o                         
   3  14   4      11320.59      11507.77       418.37 o                         
   4  14   4        394.58        469.05       124.53 o                         
   5  14   4       2541.28       3029.99       226.85 o                         
   6  14   4       2497.54       2308.15       204.96 o                         
   7  14   4        811.24        702.85       141.13 o                         
   8  14   4       4679.44       4681.84       234.27 o                         
   9  14   4       5451.40       5718.90       288.38 o                         
  10  14   4       1362.51       1335.72       151.85 o                         
  11  14   4       7141.43       7812.51       361.87 o                         
  12  14   4         25.97         10.80        99.51 o                         
  13  14   4       4813.66       5751.73       557.22 o                         
 -12  15   4       1002.88        968.27       181.88 o                         
 -11  15   4       1747.97       1857.70       177.83 o                         
 -10  15   4       1400.14       1596.25       176.52 o                         
  -9  15   4        640.42        729.00       130.45 o                         
  -8  15   4       2416.77       2109.10       346.87 o                         
  -7  15   4       3655.70       3822.56       266.70 o                         
  -6  15   4       6807.34       6994.26       351.94 o                         
  -5  15   4       3651.04       3481.59       255.32 o                         
  -4  15   4       7481.90       7576.38       365.01 o                         
  -3  15   4       2080.73       2075.26       208.10 o                         
  -2  15   4       4740.02       4005.74       254.84 o                         
  -1  15   4       7036.01       6440.21       364.46 o                         
   0  15   4       7413.47       6562.92       373.84 o                         
   1  15   4       6229.20       5961.43       459.80 o                         
   2  15   4       5319.86       5321.27       563.07 o                         
   3  15   4       1430.99       1500.02       171.33 o                         
   4  15   4       5520.85       5411.52       349.48 o                         
   5  15   4       3787.75       3926.10       256.34 o                         
   6  15   4       7307.52       7348.42       339.66 o                         
   7  15   4       3502.67       3397.28       244.88 o                         
   8  15   4       3282.15       3098.94       225.43 o                         
   9  15   4        461.99        384.37       136.11 o                         
  10  15   4       1325.87       1497.24       169.06 o                         
  11  15   4       1585.44       1922.17       227.71 o                         
  12  15   4       1052.87       1221.91       156.09 o                         
 -11  16   4        452.56        514.78        98.41 o                         
 -10  16   4       5186.15       5679.47       578.37 o                         
  -9  16   4       1106.13       1053.40       152.30 o                         
  -8  16   4       2865.03       2664.35       195.61 o                         
  -7  16   4       2121.40       1989.82       200.37 o                         
  -6  16   4        153.26         83.49       107.45 o                         
  -5  16   4       3049.12       3062.83       242.24 o                         
  -4  16   4       2466.21       2597.09       193.38 o                         
  -3  16   4       3153.70       3299.74       214.80 o                         
  -2  16   4       6667.15       6010.91       351.26 o                         
  -1  16   4       3750.20       3356.54       263.98 o                         
   0  16   4       7555.19       7401.72       386.64 o                         
   1  16   4       3784.47       3490.34       276.82 o                         
   2  16   4       6678.46       6618.37       339.36 o                         
   3  16   4       2628.98       3220.60       292.26 o                         
   4  16   4       2686.96       2604.97       209.47 o                         
   5  16   4       3435.69       3509.93       232.34 o                         
   6  16   4        114.17        -29.77       128.62 o                         
   7  16   4       2371.62       2256.45       190.25 o                         
   8  16   4       2878.13       2668.94       256.87 o                         
   9  16   4       1255.36       1186.47       231.01 o                         
  10  16   4       4905.52       6103.05       432.75 o                         
  11  16   4        459.11        398.84       143.66 o                         
 -10  17   4        766.46        799.79       174.17 o                         
  -9  17   4       3798.48       3272.80       382.64 o                         
  -8  17   4       1169.71       1019.18       122.62 o                         
  -7  17   4       4680.55       4551.13       214.37 o                         
  -6  17   4        334.32        298.08        81.76 o                         
  -5  17   4       6135.61       6801.76       283.59 o                         
  -4  17   4        995.33       1173.96       133.51 o                         
  -3  17   4       4105.35       4650.56       301.83 o                         
  -2  17   4       3250.71       3377.53       260.71 o                         
  -1  17   4       2517.47       2397.40       319.26 o                         
   0  17   4       6288.16       7862.43       391.84 o                         
   1  17   4       2971.29       2880.51       251.31 o                         
   2  17   4       3117.33       3397.07       256.55 o                         
   3  17   4       4853.43       5342.78       522.58 o                         
   4  17   4       1133.48       1000.82       155.89 o                         
   5  17   4       6767.08       6948.42       410.82 o                         
   6  17   4        493.09        500.44       111.97 o                         
   7  17   4       4708.03       4551.09       306.85 o                         
   8  17   4       1254.58       1147.59       220.99 o                         
   9  17   4       3703.03       4098.97       337.57 o                         
  10  17   4        708.69        790.05       160.64 o                         
  -8  18   4        657.25        811.44       168.04 o                         
  -7  18   4       1169.09       1084.45       228.40 o                         
  -6  18   4       1638.39       1582.36       135.74 o                         
  -5  18   4        520.40        761.15       111.86 o                         
  -4  18   4       2877.96       3326.26       238.08 o                         
  -3  18   4       3231.62       4180.24       272.46 o                         
  -2  18   4       4162.41       4664.38       279.48 o                         
  -1  18   4       5313.74       5831.52       319.01 o                         
   0  18   4       3152.86       3306.82       245.93 o                         
   1  18   4       5179.65       5604.04       316.79 o                         
   2  18   4       4360.27       4336.85       278.95 o                         
   3  18   4       2458.22       2763.18       286.37 o                         
   4  18   4       2800.94       2746.51       222.68 o                         
   5  18   4        683.09        540.44       147.52 o                         
   6  18   4       1759.54       1678.04       247.55 o                         
   7  18   4       1190.75       1123.37       341.15 o                         
   8  18   4        597.55        651.54       152.54 o                         
  -6  19   4       3616.79       2296.87       334.32 o                         
  -5  19   4        199.23        213.08       157.11 o                         
  -4  19   4       2299.89       2464.96       238.32 o                         
  -3  19   4       2605.00       3123.26       318.81 o                         
  -2  19   4       1173.53       1283.35       200.09 o                         
  -1  19   4       1385.67       2008.22       241.57 o                         
   0  19   4        139.91        163.56       136.01 o                         
   1  19   4       1552.93       1876.40       235.69 o                         
   2  19   4       1157.66       1508.57       232.99 o                         
   3  19   4       2313.83       3023.16       277.20 o                         
   4  19   4       2626.36       3316.19       278.29 o                         
   5  19   4        128.29        219.69       131.20 o                         
   6  19   4       4212.51       6612.23       353.21 o                         
  -3  20   4       1098.88        964.84       235.27 o                         
  -2  20   4       1033.00        991.23       152.39 o                         
  -1  20   4       4303.43       5131.24       370.50 o                         
   0  20   4       1327.30       1937.45       209.48 o                         
   1  20   4       4200.23       5516.60       332.43 o                         
   2  20   4        834.11       1054.06       167.78 o                         
   3  20   4       1376.94       1958.63       284.64 o                         
   1   0   5        250.38        248.93        66.52 o                         
   2   0   5      29284.65      35948.91       898.75 o                         
   3   0   5       9977.55      12490.51       434.91 o                         
   4   0   5      81779.15     100121.36      1747.44 o                         
   5   0   5       1399.16       1645.60       162.28 o                         
   6   0   5      41720.96      46102.84      1220.29 o                         
   7   0   5         15.80         50.72        88.57 o                         
   8   0   5      19751.98      19802.85       624.83 o                         
   9   0   5        668.80        527.74       129.20 o                         
  10   0   5       8522.02       8797.71       305.38 o                         
  11   0   5       1115.42        840.46       145.40 o                         
  12   0   5        142.62        229.09       120.45 o                         
  13   0   5        205.19        124.29       102.44 o                         
  14   0   5       2579.42       2654.64       218.83 o                         
  15   0   5        367.15        399.84       132.10 o                         
  16   0   5       5359.39       5539.49       232.97 o                         
  17   0   5        612.56        580.09        95.40 o                         
  18   0   5       8687.08       9771.58       493.49 o                         
 -18   1   5        332.99        429.39       150.69 o                         
 -17   1   5        182.07        291.75        94.54 o                         
 -16   1   5        552.07        691.76       126.74 o                         
 -15   1   5       3737.74       4095.89       257.08 o                         
 -14   1   5       2313.85       2427.67       209.72 o                         
 -13   1   5      18822.10      20653.51       571.08 o                         
 -12   1   5      10513.12      10805.92       502.18 o                         
 -11   1   5      15727.16      17309.64       534.96 o                         
 -10   1   5       6975.08       7490.90       416.36 o                         
  -9   1   5      12841.25      14003.45       442.77 o                         
  -8   1   5       4076.75       4257.95       284.30 o                         
  -7   1   5       4337.97       4525.33       278.69 o                         
  -6   1   5       5918.78       6559.35       308.76 o                         
  -5   1   5       5008.93       5352.20       269.03 o                         
  -4   1   5       3094.23       3225.32       233.90 o                         
  -3   1   5      44772.41      56731.52      1085.04 o                         
  -2   1   5       7360.47       8073.57       258.02 o                         
  -1   1   5      32811.56      40474.48       640.49 o                         
   0   1   5      15180.48      17620.91       361.96 o                         
   1   1   5      29548.92      36541.09      1906.68 o                         
   2   1   5       6454.11       7292.95       301.52 o                         
   3   1   5      43122.80      56233.33      1068.65 o                         
   4   1   5       2489.20       2412.39       179.49 o                         
   5   1   5       4589.99       4641.66       254.71 o                         
   6   1   5       6318.50       6926.25       327.88 o                         
   7   1   5       5358.23       5873.39       395.41 o                         
   8   1   5       4658.96       4763.17       315.49 o                         
   9   1   5      13413.01      14541.86       412.65 o                         
  10   1   5       6541.19       6574.59       252.57 o                         
  11   1   5      16398.64      16559.00       409.97 o                         
  12   1   5       9105.98       8999.15       312.14 o                         
  13   1   5      18264.10      18891.25       553.30 o                         
  14   1   5       2828.95       2773.13       216.87 o                         
  15   1   5       4387.53       4506.90       278.59 o                         
  16   1   5        544.39        672.04       126.75 o                         
  17   1   5        184.47        117.70        96.87 o                         
  18   1   5        373.79        348.76        86.68 o                         
 -18   2   5       1150.59       1295.43       133.66 o                         
 -17   2   5       5646.92       6529.31       381.97 o                         
 -16   2   5        596.38        647.78       119.20 o                         
 -15   2   5       5680.66       6679.70       317.50 o                         
 -14   2   5       1249.97       1483.24       167.14 o                         
 -13   2   5       1359.22       1211.23       186.61 o                         
 -12   2   5       2227.03       2387.82       215.39 o                         
 -11   2   5       3639.22       3692.60       251.57 o                         
 -10   2   5        883.31        997.58       204.81 o                         
  -9   2   5       5272.76       5000.78       584.35 o                         
  -8   2   5       4354.75       4225.07       333.14 o                         
  -7   2   5      37074.04      41117.10      1074.27 o                         
  -6   2   5       8057.55       8459.08       348.00 o                         
  -5   2   5      39188.23      44440.38      1548.35 o                         
  -4   2   5       9304.02      10485.09       439.34 o                         
  -3   2   5      34383.38      38781.67       845.41 o                         
  -2   2   5        857.82        840.89       102.25 o                         
  -1   2   5      10557.77      12228.95       325.96 o                         
   0   2   5         52.33         78.43        69.27 o                         
   1   2   5       9194.67      10524.19       705.58 o                         
   2   2   5       1469.44       1519.54       254.46 o                         
   3   2   5      31817.47      33777.75       869.51 o                         
   4   2   5      10037.25      10814.57       469.33 o                         
   5   2   5      39812.86      43661.20      1098.72 o                         
   6   2   5       7790.97       7729.22       357.51 o                         
   7   2   5      35955.68      37434.21       876.97 o                         
   8   2   5       3743.48       3287.69       362.95 o                         
   9   2   5       5430.25       5643.66       209.32 o                         
  10   2   5        593.99        512.82        80.37 o                         
  11   2   5       3884.46       3933.88       192.27 o                         
  12   2   5       2170.51       2139.84       159.55 o                         
  13   2   5       2113.63       1619.48       150.53 o                         
  14   2   5       1138.22        919.76       146.09 o                         
  15   2   5       5374.86       5453.92       427.33 o                         
  16   2   5        942.57        775.72       203.10 o                         
  17   2   5       5848.72       6308.71       296.17 o                         
  18   2   5       1548.83       1562.32       138.51 o                         
 -18   3   5        168.24        135.40       133.14 o                         
 -17   3   5         78.44         28.90        92.41 o                         
 -16   3   5       1423.63       1446.52       155.85 o                         
 -15   3   5        198.09         52.60       101.10 o                         
 -14   3   5      12123.02      13432.87       453.23 o                         
 -13   3   5        124.42        109.57        99.41 o                         
 -12   3   5      21365.88      22894.50      1525.15 o                         
 -11   3   5        182.97         74.35       366.44 o                         
 -10   3   5      17463.44      17160.17      1129.25 o                         
  -9   3   5        774.31        783.29       289.02 o                         
  -8   3   5       9528.56       9443.46       506.10 o                         
  -7   3   5       1523.13       1198.64       282.37 o                         
  -6   3   5       2108.56       2020.44       310.06 o                         
  -5   3   5      10100.72      11336.80       672.89 o                         
  -4   3   5      33960.70      38611.79       930.96 o                         
  -3   3   5      13625.45      14640.85       369.95 o                         
  -2   3   5      69007.36      75694.55      2834.62 o                         
  -1   3   5      11919.60      13296.61       678.60 o                         
   0   3   5      35690.58      37748.54       985.89 o                         
   1   3   5      11488.02      12437.64       490.36 o                         
   2   3   5      72665.78      77802.49      5812.79 o                         
   3   3   5      12839.39      13985.21       374.11 o                         
   4   3   5      32630.74      37643.38       717.36 o                         
   5   3   5       9562.79      10539.46       516.50 o                         
   6   3   5       2172.58       2290.60       268.01 o                         
   7   3   5       1342.35       1535.06       318.83 o                         
   8   3   5       9663.49      10534.54       630.03 o                         
   9   3   5        840.82        914.90        93.62 o                         
  10   3   5      18924.22      19343.64       393.95 o                         
  11   3   5        161.43         45.61        76.59 o                         
  12   3   5      22667.33      22897.01       513.05 o                         
  13   3   5        246.63         76.10        89.04 o                         
  14   3   5      11390.12      11553.87       381.31 o                         
  15   3   5        160.78        216.11       154.11 o                         
  16   3   5       1513.43       1585.59       179.15 o                         
  17   3   5        107.42         13.67       188.47 o                         
  18   3   5        147.67         51.90        51.60 o                         
 -18   4   5       3373.92       3705.24       200.63 o                         
 -17   4   5       3858.69       4438.03       232.64 o                         
 -16   4   5       2078.22       2159.92       176.50 o                         
 -15   4   5       4504.18       4728.64       366.19 o                         
 -14   4   5       1026.31       1155.37       147.10 o                         
 -13   4   5        353.22        290.91       127.08 o                         
 -12   4   5       3346.02       3397.55       270.08 o                         
 -11   4   5         46.83       -149.23       193.76 o                         
 -10   4   5       3211.81       2385.92       460.76 o                         
  -9   4   5       8613.13       8075.87       671.87 o                         
  -8   4   5       9205.96       8131.66       718.11 o                         
  -7   4   5      13911.18      12886.00       866.37 o                         
  -6   4   5      20293.30      21509.84      1099.69 o                         
  -5   4   5      19725.30      21656.03      1063.87 o                         
  -4   4   5      26320.78      27954.88      1176.88 o                         
  -3   4   5      20815.33      21701.69       558.79 o                         
  -2   4   5      17855.47      18267.20       668.68 o                         
  -1   4   5        114.08         79.65        86.04 o                         
   0   4   5       3996.66       4347.53       256.45 o                         
   1   4   5        439.08        431.47       163.33 o                         
   2   4   5      17206.53      17595.50       757.83 o                         
   3   4   5      21470.81      22011.49       533.58 o                         
   4   4   5      24248.85      25863.71       595.74 o                         
   5   4   5      19875.13      21793.26       704.24 o                         
   6   4   5      21614.30      22955.42       841.79 o                         
   7   4   5      13790.41      13867.83       676.54 o                         
   8   4   5       9927.63       9700.85       604.72 o                         
   9   4   5       8294.04       8462.82       245.74 o                         
  10   4   5       3331.87       3413.00       149.99 o                         
  11   4   5         52.78         82.65        80.83 o                         
  12   4   5       3666.92       3245.74       218.94 o                         
  13   4   5        508.97        330.30       110.88 o                         
  14   4   5        831.64        862.60       148.23 o                         
  15   4   5       4391.08       4070.24       381.73 o                         
  16   4   5       1772.01       1562.50       171.15 o                         
  17   4   5       3728.06       3808.76       185.09 o                         
  18   4   5       3130.22       3035.60       176.75 o                         
 -18   5   5        173.11        105.16        94.48 o                         
 -17   5   5        184.82        226.60        87.71 o                         
 -16   5   5        308.19        461.85        95.18 o                         
 -15   5   5       3065.06       3253.80       281.30 o                         
 -14   5   5       1064.51       1143.85       148.83 o                         
 -13   5   5      12603.12      12604.46       418.56 o                         
 -12   5   5       4137.42       4358.18       394.88 o                         
 -11   5   5      20630.72      19973.15      1302.94 o                         
 -10   5   5       3805.55       3728.56       312.81 o                         
  -9   5   5      19021.47      18560.73       563.29 o                         
  -8   5   5        606.83        438.14       208.43 o                         
  -7   5   5        310.68        279.87       215.04 o                         
  -6   5   5        936.28        867.57       267.35 o                         
  -5   5   5       8007.71       8866.25       698.16 o                         
  -4   5   5       2974.91       3349.90       432.45 o                         
  -3   5   5      24904.79      25791.52       987.57 o                         
  -2   5   5      10777.19      11095.88       422.13 o                         
  -1   5   5      74819.23      81293.66      2217.42 o                         
   0   5   5        398.56        180.51       183.78 o                         
   1   5   5      76610.33      80884.43      2161.48 o                         
   2   5   5      10306.21      11198.05       678.12 o                         
   3   5   5      23874.23      24473.67       622.83 o                         
   4   5   5       3486.17       3839.90       246.82 o                         
   5   5   5       7215.08       7791.82       530.75 o                         
   6   5   5        810.75        528.02       284.79 o                         
   7   5   5        183.62        118.97       153.49 o                         
   8   5   5        376.17        338.83       126.32 o                         
   9   5   5      19304.61      19789.04       567.64 o                         
  10   5   5       3674.56       3522.24       176.28 o                         
  11   5   5      21762.86      22879.05       478.27 o                         
  12   5   5       3288.14       3137.10       255.58 o                         
  13   5   5      11879.34      12019.60       648.92 o                         
  14   5   5        834.96        753.49       149.98 o                         
  15   5   5       2857.02       2436.74       236.59 o                         
  16   5   5        383.04        215.73        72.86 o                         
  17   5   5        281.47        176.31        80.54 o                         
  18   5   5        208.27        252.69        72.36 o                         
 -17   6   5        275.74        181.08        84.79 o                         
 -16   6   5       6294.85       6880.59       312.62 o                         
 -15   6   5         82.76       -101.76       101.76 o                         
 -14   6   5       2485.58       2640.36       167.87 o                         
 -13   6   5        966.39        907.17       162.34 o                         
 -11   6   5        983.27        974.24       219.35 o                         
 -10   6   5       4699.65       4402.63       690.87 o                         
  -9   6   5       2283.12       1991.38       256.80 o                         
  -8   6   5      11818.01      11067.28       502.36 o                         
  -7   6   5       1342.66       1074.53       307.55 o                         
  -6   6   5      40507.68      38335.54      1637.41 o                         
  -5   6   5      10800.28      10990.66       819.68 o                         
  -4   6   5      23119.07      23774.60      1193.60 o                         
  -3   6   5      12989.44      14531.01       905.78 o                         
  -2   6   5       7924.64       7391.92       363.79 o                         
  -1   6   5       1655.96       1679.17       343.12 o                         
   0   6   5        182.14         21.77       192.61 o                         
   1   6   5       1608.90       1791.66       332.05 o                         
   2   6   5       8609.89       8766.49       666.58 o                         
   3   6   5      12297.87      12824.51       566.95 o                         
   4   6   5      21913.19      22015.54       642.63 o                         
   5   6   5      11368.73      12825.05       617.74 o                         
   6   6   5      39119.13      41497.65      1929.61 o                         
   7   6   5       1385.85       1056.96       418.28 o                         
   8   6   5      12307.99      12662.28       323.29 o                         
   9   6   5       2381.14       2188.87       138.16 o                         
  10   6   5       4846.69       4835.81       216.96 o                         
  11   6   5       1128.96        954.30       119.02 o                         
  12   6   5        556.71        360.96       121.62 o                         
  13   6   5       1239.03       1294.39       168.49 o                         
  14   6   5       2326.79       2178.39       255.58 o                         
  15   6   5         21.37        -55.86        66.13 o                         
  16   6   5       5843.96       5960.10       293.15 o                         
  17   6   5        183.18        300.16        85.91 o                         
 -17   7   5        155.03        -12.00       113.35 o                         
 -16   7   5       1245.33       1188.26       140.35 o                         
 -15   7   5       2900.66       3053.50       166.59 o                         
 -14   7   5       4061.17       4224.23       200.97 o                         
 -13   7   5       7455.04       7897.69       327.67 o                         
 -12   7   5       5377.50       5805.85       462.74 o                         
 -11   7   5       3849.73       3954.51       402.14 o                         
 -10   7   5       9914.70       9595.61       852.23 o                         
  -9   7   5       4370.84       3536.27       368.92 o                         
  -8   7   5       2502.58       2177.73       168.05 o                         
  -7   7   5       3982.76       3697.31       209.92 o                         
  -6   7   5         31.39        123.58       161.67 o                         
  -5   7   5       3251.18       3167.67       480.55 o                         
  -4   7   5       8266.98       8602.26       747.18 o                         
  -3   7   5      23318.71      23566.02      1238.17 o                         
  -2   7   5      34464.38      36748.60      1562.46 o                         
  -1   7   5       4372.80       3524.71       490.82 o                         
   0   7   5       7232.09       7140.10       659.85 o                         
   1   7   5       6171.44       5849.82       594.21 o                         
   2   7   5      29545.40      31830.68      1291.26 o                         
   3   7   5      24902.86      26162.93       745.68 o                         
   4   7   5       8136.60       8654.92       429.28 o                         
   5   7   5       3203.25       2960.29       326.90 o                         
   6   7   5         59.09        -44.94       258.45 o                         
   7   7   5       4217.08       4042.76       198.14 o                         
   8   7   5       2344.71       2235.22       135.40 o                         
   9   7   5       5495.32       5653.13       202.94 o                         
  10   7   5       8900.58       8888.20       367.23 o                         
  11   7   5       3323.05       3051.02       172.89 o                         
  12   7   5       5510.06       5718.29       210.30 o                         
  13   7   5       7182.48       7219.05       268.10 o                         
  14   7   5       4363.77       4242.93       243.75 o                         
  15   7   5       2449.47       2239.97       164.01 o                         
  16   7   5       1140.11       1239.46       142.86 o                         
  17   7   5        221.51        135.26        65.84 o                         
 -17   8   5       6165.98       7845.68       399.50 o                         
 -16   8   5        177.30        374.41       137.43 o                         
 -15   8   5       4458.96       4860.59       235.56 o                         
 -14   8   5        101.04        135.84       118.05 o                         
 -13   8   5        285.93        510.58       131.47 o                         
 -12   8   5       1202.88       1007.37       229.00 o                         
 -11   8   5        315.55        239.01       166.64 o                         
 -10   8   5       1082.86       1283.91       260.94 o                         
  -9   8   5       6958.69       6129.82       341.20 o                         
  -8   8   5        528.06        553.32        86.68 o                         
  -7   8   5      22839.00      22354.23       464.57 o                         
  -6   8   5       1441.39       1391.17       126.58 o                         
  -5   8   5      35557.22      32842.82       981.61 o                         
  -4   8   5       2123.41       2377.04       434.01 o                         
  -3   8   5      32752.01      32185.77      1544.93 o                         
  -2   8   5        798.24        616.71       284.60 o                         
  -1   8   5       1739.38       1505.15       359.53 o                         
   0   8   5       2426.77       2182.00       434.32 o                         
   1   8   5       2682.29       2595.02       441.51 o                         
   2   8   5        557.01        393.31       189.37 o                         
   3   8   5      32040.89      32975.15      1096.17 o                         
   4   8   5       1675.95       1479.73       218.08 o                         
   5   8   5      37112.95      38755.93      1249.04 o                         
   6   8   5       1234.66       1210.15        92.55 o                         
   7   8   5      25110.92      26010.24       433.32 o                         
   8   8   5        607.12        642.66        95.27 o                         
   9   8   5       7910.68       7974.04       277.51 o                         
  10   8   5       1467.69       1225.15       142.58 o                         
  11   8   5        107.93        -65.09       108.06 o                         
  12   8   5       1032.94        935.13       113.83 o                         
  13   8   5        261.99        319.43        83.22 o                         
  14   8   5         62.73         36.86        72.93 o                         
  15   8   5       4558.86       4547.83       276.46 o                         
  16   8   5        215.71        138.44        75.91 o                         
  17   8   5       5907.42       6044.49       354.33 o                         
 -16   9   5       1225.61       1365.57       217.89 o                         
 -15   9   5        321.96        150.59       180.01 o                         
 -14   9   5       6320.12       6881.77       284.90 o                         
 -13   9   5       2753.03       2901.60       201.40 o                         
 -12   9   5      12354.78      12327.08       479.57 o                         
 -11   9   5       1289.47       1316.59       273.63 o                         
 -10   9   5      16504.09      17181.93       863.81 o                         
  -9   9   5        465.97        217.27       119.30 o                         
  -8   9   5       9205.27       8361.71       289.63 o                         
  -7   9   5       1971.32       1815.75       140.59 o                         
  -6   9   5        605.75        545.69       113.36 o                         
  -5   9   5       1686.24       1454.81       123.00 o                         
  -4   9   5      13882.40      13322.08       461.36 o                         
  -3   9   5       1895.12       1505.09       374.05 o                         
  -2   9   5      22697.65      21654.22      1329.94 o                         
  -1   9   5       5510.87       5592.81       665.21 o                         
   0   9   5      32609.95      32846.52      1632.70 o                         
   1   9   5       5842.50       5108.60       655.37 o                         
   2   9   5      22589.43      21406.87      1161.66 o                         
   3   9   5       1302.12        745.02       200.96 o                         
   4   9   5      14520.78      14178.89       380.01 o                         
   5   9   5       1544.63       1355.02        93.95 o                         
   6   9   5        530.13        638.93        80.45 o                         
   7   9   5       1679.21       1595.33       103.26 o                         
   8   9   5       9212.05       8870.03       251.07 o                         
   9   9   5        951.11        920.39       100.14 o                         
  10   9   5      17069.74      17000.46       410.03 o                         
  11   9   5       1393.80       1511.22       124.52 o                         
  12   9   5      11941.27      11522.30       481.41 o                         
  13   9   5       3129.02       2944.68       216.39 o                         
  14   9   5       6312.24       6687.11       383.83 o                         
  15   9   5        371.26        280.68        72.13 o                         
  16   9   5       1106.69       1217.48       121.73 o                         
 -16  10   5       2894.02       3325.12       259.94 o                         
 -15  10   5        822.20        944.40       119.11 o                         
 -14  10   5       4439.20       4383.65       221.64 o                         
 -13  10   5        388.98        611.27       122.94 o                         
 -12  10   5        387.06        354.58       310.72 o                         
 -11  10   5         66.13         -4.05       181.56 o                         
 -10  10   5       5156.35       5188.42       476.07 o                         
  -9  10   5        843.59        731.21       148.06 o                         
  -8  10   5       2420.11       2099.45       205.97 o                         
  -7  10   5       6278.45       5929.88       260.90 o                         
  -6  10   5      19420.24      19135.87       441.01 o                         
  -5  10   5       8055.97       7799.42       420.85 o                         
  -4  10   5      22445.58      21385.39       524.79 o                         
  -3  10   5       5170.69       4812.58       240.22 o                         
  -2  10   5       6680.89       6109.12       270.10 o                         
  -1  10   5       2166.48       1614.58       258.19 o                         
   0  10   5        442.09        514.79       202.86 o                         
   1  10   5       2286.24       1833.89       234.72 o                         
   2  10   5       6196.27       5774.60       233.97 o                         
   3  10   5       5432.80       4712.96       273.21 o                         
   4  10   5      23766.54      21914.76       504.75 o                         
   5  10   5       7732.64       7478.38       221.47 o                         
   6  10   5      20084.63      19206.80       372.94 o                         
   7  10   5       5872.99       5624.35       189.66 o                         
   8  10   5       3526.13       3415.89       166.05 o                         
   9  10   5        813.27        809.69       103.21 o                         
  10  10   5       5956.95       5949.20       218.19 o                         
  11  10   5         27.50        -68.35        68.35 o                         
  12  10   5        512.09        495.60        89.30 o                         
  13  10   5        429.86        351.66        74.38 o                         
  14  10   5       4380.62       4159.16       244.66 o                         
  15  10   5        894.39        937.39       108.73 o                         
  16  10   5       2670.35       2648.95       232.95 o                         
 -15  11   5       2068.50       2253.46       159.28 o                         
 -14  11   5        507.02        638.25        96.12 o                         
 -13  11   5      12021.60      13135.76       399.14 o                         
 -12  11   5        116.02         87.43       118.53 o                         
 -11  11   5      13500.51      13598.92       747.55 o                         
 -10  11   5       1174.42        995.97       253.39 o                         
  -9  11   5       8298.84       8124.53       457.73 o                         
  -8  11   5        251.73        270.60       129.26 o                         
  -7  11   5       1060.70        971.73       127.29 o                         
  -6  11   5       1228.20       1344.52       134.12 o                         
  -5  11   5       2936.73       2599.23       169.91 o                         
  -4  11   5       1176.67       1201.54       148.35 o                         
  -3  11   5      11366.23      10177.81       362.34 o                         
  -2  11   5        248.32        199.22        89.09 o                         
  -1  11   5      30158.69      26616.46       921.66 o                         
   0  11   5        159.62         20.93       178.15 o                         
   1  11   5      29810.03      27739.11      1118.17 o                         
   2  11   5        198.06        -53.69       108.91 o                         
   3  11   5       9786.75       8814.77       302.66 o                         
   4  11   5       1204.43       1175.85       129.92 o                         
   5  11   5       2432.19       2155.24       163.75 o                         
   6  11   5       1246.80       1184.21       114.16 o                         
   7  11   5        671.74        594.64        81.34 o                         
   8  11   5        246.21        101.48        62.60 o                         
   9  11   5       7857.49       7383.56       239.22 o                         
  10  11   5       1203.17       1019.08       102.98 o                         
  11  11   5      13162.01      13363.26       475.56 o                         
  12  11   5         92.77        100.22        68.27 o                         
  13  11   5      12299.59      13049.31       408.60 o                         
  14  11   5        530.77        447.44        70.30 o                         
  15  11   5       1834.29       1861.28       149.17 o                         
 -14  12   5       1481.31       1379.99       115.61 o                         
 -13  12   5        703.42        653.98       101.58 o                         
 -12  12   5        102.88        245.43       127.09 o                         
 -11  12   5        672.50        344.82       168.36 o                         
 -10  12   5       5092.32       5234.20       481.80 o                         
  -9  12   5       2227.63       1943.75       209.20 o                         
  -8  12   5       6450.65       6178.02       338.30 o                         
  -7  12   5       6763.65       6863.27       352.74 o                         
  -6  12   5       9445.21       9377.22       336.63 o                         
  -5  12   5       4265.80       4245.78       228.35 o                         
  -4  12   5      17989.53      17407.68       500.74 o                         
  -3  12   5       1952.61       1637.76       162.90 o                         
  -2  12   5       4149.82       4081.40       236.00 o                         
  -1  12   5        694.30        874.65       127.55 o                         
   0  12   5          9.67        165.64       163.21 o                         
   1  12   5        624.51        528.03       167.71 o                         
   2  12   5       4589.64       3757.80       264.64 o                         
   3  12   5       2299.29       1791.75       334.84 o                         
   4  12   5      17379.31      15708.88       919.49 o                         
   5  12   5       4606.01       4539.38       285.87 o                         
   6  12   5       8410.67       8267.98       309.98 o                         
   7  12   5       6197.87       6057.27       228.56 o                         
   8  12   5       5418.43       5257.62       213.49 o                         
   9  12   5       2534.65       2411.42       140.89 o                         
  10  12   5       5627.76       5670.91       205.14 o                         
  11  12   5        554.50        439.80        75.50 o                         
  12  12   5        112.80         14.01        71.87 o                         
  13  12   5        836.66        675.44        78.42 o                         
  14  12   5       1494.23       1549.07       199.12 o                         
 -14  13   5       2001.62       2148.36       219.64 o                         
 -13  13   5       1396.98       1483.59       151.05 o                         
 -12  13   5       7527.53       8558.05       361.91 o                         
 -11  13   5       2745.48       2978.24       237.15 o                         
 -10  13   5       9888.91      10074.02       640.13 o                         
  -9  13   5       1242.52       1052.92       185.27 o                         
  -8  13   5       5732.94       5292.15       314.68 o                         
  -7  13   5       1008.26        865.81       161.83 o                         
  -6  13   5        480.38        407.57       134.26 o                         
  -5  13   5        397.56        273.48        90.81 o                         
  -4  13   5       9027.50       9259.66       405.10 o                         
  -3  13   5       2817.30       2721.36       222.83 o                         
  -2  13   5      11640.57      10725.90       391.17 o                         
  -1  13   5       4451.18       3892.25       284.87 o                         
   0  13   5      15832.93      15256.57       440.79 o                         
   1  13   5       4257.76       3545.78       263.93 o                         
   2  13   5      11560.03      11486.19       505.74 o                         
   3  13   5       3233.67       3344.91       233.70 o                         
   4  13   5       8919.79       9421.39       414.08 o                         
   5  13   5        686.37        708.60       143.13 o                         
   6  13   5        497.06        323.31       126.20 o                         
   7  13   5        820.94        725.75       106.16 o                         
   8  13   5       4937.87       4991.77       204.55 o                         
   9  13   5       1000.29        951.56       112.93 o                         
  10  13   5       9411.02       9750.61       297.59 o                         
  11  13   5       3304.23       3370.77       170.81 o                         
  12  13   5       7607.90       8304.02       278.05 o                         
  13  13   5       1421.32       1525.88       179.23 o                         
  14  13   5       2769.44       3569.89       292.45 o                         
 -13  14   5        762.41        584.85        98.27 o                         
 -12  14   5        355.63        264.76        99.67 o                         
 -11  14   5        441.05        335.68       214.18 o                         
 -10  14   5        515.87        247.99       118.32 o                         
  -9  14   5       3149.40       2588.37       271.41 o                         
  -8  14   5        780.18        835.44       151.17 o                         
  -7  14   5      14058.07      14405.68       509.34 o                         
  -6  14   5        659.33        797.29       161.09 o                         
  -5  14   5      15642.36      16627.05       451.31 o                         
  -4  14   5        585.03        557.58       105.38 o                         
  -3  14   5       9608.04       9941.15       413.76 o                         
  -2  14   5        223.97        281.73       100.44 o                         
  -1  14   5       1788.19       1840.08       145.09 o                         
   0  14   5        543.61        331.53       120.41 o                         
   1  14   5       1403.35       1038.13       253.80 o                         
   2  14   5        166.98        273.02       141.34 o                         
   3  14   5       8566.73       9252.85       375.77 o                         
   4  14   5        722.03        922.04       148.98 o                         
   5  14   5      16189.49      17401.20       837.29 o                         
   6  14   5        486.19        429.15       136.54 o                         
   7  14   5      14933.55      15172.91       497.01 o                         
   8  14   5        761.72        640.59       137.47 o                         
   9  14   5       2710.81       2677.83       200.67 o                         
  10  14   5        575.90        516.82       113.71 o                         
  11  14   5        345.38        311.80       106.07 o                         
  12  14   5        335.40        254.61       105.15 o                         
  13  14   5        777.67       1081.35       195.47 o                         
 -12  15   5       3629.66       3932.84       214.72 o                         
 -11  15   5       3551.30       3854.63       325.37 o                         
 -10  15   5       3992.90       4226.24       260.21 o                         
  -9  15   5       2959.29       2892.90       200.12 o                         
  -8  15   5       2429.71       2007.52       199.24 o                         
  -7  15   5        108.52         18.33       112.11 o                         
  -6  15   5        540.80        506.59       130.66 o                         
  -5  15   5       1701.60       1498.40       184.10 o                         
  -4  15   5       4552.98       4540.54       237.34 o                         
  -3  15   5       2852.22       2796.56       200.50 o                         
  -2  15   5       7660.78       7818.34       319.78 o                         
  -1  15   5       3751.43       3184.52       258.34 o                         
   0  15   5       9195.47       8729.86       378.96 o                         
   1  15   5       3814.50       3878.79       266.92 o                         
   2  15   5       6532.60       6728.57       407.92 o                         
   3  15   5       3115.36       3479.33       775.13 o                         
   4  15   5       3886.10       4218.63       263.53 o                         
   5  15   5       1855.10       1930.45       190.35 o                         
   6  15   5        589.79        615.86       138.70 o                         
   7  15   5         53.73         94.49       159.05 o                         
   8  15   5       2623.82       2533.08       248.47 o                         
   9  15   5       2283.17       2290.05       233.60 o                         
  10  15   5       3749.03       4138.67       392.74 o                         
  11  15   5       3997.84       4023.01       407.76 o                         
  12  15   5       3857.05       4898.06       352.90 o                         
 -11  16   5        155.41         67.55        72.47 o                         
 -10  16   5       1674.84       1753.36       162.02 o                         
  -9  16   5        650.71        656.66       123.82 o                         
  -8  16   5       6114.56       6145.94       288.90 o                         
  -7  16   5        715.29        740.97       142.89 o                         
  -6  16   5      11336.65      12431.89       453.89 o                         
  -5  16   5       1287.64       1443.17       176.04 o                         
  -4  16   5       8319.94       9661.51       403.16 o                         
  -3  16   5        196.82        211.43        85.11 o                         
  -2  16   5       2777.60       2983.98       327.78 o                         
  -1  16   5        506.33        332.23       168.21 o                         
   0  16   5        718.36        542.87       239.09 o                         
   1  16   5        667.66        510.19       197.00 o                         
   2  16   5       2690.14       2652.42       599.28 o                         
   3  16   5        103.36         98.22       139.59 o                         
   4  16   5       9325.98      10181.26       457.48 o                         
   5  16   5       1131.04       1598.13       210.02 o                         
   6  16   5      11191.18      11933.12       491.14 o                         
   7  16   5        742.45        882.59       163.92 o                         
   8  16   5       5816.51       5991.07       412.66 o                         
   9  16   5        659.43        692.61       190.52 o                         
  10  16   5       2016.00       2473.40       286.15 o                         
  11  16   5        193.46        634.76       163.94 o                         
  -9  17   5       4191.64       3958.97       874.02 o                         
  -8  17   5         92.24        -79.61        79.61 o                         
  -7  17   5        409.86        309.30        82.65 o                         
  -6  17   5        106.34       -109.40       109.40 o                         
  -5  17   5        770.07        846.27       173.19 o                         
  -4  17   5       1592.19       1424.86       166.17 o                         
  -3  17   5       6938.29       8201.94       478.96 o                         
  -2  17   5        781.49        716.03       132.19 o                         
  -1  17   5       9313.59      10978.36       559.78 o                         
   0  17   5       1046.29        931.17       217.17 o                         
   1  17   5       8542.75       9122.48       516.28 o                         
   2  17   5        906.90        531.70       171.68 o                         
   3  17   5       6863.89       7181.03       344.96 o                         
   4  17   5       1623.81       1568.16       223.71 o                         
   5  17   5        710.47        301.74       134.91 o                         
   6  17   5        132.17        105.99       113.55 o                         
   7  17   5        311.77        140.40       157.05 o                         
   8  17   5        196.86        339.19       145.38 o                         
   9  17   5       3884.52       4083.79       328.70 o                         
  -7  18   5       2550.77       2552.90       704.26 o                         
  -6  18   5       3925.83       3957.53       259.56 o                         
  -5  18   5       3414.74       3758.40       225.84 o                         
  -4  18   5       3017.72       3784.88       361.82 o                         
  -3  18   5       2302.89       2718.45       284.08 o                         
  -2  18   5       2290.68       2844.48       293.58 o                         
  -1  18   5        439.64        471.35        97.91 o                         
   0  18   5         19.86         66.93       148.99 o                         
   1  18   5        386.03        256.47       212.53 o                         
   2  18   5       2539.54       2655.27       283.29 o                         
   3  18   5       2699.40       2817.90       288.24 o                         
   4  18   5       3177.37       3649.69       232.72 o                         
   5  18   5       3721.19       4626.64       258.20 o                         
   6  18   5       3965.82       4360.72       244.75 o                         
   7  18   5       2846.35       3227.43       691.44 o                         
   8  18   5       2630.70       3810.24       385.85 o                         
  -5  19   5        159.11        164.57       128.48 o                         
  -4  19   5       2057.15       2288.19       234.36 o                         
  -3  19   5        178.00        340.45       184.80 o                         
  -2  19   5       5637.65       7092.71       399.19 o                         
  -1  19   5        121.11        174.81       122.59 o                         
   0  19   5      11223.81      14050.60       555.61 o                         
   1  19   5        188.06        392.04       228.76 o                         
   2  19   5       5275.35       6855.28       387.85 o                         
   3  19   5        285.91        316.95       129.01 o                         
   4  19   5       2039.09       2697.34       353.19 o                         
   5  19   5        157.30        223.55       132.84 o                         
   6  19   5         14.32        269.78       172.01 o                         
  -1  20   5        442.12        277.15       153.08 o                         
   0  20   5        332.08        377.09       131.83 o                         
   1  20   5        457.40        985.61       236.36 o                         
   0   0   6       6717.62       7073.98       458.66 o                         
   1   0   6        859.64       1011.57       103.25 o                         
   2   0   6      17820.90      21170.79       509.50 o                         
   3   0   6      16739.49      19501.00       585.69 o                         
   4   0   6        398.94        237.64       108.30 o                         
   5   0   6      39005.36      46762.29      1356.96 o                         
   6   0   6          1.24       -117.53       117.53 o                         
   7   0   6      13599.15      14350.08       516.44 o                         
   8   0   6       8820.90       8762.74       423.95 o                         
   9   0   6       3478.09       3519.20       188.46 o                         
  10   0   6       9253.00       9757.07       334.16 o                         
  11   0   6        101.45        197.79        91.14 o                         
  12   0   6      10955.84      11198.84       415.44 o                         
  13   0   6         26.75          8.39       100.65 o                         
  14   0   6       8186.19       8622.27       371.85 o                         
  15   0   6       1537.44       1584.22       145.14 o                         
  16   0   6       1456.97       1559.16       128.39 o                         
  17   0   6       3335.67       3337.54       320.47 o                         
  18   0   6        546.14        481.85       143.78 o                         
 -18   1   6       2171.95       1864.70       216.50 o                         
 -17   1   6       3445.12       3527.82       279.82 o                         
 -16   1   6       1819.97       1879.89       177.13 o                         
 -15   1   6       3433.07       3673.85       241.85 o                         
 -14   1   6       2580.00       2730.10       179.01 o                         
 -13   1   6       2901.30       2819.11       219.19 o                         
 -12   1   6       3409.52       3641.48       237.32 o                         
 -11   1   6       4395.43       4479.99       238.28 o                         
 -10   1   6      10679.32      10064.84       340.88 o                         
  -9   1   6       6720.24       7263.62       243.25 o                         
  -8   1   6       5178.85       4828.91       374.38 o                         
  -7   1   6      10287.53      10635.32       434.23 o                         
  -6   1   6      16122.87      17587.60       655.43 o                         
  -5   1   6      20989.80      21874.09       706.56 o                         
  -4   1   6       6707.64       7901.17       385.71 o                         
  -3   1   6      20433.32      24553.69       676.94 o                         
  -2   1   6       3592.11       3727.15       188.77 o                         
  -1   1   6      12108.57      14441.97       364.80 o                         
   0   1   6      28676.59      34174.20       683.76 o                         
   1   1   6      14161.29      16900.66       514.72 o                         
   2   1   6       4861.88       5843.19       288.88 o                         
   3   1   6      20138.87      25072.29       821.12 o                         
   4   1   6       6493.95       7280.96       379.56 o                         
   5   1   6      21169.44      25233.51       758.54 o                         
   6   1   6      17131.82      18730.14       571.57 o                         
   7   1   6       9962.32       9871.85       432.28 o                         
   8   1   6       3827.90       3350.56       286.55 o                         
   9   1   6       7081.06       7298.02       215.48 o                         
  10   1   6      10438.10      10445.88       284.07 o                         
  11   1   6       4828.63       4715.89       221.72 o                         
  12   1   6       3774.75       3595.79       238.46 o                         
  13   1   6       3010.64       3036.45       230.88 o                         
  14   1   6       2956.81       3250.67       262.90 o                         
  15   1   6       3165.85       2901.50       184.88 o                         
  16   1   6       1880.57       1922.76       192.02 o                         
  17   1   6       3984.97       3727.23       224.67 o                         
  18   1   6       1736.27       1570.35       207.65 o                         
 -18   2   6       2265.49       2310.08       236.77 o                         
 -17   2   6        974.60       1119.85       128.76 o                         
 -16   2   6       1357.85       1319.72       148.69 o                         
 -15   2   6       2253.62       2445.20       196.59 o                         
 -14   2   6         37.41        -70.21        95.41 o                         
 -13   2   6       3936.01       4176.06       260.16 o                         
 -12   2   6        798.67        830.01       129.75 o                         
 -11   2   6       6236.35       6203.03       274.31 o                         
 -10   2   6       2733.58       2995.90       224.90 o                         
  -9   2   6       4529.51       4373.49       265.40 o                         
  -8   2   6       5073.67       4810.74       376.66 o                         
  -7   2   6      10177.21      10366.85       759.18 o                         
  -6   2   6      12776.77      13240.06       566.56 o                         
  -5   2   6       1920.01       1981.84       223.04 o                         
  -4   2   6      21227.14      24662.41       728.31 o                         
  -3   2   6      16326.85      17907.09       566.38 o                         
  -2   2   6      25592.79      29430.34       832.23 o                         
  -1   2   6      17940.85      20738.09       466.99 o                         
   0   2   6      12849.12      15377.08       438.96 o                         
   1   2   6      14135.76      14639.64      1032.06 o                         
   2   2   6      24727.68      30127.79      1077.30 o                         
   3   2   6      16167.22      19938.52       889.03 o                         
   4   2   6      20172.70      23455.65      1008.08 o                         
   5   2   6        841.31        834.48       190.00 o                         
   6   2   6      15965.95      18560.78       736.24 o                         
   7   2   6       9476.48      10021.53       569.22 o                         
   8   2   6       5632.37       5443.67      1218.76 o                         
   9   2   6       5391.71       5286.95       195.58 o                         
  10   2   6       2511.18       2565.41       147.30 o                         
  11   2   6       6013.59       5643.75       233.12 o                         
  12   2   6        982.47        815.96       113.61 o                         
  13   2   6       4284.64       4165.80       467.45 o                         
  14   2   6        222.73         64.67        98.38 o                         
  15   2   6       2917.03       2957.27       194.57 o                         
  16   2   6       1428.68       1455.19       166.64 o                         
  17   2   6        967.78        894.34       123.64 o                         
  18   2   6       2094.01       1964.88       150.86 o                         
 -18   3   6       3013.18       3531.98       327.02 o                         
 -17   3   6        326.66        404.44        90.31 o                         
 -16   3   6       4210.54       4455.90       217.40 o                         
 -15   3   6       1393.60       1358.93       146.47 o                         
 -14   3   6       2618.58       2345.19       196.47 o                         
 -13   3   6       8284.03       8971.22       397.87 o                         
 -12   3   6        469.68        407.40       119.36 o                         
 -11   3   6      12476.79      13238.08       477.01 o                         
 -10   3   6       2198.86       1921.50       277.82 o                         
  -9   3   6       6008.07       5895.14       434.93 o                         
  -8   3   6      10155.07      10596.85       742.52 o                         
  -7   3   6        620.65        778.98       169.57 o                         
  -6   3   6      41750.03      44453.25      1134.15 o                         
  -5   3   6        796.20        641.90       262.64 o                         
  -4   3   6      38911.40      43321.39      1062.65 o                         
  -3   3   6      12802.55      13606.19       385.27 o                         
  -2   3   6      10815.57      11013.29       347.15 o                         
  -1   3   6       5355.71       5514.21       284.13 o                         
   0   3   6        289.82        330.30        95.77 o                         
   1   3   6       6984.99       7395.42       312.13 o                         
   2   3   6      11348.10      11902.01       413.39 o                         
   3   3   6      11436.26      12623.55      1282.53 o                         
   4   3   6      41341.37      47142.65      2471.79 o                         
   5   3   6       1363.04       1507.94       219.59 o                         
   6   3   6      46117.91      52305.79      1352.45 o                         
   7   3   6        950.59        853.40       298.98 o                         
   8   3   6       8782.93       9100.61       458.66 o                         
   9   3   6       6293.32       6267.75       218.17 o                         
  10   3   6       1871.55       1830.34       128.69 o                         
  11   3   6      11655.11      11164.95       329.75 o                         
  12   3   6        354.65        278.71        88.39 o                         
  13   3   6       8730.22       8791.26       321.03 o                         
  14   3   6       2266.03       1686.03       266.85 o                         
  15   3   6       1160.33       1212.66       169.92 o                         
  16   3   6       4584.02       4263.48       264.41 o                         
  17   3   6        270.84        101.29        65.57 o                         
  18   3   6       3425.12       3635.70       270.10 o                         
 -18   4   6       2217.32       2455.06       222.12 o                         
 -17   4   6       1118.29        978.07       100.46 o                         
 -16   4   6        701.57        715.65       114.32 o                         
 -15   4   6       1589.14       1673.16       165.30 o                         
 -14   4   6       4492.36       4711.79       270.93 o                         
 -13   4   6       5241.68       5281.08       287.05 o                         
 -12   4   6       2196.32       2169.61       213.49 o                         
 -11   4   6       5094.93       4872.29       638.29 o                         
 -10   4   6       4040.12       3684.25       365.81 o                         
  -9   4   6       7619.30       7901.30       481.80 o                         
  -8   4   6       2195.05       1502.81       334.23 o                         
  -7   4   6       8674.53       7645.58       680.97 o                         
  -6   4   6      11630.49      11815.72       823.42 o                         
  -5   4   6      11006.97      11850.15       794.45 o                         
  -4   4   6      31426.34      34053.80      1349.01 o                         
  -3   4   6      20040.82      20690.71       584.97 o                         
  -2   4   6      27918.69      29018.39       732.21 o                         
  -1   4   6      14461.79      15504.75       512.36 o                         
   0   4   6      36467.48      39203.38       882.09 o                         
   1   4   6      18202.97      19845.54       731.14 o                         
   2   4   6      26505.32      28847.01       731.00 o                         
   3   4   6      20656.24      22115.04      1604.56 o                         
   4   4   6      29189.70      32246.98       972.37 o                         
   5   4   6       9996.66      11135.09       571.04 o                         
   6   4   6      12246.90      13237.65       654.40 o                         
   7   4   6       7583.81       7945.60       534.65 o                         
   8   4   6       1365.13       1364.54       110.23 o                         
   9   4   6       6161.62       6691.18       228.33 o                         
  10   4   6       4670.21       4623.82       197.78 o                         
  11   4   6       5708.55       5261.28       215.95 o                         
  12   4   6       2716.65       2325.38       207.55 o                         
  13   4   6       5630.41       5408.69       332.58 o                         
  14   4   6       4245.89       3692.89       395.97 o                         
  15   4   6       1682.25       1610.98       205.08 o                         
  16   4   6        731.91        664.16       126.94 o                         
  17   4   6       1205.58        995.06       122.92 o                         
  18   4   6       2208.91       2355.18       211.27 o                         
 -17   5   6       4831.04       5188.15       246.89 o                         
 -16   5   6       1289.70       1118.14       127.36 o                         
 -15   5   6       1903.13       2034.28       173.91 o                         
 -14   5   6       3171.46       3163.17       220.61 o                         
 -13   5   6       2898.09       2628.02       203.43 o                         
 -12   5   6      11469.04      11582.61       412.04 o                         
 -11   5   6       2486.49       2761.06       357.28 o                         
 -10   5   6       6919.96       6889.11       412.64 o                         
  -9   5   6       4168.49       3943.95       219.08 o                         
  -8   5   6       2878.70       2419.15       208.37 o                         
  -7   5   6       8500.13       7264.79       697.93 o                         
  -6   5   6        926.29        873.38       257.00 o                         
  -5   5   6      33375.26      35266.97      1495.54 o                         
  -4   5   6       1601.37       1382.64       306.05 o                         
  -3   5   6      20714.23      21949.65       939.48 o                         
  -2   5   6       4564.34       4389.09       275.60 o                         
  -1   5   6      10699.08      11479.94       463.98 o                         
   0   5   6      34578.07      36656.22       899.40 o                         
   1   5   6      10347.31      11287.49       477.23 o                         
   2   5   6       6771.09       7019.26       379.14 o                         
   3   5   6      22458.31      24071.07      1296.79 o                         
   4   5   6       2847.98       3064.67       312.34 o                         
   5   5   6      33548.55      36963.98      1122.64 o                         
   6   5   6        821.31       1017.66       207.46 o                         
   7   5   6       9126.58       8521.55       561.15 o                         
   8   5   6       3343.56       3150.65       160.12 o                         
   9   5   6       4272.02       4242.74       189.12 o                         
  10   5   6       6567.14       6379.21       239.12 o                         
  11   5   6       2724.83       2746.52       185.70 o                         
  12   5   6      12299.40      12515.56       493.95 o                         
  13   5   6       3130.34       2927.91       252.38 o                         
  14   5   6       3375.10       3092.91       251.78 o                         
  15   5   6       2194.90       1762.24       154.90 o                         
  16   5   6       1345.23       1294.81       149.62 o                         
  17   5   6       4395.64       4214.53       224.30 o                         
 -17   6   6       2018.87       2109.64       135.68 o                         
 -16   6   6       1066.45        804.66       109.54 o                         
 -15   6   6        762.45        765.19       122.73 o                         
 -14   6   6       2882.53       2960.66       174.97 o                         
 -13   6   6        847.89        800.50       121.87 o                         
 -12   6   6       7516.56       7320.17       543.50 o                         
 -11   6   6        365.68        257.79       121.10 o                         
 -10   6   6       6907.03       6570.25       412.12 o                         
  -9   6   6       1423.41       1224.51       172.24 o                         
  -8   6   6       6143.69       5359.98       233.01 o                         
  -7   6   6      11829.88      11702.42       417.54 o                         
  -6   6   6       7656.14       6835.35       685.91 o                         
  -5   6   6      16005.82      15796.00      1012.72 o                         
  -4   6   6       4620.40       4343.72       497.31 o                         
  -3   6   6      25596.05      25851.58      1252.87 o                         
  -2   6   6       8493.41       8336.03       407.40 o                         
  -1   6   6       4599.08       5428.45       337.72 o                         
   0   6   6      23755.19      23377.95      1151.38 o                         
   1   6   6       3002.04       3615.30       439.22 o                         
   2   6   6       7533.97       7618.55       624.02 o                         
   3   6   6      27446.80      29799.82      1258.74 o                         
   4   6   6       4257.31       4254.22       429.68 o                         
   5   6   6      19207.84      20749.55      1304.11 o                         
   6   6   6       6860.70       7596.03       531.90 o                         
   7   6   6      11935.00      11887.66       323.22 o                         
   8   6   6       5420.52       5368.74       206.46 o                         
   9   6   6       1769.60       1697.39       127.21 o                         
  10   6   6       7643.65       8086.62       279.79 o                         
  11   6   6        635.20        542.16       108.72 o                         
  12   6   6       7850.29       8043.06       320.70 o                         
  13   6   6       1009.49        938.59        97.49 o                         
  14   6   6       3042.87       3154.58       175.66 o                         
  15   6   6        812.82        622.98       120.26 o                         
  16   6   6       1062.37       1105.09       161.71 o                         
  17   6   6       1975.56       1828.64       148.37 o                         
 -17   7   6       1919.79       1858.90       159.59 o                         
 -16   7   6       3063.62       2949.91       176.07 o                         
 -15   7   6       1039.34       1038.30       125.12 o                         
 -14   7   6       3421.54       3498.16       179.67 o                         
 -13   7   6       3409.38       3385.68       189.20 o                         
 -12   7   6       5189.32       4243.34       797.01 o                         
 -11   7   6       5558.79       5809.75       485.45 o                         
 -10   7   6       4498.70       4695.72       453.35 o                         
  -9   7   6       7166.39       6607.54       426.10 o                         
  -8   7   6       8034.08       6684.18       298.31 o                         
  -7   7   6       7491.29       7150.11       257.05 o                         
  -6   7   6       6477.14       6536.12       304.29 o                         
  -5   7   6       7774.61       7379.31       730.83 o                         
  -4   7   6       6034.53       5193.85       600.29 o                         
  -3   7   6       9395.42       9607.26       785.28 o                         
  -2   7   6       6828.10       6475.38       377.06 o                         
  -1   7   6       7931.39       7408.83       417.67 o                         
   0   7   6       5203.77       5116.36       567.31 o                         
   1   7   6      10131.39      10765.87       797.54 o                         
   2   7   6       7611.48       7350.37       480.60 o                         
   3   7   6       8149.46       8218.54       705.31 o                         
   4   7   6       7081.11       6445.28       609.38 o                         
   5   7   6       8525.35       8014.02       852.77 o                         
   6   7   6       7637.55       7765.12       236.11 o                         
   7   7   6       6753.02       7553.04       227.95 o                         
   8   7   6       8744.00       8671.16       312.38 o                         
   9   7   6       6868.86       6504.41       203.44 o                         
  10   7   6       4902.55       4867.69       203.37 o                         
  11   7   6       5881.93       5827.39       214.58 o                         
  12   7   6       5988.75       5654.53       211.55 o                         
  13   7   6       3562.80       3680.25       198.11 o                         
  14   7   6       3753.23       3867.24       218.75 o                         
  15   7   6        827.44        800.82       144.90 o                         
  16   7   6       3261.80       3261.61       206.54 o                         
  17   7   6       1949.67       1841.59       150.85 o                         
 -16   8   6       1579.56       1704.49       215.52 o                         
 -15   8   6       1433.15       1464.35       132.63 o                         
 -14   8   6        483.13        423.11        98.87 o                         
 -13   8   6       3179.01       3191.98       269.40 o                         
 -12   8   6         17.22        -82.26       156.78 o                         
 -11   8   6       9839.18       9652.02       632.30 o                         
 -10   8   6       1248.04        915.01       235.45 o                         
  -9   8   6       8641.81       7635.84       528.90 o                         
  -8   8   6       5733.45       4872.81       225.07 o                         
  -7   8   6       1677.72       1412.60       128.36 o                         
  -6   8   6      15340.72      15161.28       380.40 o                         
  -5   8   6       1493.66       1165.83       161.43 o                         
  -4   8   6      12126.10      11567.57       538.66 o                         
  -3   8   6      12349.79      11086.17       897.52 o                         
  -2   8   6       8085.27       8105.25       753.25 o                         
  -1   8   6      19018.36      19946.46      1201.52 o                         
   0   8   6        100.76         70.57       187.85 o                         
   1   8   6      17031.64      18622.68      1160.36 o                         
   2   8   6       9821.96      10426.01      1013.58 o                         
   3   8   6      12398.11      12549.49       925.40 o                         
   4   8   6      12863.43      12444.76       516.23 o                         
   5   8   6       1200.01       1030.73       101.21 o                         
   6   8   6      14426.48      14431.13       285.11 o                         
   7   8   6       1164.46       1137.67        96.36 o                         
   8   8   6       6363.97       6190.01       207.44 o                         
   9   8   6       8073.34       8387.52       257.07 o                         
  10   8   6       1219.20       1096.91       121.30 o                         
  11   8   6       9040.07       8767.51       294.83 o                         
  12   8   6         22.75        -59.26        74.80 o                         
  13   8   6       3561.11       3617.46       200.35 o                         
  14   8   6        235.81        210.30        74.74 o                         
  15   8   6       1437.35       1256.53       145.37 o                         
  16   8   6       1201.33       1194.87       152.41 o                         
 -16   9   6       2079.36       2029.07       213.00 o                         
 -15   9   6       1685.66       1642.65       133.93 o                         
 -14   9   6        720.00        678.96       110.96 o                         
 -13   9   6       6164.63       6425.84       285.92 o                         
 -12   9   6       1460.79       1261.97       248.39 o                         
 -11   9   6       8881.86       8576.26       597.73 o                         
 -10   9   6       1409.89       1024.99       241.75 o                         
  -9   9   6       3689.26       2926.50       475.34 o                         
  -8   9   6       9986.34       9309.66       313.79 o                         
  -7   9   6        197.97        -47.68        72.79 o                         
  -6   9   6      11744.60      11108.18       333.28 o                         
  -5   9   6       1877.98       1777.70       136.25 o                         
  -4   9   6      12294.37      11040.17       361.13 o                         
  -3   9   6      10271.13       9711.12       390.19 o                         
  -2   9   6      10482.87      11043.73       939.69 o                         
  -1   9   6      10503.65      10693.45       909.90 o                         
   0   9   6       4445.54       4622.16       611.38 o                         
   1   9   6      11007.91      11208.59       944.73 o                         
   2   9   6      11059.79      10496.20       369.87 o                         
   3   9   6      10250.74      10183.16       321.16 o                         
   4   9   6      11386.91      10759.47       285.12 o                         
   5   9   6       1643.17       1597.13       113.51 o                         
   6   9   6      11592.65      10495.94       436.79 o                         
   7   9   6        280.41        270.73        67.36 o                         
   8   9   6      10615.74      10852.52       278.43 o                         
   9   9   6       3128.43       3092.36       177.85 o                         
  10   9   6        815.71        750.86       104.78 o                         
  11   9   6      10072.17      10117.03       379.50 o                         
  12   9   6       1673.80       1533.39       118.99 o                         
  13   9   6       5580.90       5563.97       398.57 o                         
  14   9   6        860.22        817.67        95.41 o                         
  15   9   6       1483.84       1437.26       150.27 o                         
  16   9   6       2157.13       2067.78       146.55 o                         
 -15  10   6       2169.89       2072.01       137.92 o                         
 -14  10   6       2543.63       2546.68       173.07 o                         
 -13  10   6       1128.33       1385.30       229.70 o                         
 -12  10   6       8120.54       8913.97       578.98 o                         
 -11  10   6       2921.77       2619.08       347.17 o                         
 -10  10   6       5912.56       5755.33       514.21 o                         
  -9  10   6       4907.95       4576.96       463.17 o                         
  -8  10   6       1039.70        815.82       109.67 o                         
  -7  10   6      11739.36      11249.05       346.20 o                         
  -6  10   6       4255.81       3862.60       204.73 o                         
  -5  10   6       9907.35       9571.95       307.98 o                         
  -4  10   6      10126.07       9413.96       353.50 o                         
  -3  10   6       7169.61       6182.79       277.60 o                         
  -2  10   6       3756.87       3092.98       185.14 o                         
  -1  10   6       5900.50       5580.99       263.43 o                         
   0  10   6       5861.43       5141.83       297.79 o                         
   1  10   6       5665.09       4728.14       558.78 o                         
   2  10   6       3519.33       2975.51       188.49 o                         
   3  10   6       6880.98       6094.02       258.61 o                         
   4  10   6       9662.02       8767.85       264.09 o                         
   5  10   6      10479.80       9673.26       346.57 o                         
   6  10   6       4553.63       4148.21       181.40 o                         
   7  10   6      10787.85      10034.22       285.96 o                         
   8  10   6        829.95        682.11        90.39 o                         
   9  10   6       4506.65       4489.79       208.96 o                         
  10  10   6       5679.83       5435.25       231.10 o                         
  11  10   6       3215.22       3122.20       160.14 o                         
  12  10   6       7984.41       8080.06       322.46 o                         
  13  10   6       1313.32       1248.93       139.00 o                         
  14  10   6       2487.54       2564.20       139.94 o                         
  15  10   6       1920.41       1881.64       123.83 o                         
 -15  11   6       2364.69       2849.68       173.43 o                         
 -14  11   6       2850.69       2953.12       148.01 o                         
 -13  11   6        979.08       1022.56       107.27 o                         
 -12  11   6       4000.80       4068.08       270.23 o                         
 -11  11   6       1580.40       1402.74       273.63 o                         
 -10  11   6       6563.90       7320.76       554.43 o                         
  -9  11   6      10763.48      10165.76       516.35 o                         
  -8  11   6        488.74        467.57       103.99 o                         
  -7  11   6      12550.26      11564.24       377.00 o                         
  -6  11   6        471.31        470.84       106.04 o                         
  -5  11   6       7466.08       6503.77       259.76 o                         
  -4  11   6       5968.89       5211.82       268.07 o                         
  -3  11   6       5638.79       4974.39       257.44 o                         
  -2  11   6       5865.55       5015.61       259.68 o                         
  -1  11   6       2218.05       1993.39       211.53 o                         
   0  11   6      10345.86       9582.77       473.15 o                         
   1  11   6       1999.30       1694.47       189.59 o                         
   2  11   6       5596.53       5352.34       369.68 o                         
   3  11   6       5355.37       4434.35       231.20 o                         
   4  11   6       5233.32       4386.25       248.76 o                         
   5  11   6       7427.19       6747.50       306.64 o                         
   6  11   6        494.84        366.63        83.03 o                         
   7  11   6      11293.12      10877.15       299.16 o                         
   8  11   6        890.52        907.78        98.90 o                         
   9  11   6      11203.53      10867.45       319.46 o                         
  10  11   6       5391.36       5382.88       204.72 o                         
  11  11   6       1683.72       1688.37       121.29 o                         
  12  11   6       4189.79       4106.98       188.46 o                         
  13  11   6       1089.75        991.64        94.85 o                         
  14  11   6       2887.73       2712.75       186.15 o                         
  15  11   6       2338.81       2182.33       213.96 o                         
 -14  12   6       1715.25       1665.33       176.79 o                         
 -13  12   6        343.42        253.81        66.18 o                         
 -12  12   6       4406.65       4869.78       295.32 o                         
 -11  12   6       3854.59       4180.72       405.92 o                         
 -10  12   6       4153.33       4287.90       435.81 o                         
  -9  12   6       5971.08       4957.04       902.13 o                         
  -8  12   6       4539.32       4376.25       290.39 o                         
  -7  12   6       3091.02       3066.74       200.65 o                         
  -6  12   6       3447.65       3073.60       202.80 o                         
  -5  12   6       3370.58       2889.53       194.80 o                         
  -4  12   6       2885.05       2721.70       178.17 o                         
  -3  12   6       7217.02       6250.95       350.56 o                         
  -2  12   6       6587.51       5671.48       277.63 o                         
  -1  12   6       6264.21       5524.89       318.26 o                         
   0  12   6      11479.12      10377.88       602.55 o                         
   1  12   6       5692.44       4705.41       400.84 o                         
   2  12   6       6955.23       6358.47       413.15 o                         
   3  12   6       6766.28       6242.68       378.34 o                         
   4  12   6       4197.15       4004.69       340.88 o                         
   5  12   6       3228.16       3034.80       278.66 o                         
   6  12   6       3009.87       2708.57       207.76 o                         
   7  12   6       4168.41       3945.12       210.34 o                         
   8  12   6       3331.62       3326.91       156.69 o                         
   9  12   6       5381.45       5006.93       196.86 o                         
  10  12   6       4008.60       4087.55       176.57 o                         
  11  12   6       3102.03       2969.30       147.10 o                         
  12  12   6       4456.83       4565.00       246.10 o                         
  13  12   6        391.65        477.92        70.59 o                         
  14  12   6       1790.66       1896.42       118.46 o                         
 -13  13   6       2448.66       2476.05       128.92 o                         
 -12  13   6       3179.47       3065.12       217.92 o                         
 -11  13   6       3930.46       4234.93       273.49 o                         
 -10  13   6       3143.27       3357.66       381.86 o                         
  -9  13   6       1208.07        863.45       179.63 o                         
  -8  13   6       9354.77       9113.39       406.63 o                         
  -7  13   6        509.35        362.74       129.45 o                         
  -6  13   6       6529.03       6472.62       284.09 o                         
  -5  13   6       2285.61       2301.79       180.97 o                         
  -4  13   6       5758.74       5430.48       257.69 o                         
  -3  13   6       6054.95       5858.27       316.80 o                         
  -2  13   6       2474.80       2598.03       185.11 o                         
  -1  13   6       5142.76       4981.68       336.54 o                         
   0  13   6        635.24        598.08       164.78 o                         
   1  13   6       5615.17       4952.44       466.01 o                         
   2  13   6       2598.14       2867.99       377.75 o                         
   3  13   6       6064.83       6019.09       372.45 o                         
   4  13   6       5414.51       5680.37       365.74 o                         
   5  13   6       2272.00       2157.00       245.41 o                         
   6  13   6       7405.28       7681.77       432.05 o                         
   7  13   6        373.97        343.00       110.85 o                         
   8  13   6       9785.13       9807.47       310.94 o                         
   9  13   6       1559.34       1631.89       136.18 o                         
  10  13   6       2874.31       2854.04       162.35 o                         
  11  13   6       3927.28       4103.57       183.72 o                         
  12  13   6       2631.98       2314.41       126.25 o                         
  13  13   6       2321.52       3207.99       299.95 o                         
 -13  14   6       3066.66       2953.87       246.26 o                         
 -12  14   6        336.66        487.20       110.01 o                         
 -11  14   6       5414.43       5587.56       287.66 o                         
 -10  14   6        406.73        442.39       177.75 o                         
  -9  14   6       3721.28       3475.35       622.63 o                         
  -8  14   6       3401.75       3217.00       248.32 o                         
  -7  14   6        632.27        468.06       140.49 o                         
  -6  14   6       7146.41       7449.51       301.72 o                         
  -5  14   6       2470.45       2223.79       194.16 o                         
  -4  14   6       5236.10       5093.47       249.26 o                         
  -3  14   6       6998.38       6604.69       340.82 o                         
  -2  14   6       5017.78       4676.62       242.53 o                         
  -1  14   6       5514.45       5364.12       254.12 o                         
   0  14   6        569.76        385.00       208.65 o                         
   1  14   6       4548.08       4151.38       834.19 o                         
   2  14   6       4624.69       4395.43       463.10 o                         
   3  14   6       6171.46       6207.88       370.84 o                         
   4  14   6       5486.58       5373.49       357.35 o                         
   5  14   6       2425.73       2118.27       289.03 o                         
   6  14   6       7814.39       7946.31       427.15 o                         
   7  14   6        539.40        649.47       169.58 o                         
   8  14   6       3089.31       3121.83       276.70 o                         
   9  14   6       3094.62       3294.27       319.88 o                         
  10  14   6        443.26        599.72       117.33 o                         
  11  14   6       5138.59       5382.25       295.72 o                         
  12  14   6        269.27         72.04       134.56 o                         
  13  14   6       3435.28       4351.87       315.40 o                         
 -12  15   6       1193.50       1080.14       121.10 o                         
 -11  15   6       3792.27       3829.83       369.27 o                         
 -10  15   6       1830.61       1833.07       145.00 o                         
  -9  15   6       2333.18       2690.11       327.18 o                         
  -8  15   6       1741.66       1641.79       178.99 o                         
  -7  15   6       3084.53       3090.22       242.70 o                         
  -6  15   6       4592.98       4902.87       292.43 o                         
  -5  15   6       2401.65       2323.37       175.13 o                         
  -4  15   6       2670.01       2748.67       191.98 o                         
  -3  15   6       4415.79       4261.90       228.89 o                         
  -2  15   6       2763.26       2712.54       225.24 o                         
  -1  15   6       1404.31       1357.41       184.40 o                         
   0  15   6       5499.11       5635.64       463.87 o                         
   1  15   6       1802.88       1534.20       191.21 o                         
   2  15   6       2077.44       1955.36       249.97 o                         
   3  15   6       4138.75       3745.36       431.54 o                         
   4  15   6       2542.55       2490.09       244.74 o                         
   5  15   6       2869.77       3021.78       270.07 o                         
   6  15   6       4639.58       4818.16       330.72 o                         
   7  15   6       3558.45       3484.53       283.51 o                         
   8  15   6       1726.51       1663.51       201.98 o                         
   9  15   6       2181.02       2234.13       318.21 o                         
  10  15   6       1980.03       1991.99       196.26 o                         
  11  15   6       3669.03       3919.08       339.36 o                         
  12  15   6       1335.33       1763.35       217.78 o                         
 -10  16   6       4095.82       4365.56       630.83 o                         
  -9  16   6       1480.32       1359.29       154.82 o                         
  -8  16   6       1959.85       1738.27       337.76 o                         
  -7  16   6       2440.57       2064.15       191.15 o                         
  -6  16   6        457.57        450.45       116.72 o                         
  -5  16   6       5445.44       6045.91       315.34 o                         
  -4  16   6       1566.45       1543.93       142.27 o                         
  -3  16   6       2357.70       2377.15       173.89 o                         
  -2  16   6       4252.40       4141.21       435.07 o                         
  -1  16   6         76.34       -129.04       179.12 o                         
   0  16   6       6388.28       6848.30       351.02 o                         
   1  16   6         13.63        -42.11       120.10 o                         
   2  16   6       4048.62       4241.62       279.92 o                         
   3  16   6       2686.39       2957.43       287.33 o                         
   4  16   6       1673.91       1509.53       224.15 o                         
   5  16   6       4922.83       5394.87       332.00 o                         
   6  16   6        503.21        306.41       125.40 o                         
   7  16   6       2782.60       2622.69       236.06 o                         
   8  16   6       1684.19       1560.22       211.94 o                         
   9  16   6       1705.71       1581.72       179.61 o                         
  10  16   6       3823.95       4468.40       343.62 o                         
  -9  17   6       3133.54       3095.56       547.19 o                         
  -8  17   6       1136.67       1159.52       175.03 o                         
  -7  17   6       4475.60       4233.65       194.51 o                         
  -6  17   6         71.91        -10.64       109.89 o                         
  -5  17   6       3571.35       3454.93       228.17 o                         
  -4  17   6       2015.74       2274.79       195.69 o                         
  -3  17   6       3259.02       3883.65       205.50 o                         
  -2  17   6       1744.62       1782.59       177.73 o                         
  -1  17   6       1775.59       1854.22       250.52 o                         
   0  17   6       1365.02       1399.69       223.37 o                         
   1  17   6       1721.15       1323.26       226.98 o                         
   2  17   6       1763.27       1809.09       190.72 o                         
   3  17   6       3444.34       3814.99       258.37 o                         
   4  17   6       2230.68       2856.98       262.66 o                         
   5  17   6       3842.19       4349.31       314.50 o                         
   6  17   6        137.01        -39.93        93.50 o                         
   7  17   6       4635.63       4890.50       241.10 o                         
   8  17   6       1203.51       1287.86       131.26 o                         
   9  17   6       3276.01       4199.42       635.64 o                         
  -7  18   6       1288.19       1125.49       235.65 o                         
  -6  18   6       2157.58       1985.15       169.23 o                         
  -5  18   6       1557.29       1341.46       157.97 o                         
  -4  18   6       1363.75       1309.09       204.95 o                         
  -3  18   6       5008.26       5912.15       381.73 o                         
  -2  18   6       1941.21       2124.07       175.98 o                         
  -1  18   6       3991.94       4216.60       257.95 o                         
   0  18   6       1421.09       1498.95       236.56 o                         
   1  18   6       3803.65       3922.22       467.63 o                         
   2  18   6       1953.51       2284.54       266.03 o                         
   3  18   6       4489.55       4973.79       266.87 o                         
   4  18   6       1315.44       1435.63       155.80 o                         
   5  18   6       1611.06       1835.48       168.61 o                         
   6  18   6       2101.85       2146.05       182.99 o                         
   7  18   6       1203.44       1763.07       292.44 o                         
  -5  19   6        233.73         57.81       148.83 o                         
  -4  19   6       4404.16       3703.97       279.12 o                         
  -3  19   6       1187.50       1170.59       179.73 o                         
  -2  19   6       1795.86       1796.97       210.31 o                         
  -1  19   6       2020.34       2403.52       245.29 o                         
   0  19   6          0.87       -118.02       118.02 o                         
   1  19   6       1787.15       2044.46       158.50 o                         
   2  19   6       1751.04       2067.69       227.06 o                         
   3  19   6       1037.14       1170.04       184.52 o                         
   4  19   6       3927.20       4863.20       304.51 o                         
   5  19   6        136.84        250.88       177.94 o                         
   1   0   7      17084.98      18944.67       452.44 o                         
   2   0   7         23.62        -43.63        72.37 o                         
   3   0   7      18358.11      21553.46       650.55 o                         
   4   0   7        371.69        372.31       117.18 o                         
   5   0   7      17727.21      20754.04       709.88 o                         
   6   0   7       3309.62       3873.38       320.49 o                         
   7   0   7       2451.50       2646.75       287.64 o                         
   8   0   7       4001.59       4424.31       290.03 o                         
   9   0   7      11416.32      12016.69       430.57 o                         
  10   0   7         74.44        -56.78        89.29 o                         
  11   0   7      16134.83      15967.90       492.69 o                         
  12   0   7        813.89        723.87       110.25 o                         
  13   0   7      18968.09      20186.13       438.31 o                         
  14   0   7         19.97        107.55        80.13 o                         
  15   0   7       6477.48       6365.88       255.38 o                         
  16   0   7        588.95        478.31       111.44 o                         
  17   0   7          5.41        -83.04       122.25 o                         
  18   0   7        108.33        186.23        94.50 o                         
 -18   1   7       4406.66       5199.28       332.76 o                         
 -17   1   7       1628.46       1675.27       195.80 o                         
 -16   1   7       3144.58       3443.60       217.67 o                         
 -15   1   7        824.96        886.95       119.96 o                         
 -14   1   7       1708.18       1527.67       162.25 o                         
 -13   1   7        339.59        506.68       103.19 o                         
 -12   1   7        353.20        356.22        92.54 o                         
 -11   1   7       1390.99       1433.88       126.19 o                         
 -10   1   7        595.43        800.08       138.95 o                         
  -9   1   7       3558.98       3799.87       147.24 o                         
  -8   1   7      11046.48      11702.80       438.58 o                         
  -7   1   7       6219.99       6349.02       418.40 o                         
  -6   1   7      61220.63      66834.91      1460.27 o                         
  -5   1   7      16690.04      19590.70       690.17 o                         
  -4   1   7      39928.83      48583.59      1121.80 o                         
  -3   1   7      14286.20      17570.83       588.37 o                         
  -2   1   7      11503.81      12646.55       377.99 o                         
  -1   1   7       4278.37       5080.23       228.65 o                         
   0   1   7         76.63        128.66        63.70 o                         
   1   1   7       3852.24       4385.48       284.54 o                         
   2   1   7      11743.48      12698.21       690.02 o                         
   3   1   7      16368.91      19447.92       615.13 o                         
   4   1   7      35853.22      41531.39      1015.40 o                         
   5   1   7      15340.77      17854.73       644.64 o                         
   6   1   7      60576.93      73683.41      1554.51 o                         
   7   1   7       4710.83       4673.35       357.26 o                         
   8   1   7      11214.95      12513.56       417.72 o                         
   9   1   7       3834.92       4342.83       202.38 o                         
  10   1   7        412.79        383.50       112.62 o                         
  11   1   7       1175.94       1195.54       130.34 o                         
  12   1   7        443.52        390.46        99.64 o                         
  13   1   7        163.43        102.05        82.99 o                         
  14   1   7       1869.95       1743.25       150.63 o                         
  15   1   7        651.77        564.55        97.07 o                         
  16   1   7       3081.68       3207.32       208.32 o                         
  17   1   7       1636.10       1630.15       147.00 o                         
  18   1   7       3980.15       3890.89       277.62 o                         
 -18   2   7        426.68        425.20       126.02 o                         
 -17   2   7        111.84        104.51       103.40 o                         
 -16   2   7        530.19        614.11       120.17 o                         
 -15   2   7       2321.58       2568.22       173.83 o                         
 -14   2   7       9948.30      11262.96       414.02 o                         
 -13   2   7       2391.88       2373.06       202.70 o                         
 -12   2   7      17616.67      19955.77       564.09 o                         
 -11   2   7       5256.77       5134.20       257.59 o                         
 -10   2   7      19156.08      20148.92       625.72 o                         
  -9   2   7       5597.37       5712.51       234.13 o                         
  -8   2   7       2380.73       2020.95       263.36 o                         
  -7   2   7        234.59        174.69       125.47 o                         
  -6   2   7        868.15        757.86       166.23 o                         
  -5   2   7       1608.62       1551.72       296.55 o                         
  -4   2   7      14621.35      17292.01       622.20 o                         
  -3   2   7       2367.95       2561.75       183.16 o                         
  -2   2   7      27576.44      30839.56      1026.58 o                         
  -1   2   7       8136.65       9134.53       314.15 o                         
   0   2   7      17063.31      18061.67       549.84 o                         
   1   2   7       8449.35       8951.08       812.10 o                         
   2   2   7      26143.30      30239.36      1149.66 o                         
   3   2   7       3076.04       3825.96       407.04 o                         
   4   2   7      15161.89      17974.56       942.37 o                         
   5   2   7       1548.09       1718.76       331.46 o                         
   6   2   7       1071.75       1577.46       334.00 o                         
   7   2   7        499.41        510.19       159.27 o                         
   8   2   7       1668.44       1789.94       113.69 o                         
   9   2   7       5318.67       5386.38       188.67 o                         
  10   2   7      18985.56      19602.08       622.84 o                         
  11   2   7       5839.32       5702.33       298.96 o                         
  12   2   7      16653.40      16869.81       525.25 o                         
  13   2   7       2036.75       2054.91       166.73 o                         
  14   2   7      10378.14      10472.70       378.60 o                         
  15   2   7       2079.65       1707.58       176.60 o                         
  16   2   7        571.12        632.78       124.94 o                         
  17   2   7        169.36        241.09        71.28 o                         
  18   2   7        453.60        270.47        88.88 o                         
 -17   3   7       6225.21       7168.42       370.17 o                         
 -16   3   7         92.81         72.32        80.28 o                         
 -15   3   7       3761.60       4189.72       247.29 o                         
 -14   3   7       1381.93       1312.33       161.28 o                         
 -13   3   7        461.09        517.69       122.70 o                         
 -12   3   7        572.02        542.28       115.04 o                         
 -11   3   7        548.28        529.31       111.11 o                         
 -10   3   7       2885.72       2681.00       229.94 o                         
  -9   3   7       6143.30       6276.73       439.65 o                         
  -8   3   7        187.41         59.63        92.38 o                         
  -7   3   7      26596.66      26492.96       908.33 o                         
  -6   3   7       2928.10       3086.02       700.98 o                         
  -5   3   7      42755.73      44796.39      1158.52 o                         
  -4   3   7        301.53        176.21       146.85 o                         
  -3   3   7      36569.78      39678.91       763.19 o                         
  -2   3   7       4085.22       4405.14       393.83 o                         
  -1   3   7       5889.01       6236.31       317.11 o                         
   0   3   7        585.01        642.51       173.47 o                         
   1   3   7       6141.85       6439.70       387.21 o                         
   2   3   7       4247.21       4788.37       450.33 o                         
   3   3   7      35579.74      40932.24      1465.16 o                         
   4   3   7        367.31        377.65       210.64 o                         
   5   3   7      37693.35      40853.62      1567.14 o                         
   6   3   7       3462.52       4257.00       381.60 o                         
   7   3   7      24849.23      25071.07       974.28 o                         
   8   3   7        219.73        334.67        74.50 o                         
   9   3   7       6341.79       6821.08       272.98 o                         
  10   3   7       2266.21       2167.38       145.49 o                         
  11   3   7        533.05        372.65        93.17 o                         
  12   3   7        441.50        346.04        96.04 o                         
  13   3   7        439.27        468.38       126.09 o                         
  14   3   7       1618.17       1697.95       184.63 o                         
  15   3   7       4093.47       4420.38       280.98 o                         
  16   3   7        151.81        105.92        87.16 o                         
  17   3   7       6601.83       6611.83       296.94 o                         
  18   3   7          7.23         81.88        67.58 o                         
 -17   4   7         49.04         62.23        66.29 o                         
 -16   4   7        582.52        620.80        96.50 o                         
 -15   4   7        708.27        648.42       114.42 o                         
 -14   4   7      11626.73      11549.64       414.89 o                         
 -13   4   7       9534.12      10377.93       397.14 o                         
 -12   4   7       9683.09      10085.53       389.90 o                         
 -11   4   7      11645.38      12436.69       529.36 o                         
 -10   4   7       7308.41       7123.21       630.66 o                         
  -9   4   7       9942.63       8655.10       428.83 o                         
  -8   4   7       2571.73       2207.57       145.55 o                         
  -7   4   7       2279.08       1612.76       349.67 o                         
  -6   4   7        216.13        270.49       184.07 o                         
  -5   4   7       3684.87       3581.88       453.73 o                         
  -4   4   7       8840.86       9317.39       694.77 o                         
  -3   4   7       7140.29       7016.03       347.40 o                         
  -2   4   7      27960.78      29401.45       770.28 o                         
  -1   4   7      28884.81      31739.42       881.18 o                         
   0   4   7      10412.89      10631.02       437.34 o                         
   1   4   7      26431.81      29768.58       759.24 o                         
   2   4   7      26859.29      29383.97      1201.43 o                         
   3   4   7       7478.55       7659.63       615.00 o                         
   4   4   7       7688.94       8915.65       682.31 o                         
   5   4   7       3671.45       3864.02       460.99 o                         
   6   4   7        401.36        563.46       195.17 o                         
   7   4   7       2831.07       3223.19       157.16 o                         
   8   4   7       2448.98       2421.85       144.02 o                         
   9   4   7       9002.53       9187.73       357.29 o                         
  10   4   7       5816.56       5983.25       268.92 o                         
  11   4   7      10441.40      10618.61       526.16 o                         
  12   4   7       8588.22       8386.17       322.52 o                         
  13   4   7       9497.12       9898.34       452.71 o                         
  14   4   7      11395.26      11217.36       467.71 o                         
  15   4   7       1388.66       1174.81       132.55 o                         
  16   4   7        396.26        268.74        91.44 o                         
  17   4   7        122.54         79.13       131.55 o                         
 -17   5   7        500.15        454.01        76.99 o                         
 -16   5   7       2670.77       3001.42       166.42 o                         
 -15   5   7        309.62        256.57        89.82 o                         
 -14   5   7       2671.21       2713.36       201.82 o                         
 -13   5   7        717.57        778.21       135.12 o                         
 -12   5   7        925.25        857.57       131.11 o                         
 -11   5   7       1306.92        960.22       168.55 o                         
 -10   5   7       4223.04       3590.33       242.39 o                         
  -9   5   7        254.39        169.58       105.72 o                         
  -8   5   7      11878.67      11630.51       408.61 o                         
  -7   5   7       4355.03       4725.56       282.30 o                         
  -6   5   7      24694.23      24588.63      1298.22 o                         
  -5   5   7       6520.42       5972.90       606.97 o                         
  -4   5   7      45431.41      45802.24      1721.38 o                         
  -3   5   7       6268.68       6428.28       592.71 o                         
  -2   5   7      14018.12      13753.03       528.03 o                         
  -1   5   7       3162.40       3242.14       261.27 o                         
   0   5   7         67.68         -1.62        93.78 o                         
   1   5   7       3926.21       4096.32       299.77 o                         
   2   5   7      12509.63      12480.84       776.93 o                         
   3   5   7       5494.55       5837.57       553.64 o                         
   4   5   7      44374.90      47157.75      1746.10 o                         
   5   5   7       6401.36       7257.62       643.81 o                         
   6   5   7      20802.69      21979.96       917.50 o                         
   7   5   7       4465.57       4858.54       252.70 o                         
   8   5   7      11976.76      12354.91       350.68 o                         
   9   5   7         73.41         19.27        60.11 o                         
  10   5   7       4500.16       4496.08       211.67 o                         
  11   5   7       1566.91       1409.27       146.68 o                         
  12   5   7        889.06        800.40       126.96 o                         
  13   5   7        808.44        755.47       125.19 o                         
  14   5   7       2639.73       2247.84       177.92 o                         
  15   5   7        216.95         41.92        90.04 o                         
  16   5   7       2705.50       2579.61       194.92 o                         
  17   5   7        413.83        431.47       134.03 o                         
 -17   6   7        147.66        -50.56        78.09 o                         
 -16   6   7        794.59        963.27       103.09 o                         
 -15   6   7       5240.17       5726.26       261.14 o                         
 -14   6   7        289.65        266.01        96.96 o                         
 -13   6   7      14893.54      15877.67       444.73 o                         
 -12   6   7        897.39        864.65       158.84 o                         
 -11   6   7      13422.19      14612.57       540.17 o                         
 -10   6   7       2793.03       2807.00       181.47 o                         
  -9   6   7       6883.18       6640.15       295.00 o                         
  -8   6   7        719.10        716.39       134.44 o                         
  -7   6   7        910.21        782.14       101.15 o                         
  -6   6   7       1075.20       1133.21       144.81 o                         
  -5   6   7       5321.24       4832.09       579.02 o                         
  -4   6   7        403.84        473.70       249.49 o                         
  -3   6   7      21442.80      21014.88      1139.31 o                         
  -2   6   7       2958.89       2866.98       251.32 o                         
  -1   6   7      29929.50      32418.28       900.85 o                         
   0   6   7        398.93        267.55       144.21 o                         
   1   6   7      29570.66      32508.25      1928.14 o                         
   2   6   7       3410.07       3604.76       459.45 o                         
   3   6   7      21943.49      23715.33      1212.74 o                         
   4   6   7        422.16        459.48       235.44 o                         
   5   6   7       4432.01       4765.16       548.51 o                         
   6   6   7        801.84        891.77        84.63 o                         
   7   6   7       1144.21       1140.96        94.99 o                         
   8   6   7        385.38        324.23        60.64 o                         
   9   6   7       5466.54       5272.89       222.99 o                         
  10   6   7       2701.80       2512.00       147.85 o                         
  11   6   7      13223.29      13331.35       423.82 o                         
  12   6   7        654.41        707.57       100.19 o                         
  13   6   7      14581.52      14845.07       576.32 o                         
  14   6   7        439.29        316.27       103.86 o                         
  15   6   7       5142.94       5200.52       289.06 o                         
  16   6   7        743.47        788.74       114.56 o                         
  17   6   7         96.78        -44.12       202.09 o                         
 -16   7   7       2348.62       2481.70       229.32 o                         
 -15   7   7       3005.28       3187.93       244.50 o                         
 -14   7   7         87.93        154.74        81.04 o                         
 -13   7   7        408.58        417.44       107.62 o                         
 -12   7   7        268.01        -54.31       155.97 o                         
 -11   7   7        454.81        678.53       209.95 o                         
 -10   7   7       2035.65       1944.52       215.73 o                         
  -9   7   7       2546.57       2407.00       304.87 o                         
  -8   7   7       4579.10       4227.94       245.95 o                         
  -7   7   7      20169.71      19468.94       490.69 o                         
  -6   7   7      12399.62      12059.11       428.12 o                         
  -5   7   7      16825.02      16823.97       604.05 o                         
  -4   7   7      24518.12      23556.52      1309.61 o                         
  -3   7   7      12794.59      12026.28       905.96 o                         
  -2   7   7       5777.14       5496.10       591.98 o                         
  -1   7   7       1889.94       2112.61       235.80 o                         
   0   7   7         22.26        184.06       123.45 o                         
   1   7   7       1365.68       1415.36       213.73 o                         
   2   7   7       6263.02       5851.70       896.49 o                         
   3   7   7      15386.45      17533.70      1124.57 o                         
   4   7   7      24673.72      25802.65      1382.46 o                         
   5   7   7      17623.25      17440.18       531.98 o                         
   6   7   7      10727.81      10806.82       286.95 o                         
   7   7   7      20589.56      20972.11       488.85 o                         
   8   7   7       4085.27       4361.98       186.90 o                         
   9   7   7       2948.45       2904.88       168.18 o                         
  10   7   7       2663.69       2631.49       168.69 o                         
  11   7   7        415.36        332.65        98.68 o                         
  12   7   7        423.10        361.98        93.42 o                         
  13   7   7        245.10        317.19        87.67 o                         
  14   7   7        163.82        206.97        83.61 o                         
  15   7   7       2862.38       2329.55       212.37 o                         
  16   7   7       2592.72       2623.17       179.84 o                         
  17   7   7       2224.21       2876.06       239.60 o                         
 -16   8   7        796.39        787.64       179.56 o                         
 -15   8   7        329.64        392.61       117.73 o                         
 -14   8   7       8807.47       9129.51       404.20 o                         
 -13   8   7        757.42        750.02       122.43 o                         
 -12   8   7      15838.44      16305.85       981.02 o                         
 -11   8   7        976.89       1099.56       261.90 o                         
 -10   8   7      16384.00      16801.67       619.42 o                         
  -9   8   7        606.07        833.51       247.75 o                         
  -8   8   7       8986.61       8058.92       384.13 o                         
  -7   8   7       2960.91       2546.25       168.90 o                         
  -6   8   7       1297.08       1037.39       128.20 o                         
  -5   8   7       1572.11       1419.46       125.85 o                         
  -4   8   7      12384.80      12572.33       522.03 o                         
  -3   8   7        807.94        660.79       179.75 o                         
  -2   8   7      34860.11      37222.88      1707.72 o                         
  -1   8   7         60.04         44.56       351.19 o                         
   0   8   7      15565.15      14930.29      1191.71 o                         
   1   8   7        135.30        -61.90       132.63 o                         
   2   8   7      36393.36      37354.45      1214.09 o                         
   3   8   7        882.63        611.99       156.77 o                         
   4   8   7      12665.52      12709.45       333.00 o                         
   5   8   7       1379.09       1313.08        91.06 o                         
   6   8   7       1168.06       1021.51        89.25 o                         
   7   8   7       3102.69       3112.13       144.39 o                         
   8   8   7       7057.26       6889.99       206.16 o                         
   9   8   7        558.83        619.50       155.13 o                         
  10   8   7      15912.50      16590.34       411.76 o                         
  11   8   7        628.84        533.45       102.18 o                         
  12   8   7      15464.71      15888.93       398.39 o                         
  13   8   7        822.50        706.66        88.22 o                         
  14   8   7       8105.17       8579.97       300.55 o                         
  15   8   7        500.20        470.61       102.71 o                         
  16   8   7        816.01        912.36       150.20 o                         
 -16   9   7       1110.74        913.27       197.22 o                         
 -15   9   7       1904.60       1924.83       138.90 o                         
 -14   9   7        516.47        504.53        93.10 o                         
 -13   9   7        111.07         73.28        71.06 o                         
 -12   9   7        481.72        589.74       192.12 o                         
 -11   9   7        429.93        617.63       213.22 o                         
 -10   9   7       3338.74       3166.49       276.45 o                         
  -9   9   7        673.37        698.74       233.65 o                         
  -8   9   7       6551.99       5419.93       354.52 o                         
  -7   9   7      15844.71      14848.46       401.69 o                         
  -6   9   7       5730.41       5403.64       236.91 o                         
  -5   9   7      35748.61      35399.78       830.18 o                         
  -4   9   7       1747.99       1675.17       119.31 o                         
  -3   9   7      20491.40      18915.34       435.37 o                         
  -2   9   7       1706.32       1658.85       132.39 o                         
  -1   9   7       5156.69       4821.34       282.03 o                         
   0   9   7        708.04        597.71       113.02 o                         
   1   9   7       5403.99       5265.67       418.36 o                         
   2   9   7       1500.71       1316.70       153.39 o                         
   3   9   7      21063.46      20298.29       376.42 o                         
   4   9   7       2205.70       2085.18       117.35 o                         
   5   9   7      35793.40      34794.09       648.58 o                         
   6   9   7       5932.26       5635.38       182.68 o                         
   7   9   7      14751.92      14694.70       468.88 o                         
   8   9   7       6498.69       6157.53       204.13 o                         
   9   9   7       1217.23       1212.05       106.24 o                         
  10   9   7       3518.45       3382.45       163.88 o                         
  11   9   7        374.74        337.09        86.72 o                         
  12   9   7        675.98        552.34        85.02 o                         
  13   9   7        208.47         76.71        71.32 o                         
  14   9   7        707.74        692.17        96.84 o                         
  15   9   7       1665.88       1961.37       159.85 o                         
  16   9   7        894.80        955.54       106.59 o                         
 -15  10   7       2909.06       2867.36       153.95 o                         
 -14  10   7       2270.38       2430.17       159.32 o                         
 -13  10   7       6985.95       7418.08       249.78 o                         
 -12  10   7       4469.30       4293.87       275.42 o                         
 -11  10   7       8629.35       9431.84       615.02 o                         
 -10  10   7       4966.68       4874.97       503.80 o                         
  -9  10   7       4584.33       4273.48      1114.92 o                         
  -8  10   7       3136.76       2662.11       197.33 o                         
  -7  10   7       1778.43       1580.76       153.42 o                         
  -6  10   7        708.55        788.00       111.41 o                         
  -5  10   7       2588.71       2485.83       165.97 o                         
  -4  10   7       7936.88       7245.99       265.00 o                         
  -3  10   7       8285.52       7125.96       304.29 o                         
  -2  10   7       5760.10       5675.71       213.96 o                         
  -1  10   7      16460.30      15662.81       592.87 o                         
   0  10   7       4150.24       3972.75       241.50 o                         
   1  10   7      16444.13      15699.75       548.67 o                         
   2  10   7       4183.23       3144.54       618.27 o                         
   3  10   7       8064.68       7322.08       381.15 o                         
   4  10   7       7910.62       7287.12       260.73 o                         
   5  10   7       2844.82       2585.16       153.63 o                         
   6  10   7        500.63        377.95        78.54 o                         
   7  10   7       1733.35       1490.67       125.78 o                         
   8  10   7       3388.35       3525.85       176.53 o                         
   9  10   7       4129.98       4129.18       199.84 o                         
  10  10   7       5195.88       5314.68       227.29 o                         
  11  10   7       8919.86       9335.17       268.63 o                         
  12  10   7       4501.01       4451.52       181.73 o                         
  13  10   7       6887.62       7293.01       372.07 o                         
  14  10   7       2367.79       2446.05       175.40 o                         
  15  10   7       2883.88       2685.96       169.13 o                         
 -14  11   7       1121.44       1182.61       110.38 o                         
 -13  11   7        194.37        220.48        78.50 o                         
 -12  11   7        269.33        292.40        89.66 o                         
 -11  11   7         31.81        237.72       165.31 o                         
 -10  11   7       2503.49       2857.16       265.59 o                         
  -9  11   7        870.92        894.72       198.49 o                         
  -8  11   7       6998.07       6625.62       310.85 o                         
  -7  11   7        337.11        223.47        92.79 o                         
  -6  11   7      15970.14      16051.17       448.57 o                         
  -5  11   7        197.72        173.99        95.11 o                         
  -4  11   7      16011.14      16010.51       410.76 o                         
  -3  11   7       1050.06       1000.18       132.88 o                         
  -2  11   7      10435.39       9397.51       323.45 o                         
  -1  11   7        502.40        353.14       103.70 o                         
   0  11   7         36.16        -42.19       115.64 o                         
   1  11   7        457.83        474.50       112.72 o                         
   2  11   7      10113.75       9186.37       569.57 o                         
   3  11   7        716.73        822.08       199.15 o                         
   4  11   7      15927.37      14892.24       574.10 o                         
   5  11   7        146.00          4.68        76.24 o                         
   6  11   7      16887.08      16865.44       419.10 o                         
   7  11   7        279.84        287.00        80.18 o                         
   8  11   7       7234.96       7238.07       246.10 o                         
   9  11   7        641.54        515.98        91.36 o                         
  10  11   7       1782.61       1608.47       125.01 o                         
  11  11   7         96.51        132.25        64.11 o                         
  12  11   7        234.99        338.95        78.67 o                         
  13  11   7        212.90        133.32        70.62 o                         
  14  11   7        908.97        951.26        98.02 o                         
 -14  12   7       1103.65        904.71       150.64 o                         
 -13  12   7       6732.06       7146.84       222.68 o                         
 -12  12   7       2717.59       2659.76       163.88 o                         
 -11  12   7      10034.28      11251.53       648.58 o                         
 -10  12   7       2699.34       2814.73       292.70 o                         
  -9  12   7       6848.45       6865.82      1117.84 o                         
  -8  12   7       5529.71       5047.06       397.88 o                         
  -7  12   7       3203.14       3098.92       206.84 o                         
  -6  12   7       1079.55       1203.77       142.20 o                         
  -5  12   7       3381.02       2979.89       198.29 o                         
  -4  12   7       2731.50       2608.54       186.77 o                         
  -3  12   7       7122.83       6820.19       310.30 o                         
  -2  12   7       4542.11       4155.55       242.25 o                         
  -1  12   7       7977.37       7021.34       316.48 o                         
   0  12   7       9731.92       9389.63       402.68 o                         
   1  12   7       7894.41       6568.79       507.15 o                         
   2  12   7       4826.41       4400.77       322.60 o                         
   3  12   7       8309.74       8349.41       506.33 o                         
   4  12   7       2818.23       2429.80       324.94 o                         
   5  12   7       3251.97       2955.20       247.41 o                         
   6  12   7       1335.42       1325.11       157.29 o                         
   7  12   7       3783.47       3906.83       204.08 o                         
   8  12   7       5213.81       5202.50       208.38 o                         
   9  12   7       7532.98       7716.65       241.25 o                         
  10  12   7       2857.05       2791.36       147.89 o                         
  11  12   7       9350.89       9644.54       332.42 o                         
  12  12   7       2619.99       2695.43       142.37 o                         
  13  12   7       6207.67       6777.80       286.15 o                         
  14  12   7        821.57       1262.93       186.61 o                         
 -13  13   7        418.69        440.33        80.48 o                         
 -12  13   7         83.76         55.82        90.48 o                         
 -11  13   7        125.13        125.51       177.94 o                         
 -10  13   7        420.83        483.20       136.12 o                         
  -9  13   7       4149.52       4813.65       455.01 o                         
  -8  13   7       1748.48       1581.61       260.29 o                         
  -7  13   7       9272.46       9516.96       344.07 o                         
  -6  13   7       1612.28       1658.35       157.93 o                         
  -5  13   7      13669.63      14204.13       419.25 o                         
  -4  13   7       3725.39       3906.42       221.88 o                         
  -3  13   7       5095.73       4983.69       292.50 o                         
  -2  13   7       4769.90       4131.76       268.64 o                         
  -1  13   7       3261.56       3145.06       198.51 o                         
   0  13   7         13.38       -107.83       107.83 o                         
   1  13   7       2933.20       2681.88       276.25 o                         
   2  13   7       4535.98       4475.14       658.19 o                         
   3  13   7       5159.77       5121.19       397.55 o                         
   4  13   7       4198.65       4001.14       474.41 o                         
   5  13   7      14631.61      14031.87       644.66 o                         
   6  13   7       1539.97       1594.40       251.59 o                         
   7  13   7       9563.31       9736.47       479.64 o                         
   8  13   7       1777.39       1736.25       165.86 o                         
   9  13   7       4160.34       3894.69       195.32 o                         
  10  13   7        233.43        242.67       113.03 o                         
  11  13   7        125.02        203.73        66.12 o                         
  12  13   7        126.09         -6.04       135.73 o                         
  13  13   7        596.41        827.18       175.73 o                         
 -12  14   7       8179.65       8273.43       376.11 o                         
 -11  14   7         91.06        129.55        92.20 o                         
 -10  14   7       8431.05       9176.83       652.16 o                         
  -9  14   7         71.41        -71.03       155.50 o                         
  -8  14   7       1437.67       1508.21       185.03 o                         
  -7  14   7       1242.51       1070.25       132.15 o                         
  -6  14   7        811.11        667.05       113.42 o                         
  -5  14   7        475.46        434.71       109.58 o                         
  -4  14   7       4349.68       4098.26       226.57 o                         
  -3  14   7        102.96         50.90        75.91 o                         
  -2  14   7       9691.41      10199.05       351.17 o                         
  -1  14   7        914.95        955.73       131.57 o                         
   0  14   7      13375.99      13838.70       641.96 o                         
   1  14   7        919.19       1144.28       198.57 o                         
   2  14   7      10995.72      11303.84      1388.79 o                         
   3  14   7        215.33        313.70       156.43 o                         
   4  14   7       4033.84       4305.24       404.00 o                         
   5  14   7        424.39        455.89       168.86 o                         
   6  14   7        811.31        696.84       172.63 o                         
   7  14   7       1139.73       1087.82       194.48 o                         
   8  14   7       1521.08       1406.96       206.93 o                         
   9  14   7         10.93         26.62       126.62 o                         
  10  14   7       8938.78       9906.28       721.16 o                         
  11  14   7        128.00         98.97       140.54 o                         
  12  14   7       8294.38       9700.79       509.86 o                         
 -11  15   7        579.19        661.12       110.56 o                         
 -10  15   7       1792.98       1617.66       241.35 o                         
  -9  15   7       1662.86       1705.64       268.54 o                         
  -8  15   7       3214.27       3078.52       668.56 o                         
  -7  15   7       4559.55       4647.26       279.29 o                         
  -6  15   7       3703.44       3815.25       212.58 o                         
  -5  15   7       6271.86       6872.49       282.21 o                         
  -4  15   7       3515.97       3799.18       216.37 o                         
  -3  15   7       5680.00       5876.12       263.47 o                         
  -2  15   7        984.09       1107.86       136.25 o                         
  -1  15   7       1114.21        913.36       164.56 o                         
   0  15   7        139.65         20.44       130.60 o                         
   1  15   7        801.15        513.94       165.72 o                         
   2  15   7        989.96       1057.95       206.79 o                         
   3  15   7       5323.11       5439.33       468.26 o                         
   4  15   7       2996.49       3419.46       278.81 o                         
   5  15   7       6555.16       7021.56       394.59 o                         
   6  15   7       3834.06       3797.26       293.75 o                         
   7  15   7       4554.05       4567.99       310.14 o                         
   8  15   7       3345.94       3727.00       274.71 o                         
   9  15   7       1775.24       1513.79       179.62 o                         
  10  15   7       1574.35       1514.09       188.45 o                         
  11  15   7        458.42        785.92       182.74 o                         
 -10  16   7       1236.33       1244.56       129.52 o                         
  -9  16   7       2532.59       2580.29       166.09 o                         
  -8  16   7        638.28        720.62       186.65 o                         
  -7  16   7        419.98        279.63       112.35 o                         
  -6  16   7        931.10       1016.92       174.52 o                         
  -5  16   7       1122.91       1023.01       115.50 o                         
  -4  16   7        590.54        770.57       141.67 o                         
  -3  16   7       4918.56       5257.98       240.58 o                         
  -2  16   7        491.82        262.87       168.21 o                         
  -1  16   7      12180.74      13801.02       871.98 o                         
   0  16   7        460.13        247.58       218.19 o                         
   1  16   7      12064.38      13440.69       486.73 o                         
   2  16   7        668.32        422.32       141.63 o                         
   3  16   7       5480.71       6041.18       392.36 o                         
   4  16   7        540.10        463.85       161.66 o                         
   5  16   7       1295.13       1147.26       145.52 o                         
   6  16   7        905.70        705.14       177.89 o                         
   7  16   7        486.10        516.49       134.33 o                         
   8  16   7        615.67        747.47       138.35 o                         
   9  16   7       2608.93       2697.92       295.84 o                         
  10  16   7       1352.10       1845.12       230.43 o                         
  -8  17   7       3101.53       2851.68       243.43 o                         
  -7  17   7        808.51        620.75       274.73 o                         
  -6  17   7       8229.35       8229.23       328.69 o                         
  -5  17   7        799.42        865.08       131.04 o                         
  -4  17   7      11126.62      12363.37       341.81 o                         
  -3  17   7        272.10        220.25        97.52 o                         
  -2  17   7       1518.16       1840.57       174.01 o                         
  -1  17   7        190.23        185.85       132.25 o                         
   0  17   7          4.98        119.06       138.06 o                         
   1  17   7        377.78        421.66       124.77 o                         
   2  17   7       1049.51       1198.74       226.67 o                         
   3  17   7        431.98        412.28       116.31 o                         
   4  17   7      11152.46      12785.91       440.47 o                         
   5  17   7        799.05       1130.01       150.00 o                         
   6  17   7       8517.56       9247.23       328.22 o                         
   7  17   7        768.76        655.24       173.22 o                         
   8  17   7       3113.02       3328.37       215.35 o                         
  -6  18   7        244.18         69.63       133.68 o                         
  -5  18   7        649.27        635.10       108.38 o                         
  -4  18   7        700.81        736.99       162.17 o                         
  -3  18   7       1631.06       1795.33       156.30 o                         
  -2  18   7       5870.32       6299.72       277.44 o                         
  -1  18   7       1046.47       1121.24       134.86 o                         
   0  18   7       5096.69       5357.83       261.53 o                         
   1  18   7        826.39        837.02       188.21 o                         
   2  18   7       6412.09       7371.33       410.54 o                         
   3  18   7       2007.59       2231.76       284.73 o                         
   4  18   7        613.81        813.86       260.16 o                         
   5  18   7        675.64        596.80       115.60 o                         
   6  18   7        263.48         42.15       104.42 o                         
  -4  19   7        502.69        482.39       179.40 o                         
  -3  19   7       2535.26       3179.06       350.23 o                         
  -2  19   7        755.51        612.80       240.74 o                         
  -1  19   7        978.36        943.70       165.23 o                         
   0  19   7         58.26        233.77        75.17 o                         
   1  19   7        784.40        808.30       105.42 o                         
   2  19   7        484.17        701.47       120.52 o                         
   3  19   7       2136.58       2632.68       200.03 o                         
   4  19   7        367.33        603.63       191.64 o                         
   0   0   8        448.57        687.21       201.64 o                         
   1   0   8        727.08        526.84       131.61 o                         
   2   0   8      20102.69      25503.30       713.27 o                         
   3   0   8      19391.35      24311.99      1363.75 o                         
   4   0   8       7015.30       8214.55       430.73 o                         
   5   0   8      43248.29      50446.86      1231.84 o                         
   6   0   8       1691.58       1891.95       236.69 o                         
   7   0   8      11801.84      12567.35       486.95 o                         
   8   0   8       1598.57       1713.09       116.66 o                         
   9   0   8       2125.94       1950.53       115.28 o                         
  10   0   8       3516.86       3355.85       163.36 o                         
  11   0   8        592.13        512.60        90.78 o                         
  12   0   8       4402.16       4599.67       211.09 o                         
  13   0   8       1424.86       1413.77       125.84 o                         
  14   0   8       2513.17       2359.02       152.79 o                         
  15   0   8       3255.55       3400.53       227.30 o                         
  16   0   8         61.95        -32.67       184.26 o                         
  17   0   8       5411.20       5861.56       623.56 o                         
 -17   1   8        471.76        315.51       108.91 o                         
 -16   1   8        232.22        148.06        86.92 o                         
 -15   1   8       1275.47       1427.22       143.51 o                         
 -14   1   8       4955.80       5023.94       246.49 o                         
 -13   1   8       2396.70       2620.53       205.31 o                         
 -12   1   8      16721.94      17827.77       538.61 o                         
 -11   1   8       7902.85       7531.88       288.26 o                         
 -10   1   8      17334.40      17718.62       471.35 o                         
  -9   1   8       3048.98       2725.52       129.95 o                         
  -8   1   8      11632.56      12005.53       358.75 o                         
  -7   1   8       7548.97       8433.29       417.25 o                         
  -6   1   8        418.21        207.39       115.65 o                         
  -5   1   8      11476.87      12957.32       580.19 o                         
  -4   1   8      24366.31      28106.71       859.23 o                         
  -3   1   8       9949.91      12196.57       509.41 o                         
  -2   1   8       7317.08       8139.81       320.42 o                         
  -1   1   8       5506.39       5792.66       256.86 o                         
   0   1   8      11925.30      13282.22       524.42 o                         
   1   1   8       5584.34       5813.65       486.02 o                         
   2   1   8       7661.78       8550.99       601.76 o                         
   3   1   8      10131.09      11816.17       743.31 o                         
   4   1   8      22264.24      25217.76      1154.22 o                         
   5   1   8      11774.43      13806.99       588.15 o                         
   6   1   8        101.92        158.78       121.58 o                         
   7   1   8       6425.82       6480.41       350.71 o                         
   8   1   8      11167.87      11485.67       247.55 o                         
   9   1   8       2877.48       2526.73       125.50 o                         
  10   1   8      17796.49      17942.94       389.68 o                         
  11   1   8       8652.64       8175.20       278.01 o                         
  12   1   8      16690.71      17624.42       414.59 o                         
  13   1   8       2840.12       2817.94       196.87 o                         
  14   1   8       4352.76       4541.92       225.81 o                         
  15   1   8       1457.30       1349.33       155.55 o                         
  16   1   8        437.81        368.37        89.97 o                         
  17   1   8        432.73        375.90       130.37 o                         
 -17   2   8       1273.36       1358.67       238.51 o                         
 -16   2   8       4687.29       5090.50       267.38 o                         
 -15   2   8       1160.07       1119.86       157.99 o                         
 -14   2   8        748.00        855.47       120.57 o                         
 -13   2   8       3348.15       3573.95       243.77 o                         
 -12   2   8       1169.89       1223.28       160.91 o                         
 -11   2   8       5577.85       5483.07       295.37 o                         
 -10   2   8        891.26        863.88       100.69 o                         
  -9   2   8       4000.25       3731.23       159.81 o                         
  -8   2   8       7060.23       7414.77       283.60 o                         
  -7   2   8       2042.64       1723.12       189.79 o                         
  -6   2   8      17665.96      18428.05       738.99 o                         
  -5   2   8       6586.13       6954.59       432.80 o                         
  -4   2   8      17563.47      19686.90       703.13 o                         
  -3   2   8       6927.39       7395.94       323.17 o                         
  -2   2   8      13679.81      14422.90       442.98 o                         
  -1   2   8       6264.38       6923.70       290.90 o                         
   0   2   8       1718.13       1851.14       291.00 o                         
   1   2   8       6376.34       7249.01       550.81 o                         
   2   2   8      14993.98      16975.14       874.94 o                         
   3   2   8       5819.78       6686.54       558.29 o                         
   4   2   8      19517.44      22421.85      1088.65 o                         
   5   2   8       4884.58       5237.20       540.93 o                         
   6   2   8      17920.40      19109.10      1091.34 o                         
   7   2   8       1716.67       1766.78       136.66 o                         
   8   2   8       6715.08       6924.70       193.48 o                         
   9   2   8       4641.46       4727.38       172.12 o                         
  10   2   8        818.12        786.84        96.36 o                         
  11   2   8       6274.63       6322.62       250.44 o                         
  12   2   8       1153.73       1000.84       128.11 o                         
  13   2   8       3483.30       3408.57       206.62 o                         
  14   2   8        649.31        559.81       137.73 o                         
  15   2   8        817.83        691.36       122.46 o                         
  16   2   8       4639.88       4653.41       210.68 o                         
  17   2   8       1154.39       1090.20       118.79 o                         
 -17   3   8          1.23        -75.26       139.92 o                         
 -16   3   8       1212.06       1278.22       172.90 o                         
 -15   3   8       2841.78       3127.22       187.47 o                         
 -14   3   8        710.56        671.54       108.39 o                         
 -13   3   8      11921.45      12619.10       441.41 o                         
 -12   3   8        859.58        793.50       145.65 o                         
 -11   3   8      24289.99      25496.05       648.39 o                         
 -10   3   8         59.68         37.85        89.19 o                         
  -9   3   8      11087.42      10831.66       336.46 o                         
  -8   3   8       1471.22       1429.20       114.92 o                         
  -7   3   8       2183.32       2233.01       198.27 o                         
  -6   3   8       6816.19       6677.75       454.32 o                         
  -5   3   8      10408.92      10671.67       549.58 o                         
  -4   3   8      12913.02      13528.43       602.06 o                         
  -3   3   8      16582.04      17508.43       509.04 o                         
  -2   3   8       5494.01       5723.91       334.93 o                         
  -1   3   8      21662.19      23286.31       667.79 o                         
   0   3   8         91.83         34.15       132.17 o                         
   1   3   8      17884.14      19111.03       929.99 o                         
   2   3   8       5158.23       5876.96       527.44 o                         
   3   3   8      14979.72      17311.53       945.55 o                         
   4   3   8      13044.45      14346.95       897.32 o                         
   5   3   8      11798.73      14081.85       901.18 o                         
   6   3   8       7217.57       7301.86       660.08 o                         
   7   3   8       1703.26       1672.14       108.26 o                         
   8   3   8       2150.99       2128.94       111.78 o                         
   9   3   8      11643.05      11770.24       317.08 o                         
  10   3   8         42.53         29.70        82.72 o                         
  11   3   8      24326.02      24648.26       683.73 o                         
  12   3   8       1017.07        960.23       159.36 o                         
  13   3   8      11912.50      12282.78       464.17 o                         
  14   3   8       1154.29       1219.72       160.54 o                         
  15   3   8       2804.41       2501.09       177.54 o                         
  16   3   8       1090.26       1033.87       130.80 o                         
  17   3   8          2.70        -66.84        66.84 o                         
 -17   4   8       1351.35       1745.22       172.50 o                         
 -16   4   8       3151.32       3328.52       202.89 o                         
 -15   4   8       2503.59       2458.93       163.40 o                         
 -14   4   8       1482.63       1296.13       154.30 o                         
 -13   4   8       1896.45       1903.54       177.79 o                         
 -12   4   8        681.92        554.48       118.74 o                         
 -11   4   8       3922.79       3857.77       247.55 o                         
 -10   4   8       2760.31       2546.61       171.34 o                         
  -9   4   8       5641.73       5675.37       237.88 o                         
  -8   4   8       8990.78       8830.08       249.93 o                         
  -7   4   8       1644.50       1559.80       192.75 o                         
  -6   4   8       7968.74       7364.69       393.13 o                         
  -5   4   8      16777.20      16699.59       996.75 o                         
  -4   4   8      18573.97      18087.09      1005.98 o                         
  -3   4   8       8618.22       7796.37       619.75 o                         
  -2   4   8      10890.00      11298.60       474.22 o                         
  -1   4   8       5170.68       5084.62       320.32 o                         
   0   4   8       1405.72       1285.15       260.62 o                         
   1   4   8       4906.68       5382.86       496.63 o                         
   2   4   8      11551.05      12345.71       791.81 o                         
   3   4   8       9419.76       9845.54       728.00 o                         
   4   4   8      18151.62      19037.69      1066.58 o                         
   5   4   8      18361.35      21217.21      1154.57 o                         
   6   4   8       6266.83       6135.63       357.60 o                         
   7   4   8       2278.66       2354.05       125.27 o                         
   8   4   8      10273.31      10371.08       278.61 o                         
   9   4   8       4286.54       4043.76       205.17 o                         
  10   4   8       3967.84       3903.24       208.01 o                         
  11   4   8       3838.79       3368.99       320.61 o                         
  12   4   8        868.01        747.96       146.56 o                         
  13   4   8       1304.69       1033.54       176.38 o                         
  14   4   8       1519.27       1324.32       147.70 o                         
  15   4   8       2246.36       2113.51       192.08 o                         
  16   4   8       3146.74       3526.86       222.60 o                         
  17   4   8       1755.20       1855.86       143.49 o                         
 -17   5   8       1240.43       1471.25       181.84 o                         
 -16   5   8        181.12         62.69        77.95 o                         
 -15   5   8        297.27        222.72       106.04 o                         
 -14   5   8       5281.28       5737.79       279.65 o                         
 -13   5   8       1994.20       2056.13       267.39 o                         
 -12   5   8      16767.63      16631.56       506.08 o                         
 -11   5   8       2407.99       2056.05       221.82 o                         
 -10   5   8      12634.07      12780.24       407.16 o                         
  -9   5   8       4476.01       4115.80       179.65 o                         
  -8   5   8       4976.09       4794.29       245.42 o                         
  -7   5   8       9077.77       9075.48       325.18 o                         
  -6   5   8        216.36         72.82        69.49 o                         
  -5   5   8       4210.04       4009.40       505.15 o                         
  -4   5   8       8244.78       7421.24       665.03 o                         
  -3   5   8       3995.96       3223.23       434.36 o                         
  -2   5   8      20713.01      20699.56       683.07 o                         
  -1   5   8       6195.31       6677.00       380.54 o                         
   0   5   8      46122.29      48492.96      1606.29 o                         
   1   5   8       6979.09       7699.48       609.40 o                         
   2   5   8      20888.08      20734.52      1062.26 o                         
   3   5   8       4091.99       4082.69       484.44 o                         
   4   5   8       9191.59       8702.03       739.60 o                         
   5   5   8       4232.47       4001.01       513.35 o                         
   6   5   8        145.79        159.80        64.35 o                         
   7   5   8       9129.83       9261.29       252.95 o                         
   8   5   8       4921.27       4664.37       170.71 o                         
   9   5   8       3837.46       3611.10       175.73 o                         
  10   5   8      11152.46      10836.83       515.87 o                         
  11   5   8       2790.83       2458.64       162.56 o                         
  12   5   8      16645.18      16426.10       481.23 o                         
  13   5   8       2079.17       1898.95       209.79 o                         
  14   5   8       6009.31       6453.63       401.05 o                         
  15   5   8        116.97        208.47       135.81 o                         
  16   5   8        223.17        211.11        85.88 o                         
  17   5   8       1384.41       1611.27       132.29 o                         
 -16   6   8        879.64        806.51       110.38 o                         
 -15   6   8        865.85        741.27        98.59 o                         
 -14   6   8       1336.65       1463.88       175.29 o                         
 -13   6   8       1916.34       1996.95       173.87 o                         
 -12   6   8       3722.32       4176.88       264.61 o                         
 -11   6   8       1239.34       1020.72       168.07 o                         
 -10   6   8       5046.95       4949.38       239.34 o                         
  -9   6   8       2616.86       2340.06       188.75 o                         
  -8   6   8       3723.35       3512.92       219.19 o                         
  -7   6   8      10938.46      10734.77       319.93 o                         
  -6   6   8       1372.46       1290.91       117.13 o                         
  -5   6   8      16690.05      16282.33       488.02 o                         
  -4   6   8       4372.75       4073.89       531.54 o                         
  -3   6   8      28790.21      29247.64      1404.27 o                         
  -2   6   8       1181.14       1060.54       281.52 o                         
  -1   6   8       6888.24       7191.59       421.01 o                         
   0   6   8       7894.89       8143.77       624.82 o                         
   1   6   8       6541.11       6497.64       586.65 o                         
   2   6   8       2519.42       2880.49       408.89 o                         
   3   6   8      29423.73      31993.17      1479.79 o                         
   4   6   8       4851.35       5616.87       618.68 o                         
   5   6   8      16758.66      16664.94       341.97 o                         
   6   6   8       1910.32       1893.83       118.50 o                         
   7   6   8       9881.62      10002.71       283.74 o                         
   8   6   8       3431.69       3239.98       170.55 o                         
   9   6   8       1950.63       1755.39       128.36 o                         
  10   6   8       4286.84       4538.75       219.28 o                         
  11   6   8       1367.02       1160.54       141.46 o                         
  12   6   8       3696.12       3831.90       288.79 o                         
  13   6   8       1874.38       1795.52       194.75 o                         
  14   6   8       1339.60       1267.20       164.52 o                         
  15   6   8        896.61        646.29       119.61 o                         
  16   6   8        858.60        829.32       144.66 o                         
 -16   7   8       1104.26        973.00       116.81 o                         
 -15   7   8       2784.28       3224.00       242.97 o                         
 -14   7   8       2480.90       2574.23       232.97 o                         
 -13   7   8       2977.41       2947.63       199.92 o                         
 -12   7   8       8633.71       9031.28       697.28 o                         
 -11   7   8       4496.09       4234.64       240.96 o                         
 -10   7   8       6631.91       6614.75       332.37 o                         
  -9   7   8       5621.84       5307.71       305.14 o                         
  -8   7   8       1278.59       1169.42       167.17 o                         
  -7   7   8         54.28         -0.40        76.70 o                         
  -6   7   8       1466.17       1437.78       126.67 o                         
  -5   7   8       4390.63       4237.93       192.46 o                         
  -4   7   8       3163.68       2886.82       273.94 o                         
  -3   7   8       8977.18       9221.77       330.61 o                         
  -2   7   8       6265.91       5736.31       635.99 o                         
  -1   7   8       7128.57       7158.93       445.22 o                         
   0   7   8       7977.08       7159.49       616.47 o                         
   1   7   8       8210.31       8470.93       706.13 o                         
   2   7   8       8680.14       8880.67       767.19 o                         
   3   7   8       9978.43      10424.37       453.10 o                         
   4   7   8       3548.43       3524.80       172.99 o                         
   5   7   8       4096.58       3920.24       150.72 o                         
   6   7   8        801.38        707.10        80.03 o                         
   7   7   8         55.30         53.38        52.99 o                         
   8   7   8        569.53        406.20        79.72 o                         
   9   7   8       4056.98       4096.48       203.78 o                         
  10   7   8       6521.21       6683.65       260.54 o                         
  11   7   8       4259.58       3978.44       204.43 o                         
  12   7   8       8396.50       8726.91       340.78 o                         
  13   7   8       3201.25       3267.65       206.35 o                         
  14   7   8       2719.49       2604.14       152.78 o                         
  15   7   8       2819.64       2484.43       185.81 o                         
  16   7   8        937.21        980.87       117.94 o                         
 -16   8   8       3144.38       2484.28       306.09 o                         
 -15   8   8        389.82         78.85        91.94 o                         
 -14   8   8       1178.19       1224.41       129.25 o                         
 -13   8   8       2790.79       2811.49       191.63 o                         
 -12   8   8        120.92         67.35        97.33 o                         
 -11   8   8       5971.32       6114.33       287.89 o                         
 -10   8   8        604.53        440.50       299.94 o                         
  -9   8   8       5044.82       4945.61       347.04 o                         
  -8   8   8      10016.98       8736.30       636.51 o                         
  -7   8   8        123.36         60.16        93.45 o                         
  -6   8   8      13817.68      12687.47       526.54 o                         
  -5   8   8        997.77        778.02       111.09 o                         
  -4   8   8      17849.67      17811.98       394.63 o                         
  -3   8   8       4224.12       4225.39       172.71 o                         
  -2   8   8       6632.23       6488.96       235.73 o                         
  -1   8   8       3671.06       3064.01       181.41 o                         
   0   8   8        594.50        672.11        84.53 o                         
   1   8   8       4400.21       4016.46       275.93 o                         
   2   8   8       7982.00       7648.48       298.23 o                         
   3   8   8       4791.80       4747.25       234.89 o                         
   4   8   8      17827.19      17922.20       380.20 o                         
   5   8   8        981.20        855.88        78.78 o                         
   6   8   8      13056.66      12523.42       295.88 o                         
   7   8   8        106.63          7.83        62.38 o                         
   8   8   8       9381.93       9173.86       253.58 o                         
   9   8   8       4650.96       4697.90       184.35 o                         
  10   8   8        650.45        606.08        90.54 o                         
  11   8   8       6061.31       6073.04       218.94 o                         
  12   8   8        132.11        -48.19        82.28 o                         
  13   8   8       2393.94       2294.63       172.73 o                         
  14   8   8       1712.61       1772.45       121.37 o                         
  15   8   8        189.07        284.71        89.83 o                         
  16   8   8       3203.21       3377.65       181.29 o                         
 -15   9   8       1827.15       1538.29       132.45 o                         
 -14   9   8       1285.39       1374.67       152.25 o                         
 -13   9   8       6557.70       6756.00       275.30 o                         
 -12   9   8       2220.88       2279.84       203.49 o                         
 -11   9   8      13171.08      13408.57       422.47 o                         
 -10   9   8        809.65        695.82       156.70 o                         
  -9   9   8       8130.58       8695.09       645.44 o                         
  -8   9   8       5132.60       4222.19       285.75 o                         
  -7   9   8       2310.91       1914.33       173.03 o                         
  -6   9   8       2055.47       1590.68       164.06 o                         
  -5   9   8       3528.44       3123.24       203.85 o                         
  -4   9   8       4816.98       4578.22       225.73 o                         
  -3   9   8       4965.04       4125.02       242.47 o                         
  -2   9   8       4633.27       4415.71       233.07 o                         
  -1   9   8      22612.26      23379.00       454.91 o                         
   0   9   8       3192.77       2858.09       151.31 o                         
   1   9   8      23074.30      22550.19       435.99 o                         
   2   9   8       4055.84       3607.87       168.43 o                         
   3   9   8       4801.65       4339.10       216.06 o                         
   4   9   8       4019.98       3736.49       158.68 o                         
   5   9   8       3962.12       3847.64       163.17 o                         
   6   9   8       3039.83       2999.95       139.54 o                         
   7   9   8       2906.59       2810.13       143.94 o                         
   8   9   8       5172.53       5088.03       190.17 o                         
   9   9   8       8929.79       9016.76       250.13 o                         
  10   9   8        910.12        868.35        99.56 o                         
  11   9   8      12211.58      12198.15       360.14 o                         
  12   9   8       1771.43       1562.14       163.67 o                         
  13   9   8       6806.29       7197.27       281.57 o                         
  14   9   8       1239.48       1202.62       114.99 o                         
  15   9   8       2123.20       2458.43       365.11 o                         
 -15  10   8       1135.57       1232.70       236.77 o                         
 -14  10   8        628.90        672.61        91.97 o                         
 -13  10   8       1927.97       1863.73       128.09 o                         
 -12  10   8       2046.85       2172.12       198.77 o                         
 -11  10   8       1852.36       1611.45       151.85 o                         
 -10  10   8       1147.11       1199.59       187.01 o                         
  -9  10   8       4160.17       4154.86       444.64 o                         
  -8  10   8        784.70        440.29       140.07 o                         
  -7  10   8       3985.57       3251.86       207.17 o                         
  -6  10   8       5018.12       4387.70       239.14 o                         
  -5  10   8       9480.05       9320.60       312.25 o                         
  -4  10   8       6125.74       5856.83       244.65 o                         
  -3  10   8       8240.47       7663.56       330.30 o                         
  -2  10   8       8707.00       8043.94       297.70 o                         
  -1  10   8       4222.06       3829.42       209.57 o                         
   0  10   8       5134.11       4176.08       241.57 o                         
   1  10   8       4104.79       3774.15       206.02 o                         
   2  10   8       9046.33       8587.10       307.00 o                         
   3  10   8       8030.86       7547.31       256.79 o                         
   4  10   8       6460.24       5951.75       261.73 o                         
   5  10   8       9220.51       9067.07       288.56 o                         
   6  10   8       5510.60       5147.69       232.44 o                         
   7  10   8       3763.32       3703.73       184.76 o                         
   8  10   8        997.29       1033.40       105.32 o                         
   9  10   8       4184.50       4239.65       195.71 o                         
  10  10   8       1295.00       1385.54       127.12 o                         
  11  10   8       1689.93       1567.48       131.75 o                         
  12  10   8       1933.40       2104.72       168.09 o                         
  13  10   8       1787.46       1669.98       138.84 o                         
  14  10   8        378.07        438.70        84.21 o                         
  15  10   8       1130.96       1066.79       106.09 o                         
 -14  11   8       4906.95       4888.03       218.78 o                         
 -13  11   8        520.48        211.50        94.64 o                         
 -12  11   8       7964.60       8670.73       654.03 o                         
 -11  11   8        298.47        101.22       103.54 o                         
 -10  11   8      11293.62      12150.88       522.51 o                         
  -9  11   8       1334.16       1121.13       272.62 o                         
  -8  11   8       1870.73       1593.55       292.51 o                         
  -7  11   8       2362.17       2189.01       182.36 o                         
  -6  11   8        229.58        195.65        89.89 o                         
  -5  11   8       5620.51       5643.83       264.05 o                         
  -4  11   8       1211.17        967.96       122.26 o                         
  -3  11   8       3172.49       2968.90       207.42 o                         
  -2  11   8       6733.97       5827.28       276.63 o                         
  -1  11   8        577.82        186.87       100.13 o                         
   0  11   8      15119.02      13859.13       530.83 o                         
   1  11   8        507.14        262.09       159.31 o                         
   2  11   8       7577.41       7570.15       398.99 o                         
   3  11   8       3789.87       3694.80       296.90 o                         
   4  11   8       1768.67       1554.36       166.79 o                         
   5  11   8       4310.28       4198.72       254.84 o                         
   6  11   8        182.99        159.19       104.93 o                         
   7  11   8       2143.35       2282.31       162.44 o                         
   8  11   8       2351.93       2506.46       152.24 o                         
   9  11   8        953.87       1008.73       105.18 o                         
  10  11   8      11397.65      11581.59       327.86 o                         
  11  11   8        261.75        245.95       105.77 o                         
  12  11   8       7891.41       9154.13       371.51 o                         
  13  11   8        584.38        527.90        95.78 o                         
  14  11   8       5080.32       6118.59       540.85 o                         
 -13  12   8        456.32        347.33       141.28 o                         
 -12  12   8       1711.31       1855.72       175.56 o                         
 -11  12   8       1246.51       1203.14       161.29 o                         
 -10  12   8       3786.61       3882.17       289.52 o                         
  -9  12   8       3096.29       3281.50       388.37 o                         
  -8  12   8        407.01         66.07       114.88 o                         
  -7  12   8       3139.82       2887.07       201.20 o                         
  -6  12   8       3198.24       3123.32       207.70 o                         
  -5  12   8       8222.32       8317.15       340.24 o                         
  -4  12   8       3841.87       3923.95       225.00 o                         
  -3  12   8      10555.55      10679.37       358.64 o                         
  -2  12   8       4930.49       4374.75       275.37 o                         
  -1  12   8       1542.92       1335.89       153.26 o                         
   0  12   8       3733.18       3002.80       351.03 o                         
   1  12   8       1558.42       1660.20       200.75 o                         
   2  12   8       5001.00       5350.67       725.08 o                         
   3  12   8      10488.09      10372.53      1100.07 o                         
   4  12   8       3490.86       3529.23       339.27 o                         
   5  12   8       8291.11       7755.58       484.42 o                         
   6  12   8       4157.03       3867.44       249.79 o                         
   7  12   8       2998.66       2806.53       211.44 o                         
   8  12   8        763.84        893.08       147.15 o                         
   9  12   8       2719.80       2823.82       161.87 o                         
  10  12   8       2930.82       2821.82       162.00 o                         
  11  12   8       1280.47       1326.82       135.09 o                         
  12  12   8       1739.29       1711.78       162.68 o
[truncated: 313,957 more chars]
